# Supplementary material for: Downregulation by CNNM2 of ATP5MD expression in the 10q24.32 schizophrenia-associated locus involved in impaired ATP production and neurodevelopment
Source: NPJ Schizophr. 2021 May 21;7:27. doi: 10.1038/s41537-021-00159-y (PMC8139961; doi:10.1038/s41537-021-00159-y)
Supplement: Supplementary file 2 — Supplementary Data 1 [file 41537_2021_159_MOESM2_ESM.xlsx]

## Sheet: Daseset 1
Annotation			MAGMA									Reported by PGC2 Nature 511, 421-427 (2014)					Reported by CLOZUK Nat Genet 50, 381-389 (2018)					Reported by Chinese Han Nat Genet 49, 1576-1583 (2017)					Reported by PGC3 pre-print (2020)
Chr	GeneID	Gene	Start	End	PMAGMA-PGC2	PMAGMA-PGC3	IndexSNP	Position	Odds.ratio	PGWAS	Reported risk variants within 500-kb	IndexSNP	Start	End	PGWAS	Distance	IndexSNP	Start	End	PGWAS	Distance	IndexSNP	Start	End	PGWAS	Distance	IndexSNP	Start	End	PGWAS	Distance
chr12	ENSG00000151067	CACNA1C	2319896	2519896	5.0621e-18	3.7144e-30	rs4765913	2419896	0.908917	3.549e-13	TRUE	rs2007044	2321860	2523731	3.22e-18	Overlap	rs2007044	2321868	2523772	5.63e-20	Overlap	rs2159100	2346393	2346393	3.45e-19	Overlap	rs10774034	2225658	2490458	3.213e-20	Overlap
chr10	ENSG00000148842;ENSG00000076685	CNNM2;NT5C2	104756100	104956100	1.7851e-16	3.5726e-18	rs77593808	104856100	1.21082	1.547e-05	TRUE	rs11191419	104423800	105165583	6.2e-19	Overlap	rs12416331	104570118	105059896	7.09e-18	Overlap	rs10786736	104849116	104849116	4.39e-17	Overlap	rs79668541	104107667	105268904	2.389e-21	Overlap
chr10	ENSG00000156398;ENSG00000166272;ENSG00000148795;ENSG00000166275;ENSG00000270316;ENSG00000214435;ENSG00000148842	SFXN2;WBP1L;CYP17A1;C10orf32;C10orf32-ASMT;AS3MT;CNNM2	104484108	104684108	2.4019e-16	2.8518e-17	rs147010054	104584108	1.19998	0.0008064	TRUE	rs11191419	104423800	105165583	6.2e-19	Overlap	rs12416331	104570118	105059896	7.09e-18	Overlap	rs11191424	104625886	104625886	4.22e-20	Overlap	rs79668541	104107667	105268904	2.389e-21	Overlap
chr10	ENSG00000270316;ENSG00000214435;ENSG00000148842	C10orf32-ASMT;AS3MT;CNNM2	104638032	104838032	1.0708e-14	3.7583e-17	chr10_104738032_D	104738032	1.23257	1.135e-05	TRUE	rs11191419	104423800	105165583	6.2e-19	Overlap	rs12416331	104570118	105059896	7.09e-18	Overlap	rs10786736	104849116	104849116	4.39e-17	11084	rs79668541	104107667	105268904	2.389e-21	Overlap
chr18	ENSG00000196628	TCF4	53073173	53273173	1.4806e-14	6.9002e-13	rs17512480	53173173	0.839039	1.663e-08	TRUE	rs9636107	52747686	53200117	3.34e-12	Overlap	rs5825114	52747689	53804156	5.03e-14	Overlap	NA	NA	NA	NA	NA	rs9636107	51956329	53680258	6.216e-11	Overlap
chr10	ENSG00000076685;ENSG00000235376;ENSG00000148798;ENSG00000156374	NT5C2;RPEL1;INA;PCGF6	104922649	105122649	1.8827e-14	1.5139e-12	rs188911457	105022649	1.26783	7.29e-05	TRUE	rs11191419	104423800	105165583	6.2e-19	Overlap	rs12416331	104570118	105059896	7.09e-18	Overlap	rs10786736	104849116	104849116	4.39e-17	73533	rs79668541	104107667	105268904	2.389e-21	Overlap
chr8	ENSG00000171045	TSNARE1	143233888	143433888	2.7307e-14	5.2768e-17	rs78125189	143333888	0.90946	3.27e-06	TRUE	rs4129585	143309503	143330533	1.74e-15	Overlap	rs58033671	143276678	143358316	8.65e-18	Overlap	rs13266463	143403693	143403693	2.25e-08	Overlap	rs13262595	143217770	143512970	5.666e-18	Overlap
chr2	ENSG00000196141	SPATS2L	201037988	201237988	6.5896e-14	5.2989e-19	rs66473269	201137988	1.16241	6.351e-06	TRUE	rs199532108	200715237	200848037	5.65e-14	189951	rs2949006	200547937	201309547	3.69e-17	Overlap	rs17630293	201146776	201146776	3.32e-12	Overlap	rs1658810	199634107	201382961	1.388e-13	Overlap
chr5	ENSG00000130449	ZSWIM6	60458886	60658886	1.196e-13	6.8464e-14	rs11949390	60558886	0.932766	4.687e-05	TRUE	rs4391122	60499143	60843543	1.1e-14	Overlap	rs7701440	60563907	60843706	3.72e-14	Overlap	NA	NA	NA	NA	NA	rs7701440	59935980	60904980	1.696e-14	Overlap
chr1			98468519	98668519	2.4148e-13	3.8864e-13	rs61786758	98568519	1.12412	0.0003017	TRUE	rs1702294	97792625	98559084	3.36e-19	Overlap	rs2660304	98341152	98559093	2.18e-18	Overlap	rs1198589	98550411	98550411	1.19e-13	Overlap	rs1198588	97982832	98701532	3.599e-19	Overlap
chr11	ENSG00000196119;ENSG00000154143;ENSG00000154144;ENSG00000110013;ENSG00000064199;ENSG00000154146;ENSG00000019102;ENSG00000149564;ENSG00000120458	OR8A1;PANX3;TBRG1;SIAE;SPA17;NRGN;VSIG2;ESAM;MSANTD2	124437995	124637995	3.457e-13	1.7368e-21	rs544368	124537995	0.932671	2.862e-05	TRUE	rs55661361	124610007	124620147	2.8e-12	Overlap	rs12293670	124610011	124620147	1.7e-15	Overlap	rs55661361	124613957	124613957	1.16e-12	Overlap	rs1940171	124549040	124728940	1.624e-09	Overlap
chr18			53358858	53558858	4.3007e-13	2.1814e-11	rs77439097	53458858	0.79453	0.0004528	TRUE	rs72934570	53453389	53804154	1.97e-11	Overlap	rs5825114	52747689	53804156	5.03e-14	Overlap	rs715170	53795514	53795514	5.21e-12	236656	rs9636107	51956329	53680258	6.216e-11	Overlap
chr10	ENSG00000165995;ENSG00000241058	CACNB2;NSUN6	18652818	18852818	4.5145e-13	3.9081e-19	rs138426308	18752818	0.79271	6.423e-05	TRUE	rs7893279	18681005	18770105	1.97e-12	Overlap	rs7893279	18538669	18751891	4.8e-13	Overlap	rs7893279	18745105	18745105	3.28e-13	Overlap	rs6482437	18487326	19018326	2.729e-13	Overlap
chr1	ENSG00000188641	DPYD	98305031	98505031	4.8982e-13	1.0111e-11	rs12122552	98405031	0.874325	7.176e-05	TRUE	rs1702294	97792625	98559084	3.36e-19	Overlap	rs2660304	98341152	98559093	2.18e-18	Overlap	rs1198589	98550411	98550411	1.19e-13	45380	rs1198588	97982832	98701532	3.599e-19	Overlap
chr22	ENSG00000128268;ENSG00000100335;ENSG00000128272;ENSG00000187051;ENSG00000100346	MGAT3;MIEF1;ATF4;RPS19BP1;CACNA1I	39842234	40042234	5.1867e-13	4.0805e-16	rs5757717	39942234	1.07015	1.002e-09	TRUE	rs199694726	39975317	40016817	4.73e-11	Overlap	rs5757730	39840130	40091818	1.76e-12	Overlap	rs5757730	39967430	39967430	1.84e-10	Overlap	rs732381	39822166	40141566	3.356e-10	Overlap
chr3	ENSG00000114861	FOXP1	71131649	71331649	6.9837e-13	3.3345e-13	chr3_71231649_I	71231649	1.12356	0.000833	TRUE	NA	NA	NA	NA	NA	rs7632921	71481192	71611630	9.52e-09	149543	NA	NA	NA	NA	NA	rs60135207	71383777	71729777	4.802e-06	52128
chr22	ENSG00000100346;ENSG00000176177	CACNA1I;ENTHD1	39944389	40144389	7.0563e-13	1.2168e-15	rs5750866	40044389	0.918417	0.0002164	TRUE	rs199694726	39975317	40016817	4.73e-11	Overlap	rs5757730	39840130	40091818	1.76e-12	Overlap	rs5757730	39967430	39967430	1.84e-10	Overlap	rs732381	39822166	40141566	3.356e-10	Overlap
chr2	ENSG00000204120;ENSG00000182600;ENSG00000066248;ENSG00000222001;ENSG00000115488	GIGYF2;C2orf82;NGEF;AC106876.2;NEU2	233698155	233898155	8.7577e-13	6.0493e-27	rs778342	233798155	0.914938	6.18e-05	TRUE	rs6704768	233559301	233753501	2.32e-12	Overlap	rs4144797	233559312	233790649	4.33e-16	Overlap	rs778371	233743109	233743109	2.17e-13	Overlap	rs778371	233501109	233864909	3.759e-15	Overlap
chr16	ENSG00000125107;ENSG00000103042;ENSG00000125166	CNOT1;SLC38A7;GOT2	58586955	58786955	9.0485e-13	1.8836e-09	chr16_58686955_D	58686955	0.90168	1.002e-05	TRUE	rs12325245	58669293	58682833	1.87e-08	Overlap	rs42945	58538662	58684945	2.25e-10	Overlap	NA	NA	NA	NA	NA	rs154433	58480808	58753708	3.352e-05	Overlap
chr11	ENSG00000120451	SNX19	130658166	130858166	9.4117e-13	1.3367e-09	rs143761120	130758166	0.806862	0.0003666	TRUE	rs10791097	130714610	130749330	1.09e-12	Overlap	rs35774874	130794253	130894131	1.97e-11	Overlap	rs10894308	130891895	130891895	2.09e-08	33729	rs10894308	130664895	130944975	1.092e-05	Overlap
chr12	ENSG00000151067	CACNA1C	2213444	2413444	9.866e-13	1.0651e-19	rs191478356	2313444	0.86036	0.0005369	TRUE	rs2007044	2321860	2523731	3.22e-18	Overlap	rs2007044	2321868	2523772	5.63e-20	Overlap	rs2159100	2346393	2346393	3.45e-19	Overlap	rs10774034	2225658	2490458	3.213e-20	Overlap
chr11	ENSG00000166118;ENSG00000080854	SPATA19;IGSF9B	133663753	133863753	1.0466e-12	1.051e-13	rs190974239	133763753	1.149	0.0005788	TRUE	rs75059851	133808069	133852969	3.87e-11	Overlap	rs4936215	133822133	133853008	5.32e-14	Overlap	rs75059851	133822569	133822569	8.77e-13	Overlap	rs4936215	133652666	133956837	4.156e-12	Overlap
chr18	ENSG00000196628	TCF4	53207848	53407848	1.0604e-12	2.6229e-10	rs116975516	53307848	1.3275	0.0001018	TRUE	rs9636107	52747686	53200117	3.34e-12	7731	rs5825114	52747689	53804156	5.03e-14	Overlap	rs715170	53795514	53795514	5.21e-12	387666	rs9636107	51956329	53680258	6.216e-11	Overlap
chr14	ENSG00000182732;ENSG00000257040	RGS6;AC005477.1	72256995	72456995	2.3152e-12	2.2489e-16	rs17768114	72356995	0.93034	0.00046	TRUE	rs2332700	72417326	72450526	4.86e-09	Overlap	rs2332700	72417326	72450533	1.52e-10	Overlap	rs35607894	72408638	72408638	5.37e-11	Overlap	rs2190864	72307034	72525819	2.008e-15	Overlap
chr3	ENSG00000144619	CNTN4	2444644	2644644	2.8641e-12	5.6924e-13	rs73000032	2544644	0.848234	5.852e-05	TRUE	rs17194490	2532786	2561686	2.69e-11	Overlap	rs35346733	2435850	2540632	2.42e-12	Overlap	rs11708578	2515894	2515894	7.28e-11	Overlap	rs17194490	2381786	2626286	9.291e-10	Overlap
chr18	ENSG00000196628	TCF4	52967155	53167155	3.431e-12	1.8433e-06	chr18_53067155_D	53067155	0.83527	1.87e-06	TRUE	rs9636107	52747686	53200117	3.34e-12	Overlap	rs5825114	52747689	53804156	5.03e-14	Overlap	NA	NA	NA	NA	NA	rs9636107	51956329	53680258	6.216e-11	Overlap
chr2	ENSG00000028116	VRK2	58055375	58255375	3.8911e-12	2.8575e-18	rs141776427	58155375	1.34447	0.0002407	TRUE	rs11682175	57943593	58502192	1.47e-11	Overlap	rs7596038	57950104	58484172	2.37e-12	Overlap	rs75575209	58138192	58138192	1.24e-08	Overlap	rs2717003	57845065	58866438	1.912e-18	Overlap
chr22	ENSG00000100403;ENSG00000167074;ENSG00000183864;ENSG00000100410;ENSG00000100412;ENSG00000100413	ZC3H7B;TEF;TOB2;PHF5A;ACO2;POLR3H	41749718	41949718	4.259e-12	3.1403e-09	rs9607804	41849718	0.868229	5.042e-06	TRUE	rs9607782	41408556	41675156	2.07e-11	74562	rs9607782	41408754	41684093	5.54e-13	65625	rs9607782	41587556	41587556	1.01e-12	162162	rs5751191	40562819	42765301	2.181e-11	Overlap
chr11	ENSG00000149292;ENSG00000170209;ENSG00000149295	TTC12;ANKK1;DRD2	113245566	113445566	4.6883e-12	1.2416e-16	rs117816894	113345566	1.15235	0.0001767	TRUE	rs2514218	113317794	113423994	2.75e-11	Overlap	rs2514218	113317745	113451229	2.42e-12	Overlap	rs2514218	113392994	113392994	5.01e-11	Overlap	rs2514218	113235994	113501229	1.374e-13	Overlap
chr11	ENSG00000154146;ENSG00000019102;ENSG00000149564;ENSG00000120458;ENSG00000154134;ENSG00000154133;ENSG00000254943	NRGN;VSIG2;ESAM;MSANTD2;ROBO3;ROBO4;RP11-664I21.6	124575825	124775825	4.7205e-12	3.0398e-17	rs4936954	124675825	0.811478	0.0006904	TRUE	rs55661361	124610007	124620147	2.8e-12	Overlap	rs12293670	124610011	124620147	1.7e-15	Overlap	rs55661361	124613957	124613957	1.16e-12	Overlap	rs1940171	124549040	124728940	1.624e-09	Overlap
chr2	ENSG00000028116;ENSG00000115392	VRK2;FANCL	58190051	58390051	7.043e-12	5.5571e-17	rs75297255	58290051	0.91338	1.179e-06	TRUE	rs11682175	57943593	58502192	1.47e-11	Overlap	rs7596038	57950104	58484172	2.37e-12	Overlap	rs1518395	58208074	58208074	3.78e-13	Overlap	rs2717003	57845065	58866438	1.912e-18	Overlap
chr1	ENSG00000162426;ENSG00000142599	SLC45A1;RERE	8287069	8487069	7.0938e-12	3.1704e-13	rs116024147	8387069	1.18946	0.0001384	TRUE	rs34269918	8411184	8638984	1.17e-09	Overlap	rs34269918	8392592	8701288	3.27e-09	Overlap	rs172531	8495590	8495590	5.05e-11	8521	rs11121172	8316444	9018644	5.064e-07	Overlap
chr3			180923152	181123152	8.0499e-12	1.6409e-12	rs12633623	181023152	1.13837	8.562e-05	TRUE	rs11411529	180588843	181205585	1.3e-11	Overlap	rs34796896	180571624	181207851	3.19e-12	Overlap	rs9841616	181167585	181167585	5.35e-09	44433	rs7647398	180475150	181295605	1.074e-14	Overlap
chr2	ENSG00000196141;ENSG00000155729;ENSG00000163535	SPATS2L;KCTD18;SGOL2	201193421	201393421	8.122e-12	5.7953e-18	rs72922026	201293421	0.878356	3.608e-06	TRUE	rs199532108	200715237	200848037	5.65e-14	345384	rs2949006	200547937	201309547	3.69e-17	Overlap	rs78681500	201187316	201187316	3.08e-10	6105	rs1658810	199634107	201382961	1.388e-13	Overlap
chr5	ENSG00000164182;ENSG00000269267;ENSG00000188725	NDUFAF2;AC008498.1;SMIM15	60356029	60556029	8.9353e-12	6.6996e-13	rs142026129	60456029	0.863468	1.405e-05	TRUE	rs4391122	60499143	60843543	1.1e-14	Overlap	rs7701440	60563907	60843706	3.72e-14	7878	NA	NA	NA	NA	NA	rs7701440	59935980	60904980	1.696e-14	Overlap
chr2			185838383	186038383	1.0619e-11	7.1576e-07	rs74993815	185938383	0.83485	0.0006684	TRUE	rs11693094	185601420	185785420	1.53e-12	52963	rs10196799	185601420	185785791	4.51e-09	52592	rs7597593	185533580	185533580	9.3e-11	304803	rs11693094	185356420	186107420	1.385e-11	Overlap
chr15	ENSG00000188266;ENSG00000268838;ENSG00000041357;ENSG00000169684;ENSG00000080644;ENSG00000117971	HYKK;AC027228.1;PSMA4;CHRNA5;CHRNA3;CHRNB4	78800279	79000279	1.1123e-11	3.7178e-22	rs117287587	78900279	1.26239	0.0005217	TRUE	rs8042374	78803032	78926732	2.42e-13	Overlap	rs3743078	78802586	78926726	3.11e-12	Overlap	rs3825845	78910258	78910258	2.47e-10	Overlap	rs2456020	78661398	79132398	6,32E-16	Overlap
chr2	ENSG00000226124;ENSG00000178074;ENSG00000162971;ENSG00000162972	FTCDNL1;C2orf69;TYW5;C2orf47	200646767	200846767	1.122e-11	5.77e-14	rs190828840	200746767	0.85248	0.0002827	TRUE	rs199532108	200715237	200848037	5.65e-14	Overlap	rs2949006	200547937	201309547	3.69e-17	Overlap	rs796364	200716119	200716119	2.44e-16	Overlap	rs1658810	199634107	201382961	1.388e-13	Overlap
chr14	ENSG00000126214;ENSG00000256500;ENSG00000126215;ENSG00000224997;ENSG00000100711;ENSG00000088808	KLC1;RP11-73M18.2;XRCC3;AL049840.1;ZFYVE21;PPP1R13B	104080393	104280393	1.1368e-11	9.4088e-13	rs3212028	104180393	0.90384	1.11e-08	TRUE	rs12887734	103996234	104184834	1.36e-13	Overlap	rs10083370	104188920	104537680	3.44e-14	Overlap	NA	NA	NA	NA	NA	rs10873538	103670420	104587569	1.702e-11	Overlap
chr16	ENSG00000078328	RBFOX1	7650859	7850859	1.1423e-11	7.2135e-12	rs79478621	7750859	1.14442	0.000218	TRUE	NA	NA	NA	NA	NA	rs12447542	7744180	7744180	1.44e-08	Overlap	NA	NA	NA	NA	NA	rs79478621	7686159	7808949	2.936e-05	Overlap
chr20	ENSG00000124143;ENSG00000101438;ENSG00000101442	ARHGAP40;SLC32A1;ACTR5	37221029	37421029	1.1532e-11	6.9496e-17	rs80213762	37321029	0.85942	0.0001396	TRUE	rs6065094	37361494	37485994	1.46e-11	Overlap	rs6065094	37361504	37485986	7.91e-17	Overlap	NA	NA	NA	NA	NA	rs6065094	37216606	37567069	5.725e-13	Overlap
chr14	ENSG00000075413;ENSG00000166165;ENSG00000166166;ENSG00000166170;ENSG00000126214;ENSG00000256500;ENSG00000256053	MARK3;CKB;TRMT61A;BAG5;KLC1;RP11-73M18.2;APOPT1	103960367	104160367	1.6932e-11	7.5825e-10	chr14_104060367_I	104060367	0.89449	1.333e-10	TRUE	rs12887734	103996234	104184834	1.36e-13	Overlap	rs10083370	104188920	104537680	3.44e-14	28553	NA	NA	NA	NA	NA	rs10873538	103670420	104587569	1.702e-11	Overlap
chr15	ENSG00000197299;ENSG00000140564;ENSG00000182511;ENSG00000196547;ENSG00000140553;ENSG00000184508	BLM;FURIN;FES;MAN2A2;UNC45A;HDDC3	91297733	91497733	1.755e-11	1.7764e-15	rs34688434	91397733	0.919067	0.0003623	TRUE	rs4702	91416560	91429040	8.3e-14	Overlap	rs17514846	91416550	91429042	2.55e-12	Overlap	NA	NA	NA	NA	NA	rs4702	91341160	91493060	1.373e-21	Overlap
chr20	ENSG00000101442;ENSG00000101445;ENSG00000101447	ACTR5;PPP1R16B;FAM83D	37386333	37586333	1.7763e-11	2.1885e-14	rs79074988	37486333	1.11216	0.0005962	TRUE	rs6065094	37361494	37485994	1.46e-11	Overlap	rs6065094	37361504	37485986	7.91e-17	Overlap	NA	NA	NA	NA	NA	rs6065094	37216606	37567069	5.725e-13	Overlap
chr22	ENSG00000100207;ENSG00000235568	TCF20;NFAM1	42607668	42807668	1.7871e-11	2.6379e-13	rs117749645	42707668	0.825144	0.0003313	TRUE	rs6002655	42315744	42689414	1.71e-09	Overlap	rs6002655	42315790	42689370	2.15e-14	Overlap	NA	NA	NA	NA	NA	rs5751191	40562819	42765301	2.181e-11	Overlap
chr9	ENSG00000198963;ENSG00000119121	RORB;TRPM6	77171389	77371389	1.9416e-11	1.7774e-11	rs11144040	77271389	0.909008	1.397e-05	TRUE	NA	NA	NA	NA	NA	NA	NA	NA	NA	NA	NA	NA	NA	NA	NA	rs500102	77279545	77443645	1.173e-05	Overlap
chr2	ENSG00000178074;ENSG00000162971;ENSG00000162972	C2orf69;TYW5;C2orf47	200774190	200974190	2.559e-11	9.7271e-14	rs187948233	200874190	0.834272	0.0007598	TRUE	rs199532108	200715237	200848037	5.65e-14	Overlap	rs2949006	200547937	201309547	3.69e-17	Overlap	rs796364	200716119	200716119	2.44e-16	58071	rs1658810	199634107	201382961	1.388e-13	Overlap
chr2	ENSG00000115468;ENSG00000204120;ENSG00000115474;ENSG00000182600;ENSG00000066248	EFHD1;GIGYF2;KCNJ13;C2orf82;NGEF	233546728	233746728	2.593e-11	1.9088e-14	rs283483	233646728	0.894398	0.0001374	TRUE	rs6704768	233559301	233753501	2.32e-12	Overlap	rs4144797	233559312	233790649	4.33e-16	Overlap	rs778371	233743109	233743109	2.17e-13	Overlap	rs778371	233501109	233864909	3.759e-15	Overlap
chr1	ENSG00000054282;ENSG00000117020	SDCCAG8;AKT3	243568090	243768090	2.685e-11	5.4466e-11	rs45498504	243668090	0.93062	3.99e-06	TRUE	rs77149735	243503719	244002945	3.73e-09	Overlap	rs14403	243503764	243685760	1.71e-10	Overlap	rs35978510	243776117	243776117	6.5e-10	8027	rs61833239	243462441	244127592	5.941e-09	Overlap
chr7	ENSG00000002822	MAD1L1	1925081	2125081	2.7566e-11	2.2198e-17	rs78728110	2025081	1.2395	0.000551	TRUE	rs10650434	1896096	2190096	8.2e-15	Overlap	rs10650434	1877502	2190100	1.1e-18	Overlap	rs12668848	2020995	2020995	3.97e-17	Overlap	rs58120505	1777867	2394867	2.838e-24	Overlap
chr3	ENSG00000114861	FOXP1	71324590	71524590	3.3962e-11	4.8346e-13	rs139734554	71424590	1.11807	0.0004823	TRUE	NA	NA	NA	NA	NA	rs7632921	71481192	71611630	9.52e-09	Overlap	NA	NA	NA	NA	NA	rs60135207	71383777	71729777	4.802e-06	Overlap
chr3	ENSG00000145075;ENSG00000114416	CCDC39;FXR1	180413987	180613987	3.4869e-11	3.8079e-11	rs116135393	180513987	1.15292	0.0002843	TRUE	rs11411529	180588843	181205585	1.3e-11	Overlap	rs34796896	180571624	181207851	3.19e-12	Overlap	rs9859557	180830910	180830910	6.04e-14	216923	rs7647398	180475150	181295605	1.074e-14	Overlap
chr2	ENSG00000214595	EML6	54997151	55197151	3.5337e-11	2.4012e-08	chr2_55097151_D	55097151	1.17	0.0002169	FALSE	NA	NA	NA	NA	NA	NA	NA	NA	NA	NA	NA	NA	NA	NA	NA	NA	NA	NA	NA	NA
chr11	ENSG00000157613;ENSG00000149091	CREB3L1;DGKZ	46173454	46373454	3.5337e-11	2.4294e-15	rs28668543	46273454	0.924967	0.0004542	TRUE	rs61126341	46342943	46751213	1.26e-11	Overlap	rs7951870	46342942	46751495	2.99e-13	Overlap	rs61882743	46548754	46548754	6.99e-12	175300	rs12285419	46021598	48491598	1.071e-13	Overlap
chr12	ENSG00000150967;ENSG00000111325;ENSG00000182196;ENSG00000090975	ABCB9;OGFOD2;ARL6IP4;PITPNM2	123395289	123595289	3.5527e-11	4.9566e-14	rs78351440	123495289	0.890654	1.056e-05	TRUE	rs2851447	123448113	123909113	1.86e-14	Overlap	rs2851447	123447928	123902361	5.55e-16	Overlap	rs61041384	123644043	123644043	5.5e-13	48754	rs2102949	123179466	123982763	3,34E-23	Overlap
chr3	ENSG00000163673;ENSG00000168016	DCLK3;TRANK1	36758583	36958583	3.6333e-11	1.0986e-12	rs75968099	36858583	0.924044	3.386e-12	TRUE	rs75968099	36843183	36945783	1.05e-13	Overlap	rs75968099	36843149	36945794	9.41e-11	Overlap	rs3732386	36871993	36871993	2.88e-11	Overlap	rs75968099	36784083	37048583	3.045e-09	Overlap
chr12	ENSG00000051825;ENSG00000130921;ENSG00000111328;ENSG00000139697;ENSG00000183955	MPHOSPH9;C12orf65;CDK2AP1;SBNO1;SETD8	123673694	123873694	4.1429e-11	1.0816e-13	chr12_123773694_D	123773694	0.809533	0.0008391	TRUE	rs2851447	123448113	123909113	1.86e-14	Overlap	rs2851447	123447928	123902361	5.55e-16	Overlap	rs1615350	123650335	123650335	5.53e-18	23359	rs2102949	123179466	123982763	3,34E-23	Overlap
chr11	ENSG00000254667;ENSG00000023171	AP000783.1;GRAMD1B	123263540	123463540	4.5962e-11	9.8585e-10	chr11_123363540_D	123363540	1.18046	0.0001032	TRUE	rs77502336	123394636	123395986	7.54e-09	Overlap	NA	NA	NA	NA	NA	rs77502336	123394636	123394636	1.35e-09	Overlap	rs77502336	123296236	123446846	2.558e-08	Overlap
chr14	ENSG00000267901;ENSG00000197555	AC004817.1;SIPA1L1	71618749	71818749	4.6141e-11	0.00013339	rs117986124	71718749	0.90303	0.0009549	TRUE	NA	NA	NA	NA	NA	NA	NA	NA	NA	NA	NA	NA	NA	NA	NA	rs2190864	72307034	72525819	2.008e-15	488285
chr7	ENSG00000002822	MAD1L1	2045629	2245629	4.6441e-11	1.6218e-17	rs111611027	2145629	1.07864	5.949e-12	TRUE	rs10650434	1896096	2190096	8.2e-15	Overlap	rs10650434	1877502	2190100	1.1e-18	Overlap	rs12668848	2020995	2020995	3.97e-17	24634	rs58120505	1777867	2394867	2.838e-24	Overlap
chr8	ENSG00000156011	PSD3	18360444	18560444	5.1339e-11	3.7145e-11	rs140824186	18460444	1.12716	0.0007704	TRUE	NA	NA	NA	NA	NA	rs2410572	18396405	18429406	1.07e-08	Overlap	NA	NA	NA	NA	NA	rs4298523	18293355	18508155	3.493e-05	Overlap
chr19	ENSG00000197933;ENSG00000197044;ENSG00000177599;ENSG00000171295;ENSG00000171291;ENSG00000198429	ZNF823;ZNF441;ZNF491;ZNF440;ZNF439;ZNF69	11819620	12019620	5.3618e-11	2.5143e-07	rs3095917	11919620	0.90204	1.573e-06	TRUE	NA	NA	NA	NA	NA	rs72986630	11849736	11849736	8.09e-10	Overlap	NA	NA	NA	NA	NA	rs72986630	11631736	11993736	2.625e-07	Overlap
chr7	ENSG00000184903;ENSG00000173114	IMMP2L;LRRN3	110675399	110875399	5.4376e-11	7.0388e-11	rs73201076	110775399	0.9209	2.162e-06	TRUE	rs13240464	110843815	111205915	3.03e-13	Overlap	rs12705761	110850439	111180544	5.11e-11	Overlap	rs214467	110858268	110858268	7.68e-13	Overlap	rs38752	110534912	111320912	2.237e-11	Overlap
chr14	ENSG00000127152	BCL11B	99630478	99830478	5.5129e-11	5.2239e-16	chr14_99730478_D	99730478	1.07294	6.995e-08	TRUE	rs2693698	99707919	99719219	4.8e-09	Overlap	rs35604463	99700080	99719219	1.66e-08	Overlap	rs2693698	99719219	99719219	2.2e-08	Overlap	rs1540840	99607229	99801284	1.744e-06	Overlap
chr5	ENSG00000120733;ENSG00000132563;ENSG00000120738;ENSG00000120705;ENSG00000113013	KDM3B;REEP2;EGR1;ETF1;HSPA9	137693946	137893946	5.5792e-11	1.6348e-10	rs114318690	137793946	0.838364	0.0001472	TRUE	rs3849046	137598121	137948092	4.67e-09	Overlap	rs13169274	137838122	137948140	7.06e-10	Overlap	rs13164092	137840860	137840860	9.79e-10	Overlap	rs10117	137400170	137998170	7.359e-09	Overlap
chr3	ENSG00000164088;ENSG00000164091;ENSG00000168237;ENSG00000114841;ENSG00000163930;ENSG00000010318;ENSG00000010319	PPM1M;WDR82;GLYCTK;DNAH1;BAP1;PHF7;SEMA3G	52277021	52477021	5.6902e-11	5.8615e-14	rs190518499	52377021	0.795406	0.0004265	TRUE	rs2535627	52541105	52903405	4.26e-11	64084	rs1080500	52965713	53175017	2.71e-12	488692	rs2577831	52628056	52628056	4.53e-13	151035	rs2710323	48132866	53603354	6.552e-18	Overlap
chr1	ENSG00000054282;ENSG00000117020	SDCCAG8;AKT3	243455105	243655105	5.808e-11	8.0245e-12	rs77149735	243555105	0.752389	4.404e-09	TRUE	rs77149735	243503719	244002945	3.73e-09	Overlap	rs14403	243503764	243685760	1.71e-10	Overlap	rs35978510	243776117	243776117	6.5e-10	121012	rs61833239	243462441	244127592	5.941e-09	Overlap
chr18			53538724	53738724	6.1062e-11	1.462e-07	rs189982572	53638724	1.2848	0.000493	TRUE	rs72934570	53453389	53804154	1.97e-11	Overlap	rs5825114	52747689	53804156	5.03e-14	Overlap	rs715170	53795514	53795514	5.21e-12	56790	rs9636107	51956329	53680258	6.216e-11	Overlap
chr1	ENSG00000188641	DPYD	97642655	97842655	6.1404e-11	2.6196e-13	rs142444049	97742655	0.793978	0.0001482	TRUE	rs1702294	97792625	98559084	3.36e-19	Overlap	rs11165867	97800233	97885249	3.87e-08	Overlap	NA	NA	NA	NA	NA	rs72728416	97676691	97972791	1.986e-09	Overlap
chr3	ENSG00000145075;ENSG00000114416;ENSG00000205981	CCDC39;FXR1;DNAJC19	180515958	180715958	6.2024e-11	1.1374e-11	rs188570130	180615958	1.13462	0.0008082	TRUE	rs11411529	180588843	181205585	1.3e-11	Overlap	rs34796896	180571624	181207851	3.19e-12	Overlap	rs9859557	180830910	180830910	6.04e-14	114952	rs7647398	180475150	181295605	1.074e-14	Overlap
chr2	ENSG00000226124	FTCDNL1	200447937	200647937	6.2173e-11	8.1375e-10	rs116393510	200547937	1.16055	2.275e-06	TRUE	rs199532108	200715237	200848037	5.65e-14	67300	rs2949006	200547937	201309547	3.69e-17	Overlap	rs796364	200716119	200716119	2.44e-16	68182	rs1658810	199634107	201382961	1.388e-13	Overlap
chr2			200898169	201098169	6.5797e-11	2.4065e-15	rs75741772	200998169	1.11896	0.0001451	TRUE	rs199532108	200715237	200848037	5.65e-14	50132	rs2949006	200547937	201309547	3.69e-17	Overlap	rs17630293	201146776	201146776	3.32e-12	48607	rs1658810	199634107	201382961	1.388e-13	Overlap
chr2	ENSG00000115306;ENSG00000214595	SPTBN1;EML6	54834527	55034527	7.3178e-11	3.9998e-11	rs142597373	54934527	1.20189	0.000118	FALSE	NA	NA	NA	NA	NA	NA	NA	NA	NA	NA	NA	NA	NA	NA	NA	NA	NA	NA	NA	NA
chr22	ENSG00000198911;ENSG00000234965;ENSG00000159958;ENSG00000100162;ENSG00000100167;ENSG00000183066;ENSG00000198951;ENSG00000177096;ENSG00000183172;ENSG00000184983	SREBF2;SHISA8;TNFRSF13C;CENPM;SEPT3;WBP2NL;NAGA;FAM109B;SMDT1;NDUFA6	42286534	42486534	7.8506e-11	1.4712e-11	rs148140943	42386534	0.92284	0.0008001	TRUE	rs6002655	42315744	42689414	1.71e-09	Overlap	rs6002655	42315790	42689370	2.15e-14	Overlap	NA	NA	NA	NA	NA	rs5751191	40562819	42765301	2.181e-11	Overlap
chr3			161789716	161989716	8.164e-11	2.6341e-10	rs1605979	161889716	0.943841	3.092e-06	TRUE	NA	NA	NA	NA	NA	rs489939	161394234	161518228	1.24e-08	271488	rs6804239	161780488	161780488	8.41e-10	9228	rs13090130	161092491	161969035	1.701e-07	Overlap
chr14	ENSG00000182732;ENSG00000257040	RGS6;AC005477.1	72380526	72580526	8.3921e-11	1.0363e-14	chr14_72480526_I	72480526	0.83837	0.0008375	TRUE	rs2332700	72417326	72450526	4.86e-09	Overlap	rs2332700	72417326	72450533	1.52e-10	Overlap	rs35607894	72408638	72408638	5.37e-11	Overlap	rs2190864	72307034	72525819	2.008e-15	Overlap
chr2	ENSG00000170396	ZNF804A	185519139	185719139	9.8051e-11	5.8403e-12	rs76430972	185619139	1.17668	0.0001628	TRUE	rs11693094	185601420	185785420	1.53e-12	Overlap	rs10196799	185601420	185785791	4.51e-09	Overlap	rs7597593	185533580	185533580	9.3e-11	Overlap	rs11693094	185356420	186107420	1.385e-11	Overlap
chr1	ENSG00000188641	DPYD	98139629	98339629	1.0068e-10	6.8904e-11	rs74107709	98239629	1.17163	0.0005757	TRUE	rs1702294	97792625	98559084	3.36e-19	Overlap	rs2660304	98341152	98559093	2.18e-18	1523	rs1198589	98550411	98550411	1.19e-13	210782	rs1198588	97982832	98701532	3.599e-19	Overlap
chr12	ENSG00000166881;ENSG00000166886;ENSG00000166888;ENSG00000123384;ENSG00000182379;ENSG00000182199;ENSG00000185633;ENSG00000185482;ENSG00000179912;ENSG00000258830	TMEM194A;NAB2;STAT6;LRP1;NXPH4;SHMT2;NDUFA4L2;STAC3;R3HDM2;RP11-123K3.4	57447749	57647749	1.0221e-10	1.1626e-11	rs34237922	57547749	1.28672	2.05e-06	TRUE	rs12826178	57428314	57682971	2.02e-12	Overlap	rs61937595	57483524	57682956	3.28e-11	Overlap	NA	NA	NA	NA	NA	rs61937595	57207814	57900956	3.074e-12	Overlap
chr11	ENSG00000120451	SNX19	130758474	130958474	1.0327e-10	2.3869e-10	rs7928906	130858474	1.0694	5.553e-07	TRUE	rs10791097	130714610	130749330	1.09e-12	9144	rs35774874	130794253	130894131	1.97e-11	Overlap	rs10894308	130891895	130891895	2.09e-08	Overlap	rs10894308	130664895	130944975	1.092e-05	Overlap
chr11	ENSG00000166682;ENSG00000086827	TMPRSS5;ZW10	113409453	113609453	1.0862e-10	3.783e-15	rs112675705	113509453	1.17257	7.069e-05	TRUE	rs2514218	113317794	113423994	2.75e-11	Overlap	rs2514218	113317745	113451229	2.42e-12	Overlap	rs2514218	113392994	113392994	5.01e-11	16459	rs2514218	113235994	113501229	1.374e-13	Overlap
chr5	ENSG00000130449	ZSWIM6	60562093	60762093	1.1966e-10	5.1582e-09	rs146416593	60662093	0.855644	7.438e-06	TRUE	rs4391122	60499143	60843543	1.1e-14	Overlap	rs7701440	60563907	60843706	3.72e-14	Overlap	NA	NA	NA	NA	NA	rs7701440	59935980	60904980	1.696e-14	Overlap
chr2	ENSG00000028116;ENSG00000115392	VRK2;FANCL	58373528	58573528	1.2343e-10	2.4035e-14	rs112103317	58473528	0.9186	4.347e-06	TRUE	rs11682175	57943593	58502192	1.47e-11	Overlap	rs7596038	57950104	58484172	2.37e-12	Overlap	rs1518395	58208074	58208074	3.78e-13	165454	rs2717003	57845065	58866438	1.912e-18	Overlap
chr7	ENSG00000198822	GRM3	86286037	86486037	1.5667e-10	2.8073e-10	rs71562731	86386037	1.24284	1.429e-06	TRUE	rs12704290	86403226	86459326	3.33e-10	Overlap	rs12704290	86403263	86948073	3.57e-14	Overlap	rs12704290	86427626	86427626	2.61e-10	Overlap	rs6943762	85525263	86644263	1.828e-13	Overlap
chr2	ENSG00000028116	VRK2	57939826	58139826	1.6317e-10	1.2494e-14	rs142687393	58039826	1.12143	3.706e-06	TRUE	rs11682175	57943593	58502192	1.47e-11	Overlap	rs7596038	57950104	58484172	2.37e-12	Overlap	rs75575209	58138192	58138192	1.24e-08	Overlap	rs2717003	57845065	58866438	1.912e-18	Overlap
chr5	ENSG00000037749;ENSG00000164574	MFAP3;GALNT10	153429105	153629105	1.6785e-10	9.2936e-12	chr5_153529105_D	153529105	1.05622	2.984e-06	TRUE	rs11740474	153671057	153688217	3.15e-08	41952	NA	NA	NA	NA	NA	rs11740474	153680747	153680747	1.81e-08	51642	rs11740474	153293075	153738217	4.025e-06	Overlap
chr5	ENSG00000155511	GRIA1	152734863	152934863	1.713e-10	8.6468e-13	rs144931740	152834863	1.13417	1.763e-05	TRUE	rs111294930	151941104	152797656	1.06e-10	Overlap	rs111294930	151924995	152847217	9.04e-12	Overlap	rs2910032	152540354	152540354	1.04e-09	194509	rs10515678	151364104	152835561	2.694e-10	Overlap
chr3	ENSG00000114904;ENSG00000055957;ENSG00000162267;ENSG00000055955;ENSG00000243696;ENSG00000272573;ENSG00000248592;ENSG00000213533;ENSG00000163935	NEK4;ITIH1;ITIH3;ITIH4;RP5-966M1.6;MUSTN1;TMEM110-MUSTN1;TMEM110;SFMBT1	52793343	52993343	2.0381e-10	1.3247e-17	rs6765170	52893343	1.18982	2.937e-06	TRUE	rs2535627	52541105	52903405	4.26e-11	Overlap	rs1080500	52965713	53175017	2.71e-12	Overlap	rs2577831	52628056	52628056	4.53e-13	165287	rs2710323	48132866	53603354	6.552e-18	Overlap
chr20	ENSG00000158445;ENSG00000124212	KCNB1;PTGIS	47985776	48185776	2.1291e-10	8.8836e-14	rs6090982	48085776	0.917229	3.065e-07	TRUE	rs7267348	48114136	48131649	4.56e-08	Overlap	NA	NA	NA	NA	NA	NA	NA	NA	NA	NA	rs11696755	47980817	48181617	1.692e-07	Overlap
chr22	ENSG00000100412;ENSG00000100413;ENSG00000172346;ENSG00000100417;ENSG00000100418;ENSG00000196419;ENSG00000100138;ENSG00000184208	ACO2;POLR3H;CSDC2;PMM1;DESI1;XRCC6;NHP2L1;C22orf46	41891687	42091687	2.1462e-10	6.8643e-09	rs77099570	41991687	0.821025	9.567e-05	TRUE	rs9607782	41408556	41675156	2.07e-11	216531	rs9607782	41408754	41684093	5.54e-13	207594	rs9607782	41587556	41587556	1.01e-12	304131	rs5751191	40562819	42765301	2.181e-11	Overlap
chr3	ENSG00000163935;ENSG00000272305;ENSG00000163933;ENSG00000163932;ENSG00000163931	SFMBT1;RP11-894J14.5;RFT1;PRKCD;TKT	53075017	53275017	2.2714e-10	1.6896e-14	rs1080500	53175017	1.07175	1.853e-09	TRUE	rs2535627	52541105	52903405	4.26e-11	171612	rs1080500	52965713	53175017	2.71e-12	Overlap	rs2577831	52628056	52628056	4.53e-13	446961	rs2710323	48132866	53603354	6.552e-18	Overlap
chr7	ENSG00000184903	IMMP2L	110978912	111178912	2.3971e-10	4.2493e-11	rs38752	111078912	1.07993	5.052e-12	TRUE	rs13240464	110843815	111205915	3.03e-13	Overlap	rs12705761	110850439	111180544	5.11e-11	Overlap	rs214467	110858268	110858268	7.68e-13	120644	rs38752	110534912	111320912	2.237e-11	Overlap
chr3	ENSG00000163964;ENSG00000180370;ENSG00000119231	PIGX;PAK2;SENP5	196445658	196645658	2.4371e-10	2.8307e-08	rs4916560	196545658	0.889055	0.0003011	FALSE	NA	NA	NA	NA	NA	NA	NA	NA	NA	NA	NA	NA	NA	NA	NA	NA	NA	NA	NA	NA
chr8	ENSG00000171045;ENSG00000181790	TSNARE1;BAI1	143346839	143546839	2.5957e-10	4.185e-13	rs75403822	143446839	1.08578	0.0009295	TRUE	rs4129585	143309503	143330533	1.74e-15	16306	rs58033671	143276678	143358316	8.65e-18	Overlap	rs13266463	143403693	143403693	2.25e-08	Overlap	rs13262595	143217770	143512970	5.666e-18	Overlap
chr3	ENSG00000163632;ENSG00000163634;ENSG00000163635	C3orf49;THOC7;ATXN7	63708813	63908813	2.7032e-10	8.7508e-10	rs112896695	63808813	0.914027	0.0008054	TRUE	rs832187	63792650	64004050	1.43e-08	Overlap	rs704373	63792668	64003983	1.39e-10	Overlap	rs832190	63842629	63842629	3.93e-08	Overlap	rs704364	63665734	64165734	7.071e-07	Overlap
chr14	ENSG00000100711;ENSG00000088808;ENSG00000156411	ZFYVE21;PPP1R13B;C14orf2	104194628	104394628	2.7353e-10	1.7852e-11	rs138358446	104294628	0.869444	4.04e-05	TRUE	rs12887734	103996234	104184834	1.36e-13	9794	rs10083370	104188920	104537680	3.44e-14	Overlap	NA	NA	NA	NA	NA	rs10873538	103670420	104587569	1.702e-11	Overlap
chr7	ENSG00000002822;ENSG00000176349	MAD1L1;AC110781.3	1810017	2010017	2.7428e-10	5.5035e-14	rs71523268	1910017	1.08763	2.842e-05	TRUE	rs10650434	1896096	2190096	8.2e-15	Overlap	rs10650434	1877502	2190100	1.1e-18	Overlap	rs12668848	2020995	2020995	3.97e-17	10978	rs58120505	1777867	2394867	2.838e-24	Overlap
chr7	ENSG00000184903	IMMP2L	110791578	110991578	2.8261e-10	1.4272e-10	rs35058871	110891578	1.0921	0.0004735	TRUE	rs13240464	110843815	111205915	3.03e-13	Overlap	rs12705761	110850439	111180544	5.11e-11	Overlap	rs214467	110858268	110858268	7.68e-13	Overlap	rs38752	110534912	111320912	2.237e-11	Overlap
chr12	ENSG00000090975;ENSG00000051825;ENSG00000130921	PITPNM2;MPHOSPH9;C12orf65	123532367	123732367	3.1818e-10	4.7053e-18	rs58991895	123632367	0.87511	1.476e-07	TRUE	rs2851447	123448113	123909113	1.86e-14	Overlap	rs2851447	123447928	123902361	5.55e-16	Overlap	rs61041384	123644043	123644043	5.5e-13	Overlap	rs2102949	123179466	123982763	3,34E-23	Overlap
chr15			61763133	61963133	3.7522e-10	2.4392e-12	rs2414718	61863133	1.06727	1.06e-09	TRUE	rs12903146	61831663	61909663	3.38e-10	Overlap	rs12898315	61831680	61909712	2.51e-09	Overlap	rs35225048	61856263	61856263	7.76e-13	Overlap	rs35351411	61755697	61959697	2.981e-10	Overlap
chr5			152475994	152675994	3.9607e-10	3.628e-14	rs115299613	152575994	1.31285	0.0002107	TRUE	rs111294930	151941104	152797656	1.06e-10	Overlap	rs111294930	151924995	152847217	9.04e-12	Overlap	rs2910032	152540354	152540354	1.04e-09	Overlap	rs10515678	151364104	152835561	2.694e-10	Overlap
chr11			24266228	24466228	4.0306e-10	7.0163e-12	rs148395593	24366228	0.813021	0.0002091	TRUE	rs11027857	24367320	24412990	2.55e-09	Overlap	rs1899543	24367339	24412992	1.23e-09	Overlap	rs17234749	24381898	24381898	5.39e-09	Overlap	rs12363019	24138545	24584545	1,98E-10	Overlap
chr15	ENSG00000140600;ENSG00000156218	SH3GL3;ADAMTSL3	84160542	84360542	4.3038e-10	0.0004437	rs141308780	84260542	0.76292	2.817e-06	TRUE	rs950169	84661161	85153461	1.62e-11	300619	rs12908161	84703470	85392298	9.41e-10	342928	rs950169	84706461	84706461	5.17e-12	345919	rs4779050	82375738	83867738	5.036e-06	230689
chr5	ENSG00000087116	ADAMTS2	178645970	178845970	4.433e-10	1.1199e-07	rs34418943	178745970	1.09461	0.0008635	FALSE	NA	NA	NA	NA	NA	NA	NA	NA	NA	NA	NA	NA	NA	NA	NA	NA	NA	NA	NA	NA
chr15			61660641	61860641	4.4761e-10	1.3316e-11	rs146712130	61760641	1.26099	0.0002032	TRUE	rs12903146	61831663	61909663	3.38e-10	Overlap	rs12898315	61831680	61909712	2.51e-09	Overlap	rs35225048	61856263	61856263	7.76e-13	Overlap	rs35351411	61755697	61959697	2.981e-10	Overlap
chr14	ENSG00000088808;ENSG00000156411;ENSG00000156414;ENSG00000227729	PPP1R13B;C14orf2;TDRD9;RD3L	104295926	104495926	4.9051e-10	1.6052e-11	rs113644913	104395926	0.911926	3.016e-07	TRUE	rs12887734	103996234	104184834	1.36e-13	111092	rs10083370	104188920	104537680	3.44e-14	Overlap	NA	NA	NA	NA	NA	rs10873538	103670420	104587569	1.702e-11	Overlap
chr15	ENSG00000136381;ENSG00000188266;ENSG00000268838;ENSG00000041357;ENSG00000169684;ENSG00000080644	IREB2;HYKK;AC027228.1;PSMA4;CHRNA5;CHRNA3	78692439	78892439	4.9743e-10	7.5694e-16	rs7174348	78792439	1.07626	1.984e-08	TRUE	rs8042374	78803032	78926732	2.42e-13	Overlap	rs3743078	78802586	78926726	3.11e-12	Overlap	rs3825845	78910258	78910258	2.47e-10	17819	rs2456020	78661398	79132398	6,32E-16	Overlap
chr1	ENSG00000163531;ENSG00000184144;ENSG00000174529;ENSG00000117222	NFASC;CNTN2;TMEM81;RBBP5	204868787	205068787	5.018e-10	1.5279e-11	rs6702469	204968787	0.94847	9.108e-06	FALSE	NA	NA	NA	NA	NA	NA	NA	NA	NA	NA	NA	NA	NA	NA	NA	NA	NA	NA	NA	NA
chr9	ENSG00000198963;ENSG00000119121	RORB;TRPM6	77293689	77493689	5.3212e-10	4.7373e-12	rs11144082	77393689	0.949992	2.473e-06	TRUE	NA	NA	NA	NA	NA	NA	NA	NA	NA	NA	NA	NA	NA	NA	NA	rs500102	77279545	77443645	1.173e-05	Overlap
chr3	ENSG00000174579;ENSG00000114054;ENSG00000118007	MSL2;PCCB;STAG1	135905687	136105687	5.7217e-10	3.7965e-11	rs144468117	136005687	1.20998	0.0008446	TRUE	rs7432375	135807405	136615405	7.26e-11	Overlap	rs7432375	135807609	136615268	4.07e-12	Overlap	rs66691851	136154828	136154828	4.17e-15	49141	rs7432375	135530405	136810405	1.837e-11	Overlap
chr3	ENSG00000118007	STAG1	136239949	136439949	5.8448e-10	1.1844e-11	rs116387571	136339949	1.08383	0.0002273	TRUE	rs7432375	135807405	136615405	7.26e-11	Overlap	rs7432375	135807609	136615268	4.07e-12	Overlap	rs66691851	136154828	136154828	4.17e-15	85121	rs7432375	135530405	136810405	1.837e-11	Overlap
chr15	ENSG00000156970;ENSG00000137843;ENSG00000259288;ENSG00000176753;ENSG00000137841;ENSG00000230778;ENSG00000188549;ENSG00000233041;ENSG00000140323	BUB1B;PAK6;RP11-133K1.2;C15orf56;PLCB2;ANKRD63;C15orf52;PHGR1;DISP2	40453306	40653306	6.0514e-10	6.9919e-12	rs189170085	40553306	1.11639	0.000229	TRUE	rs56205728	40566759	40602237	4.18e-09	Overlap	rs56282503	40566759	40602256	2.3e-08	Overlap	NA	NA	NA	NA	NA	rs56205728	40500137	40652237	1.247e-08	Overlap
chr19	ENSG00000198551;ENSG00000197933;ENSG00000197044	ZNF627;ZNF823;ZNF441	11694082	11894082	6.2001e-10	4.5211e-08	rs187193410	11794082	1.18519	0.0001496	TRUE	NA	NA	NA	NA	NA	rs72986630	11849736	11849736	8.09e-10	Overlap	NA	NA	NA	NA	NA	rs72986630	11631736	11993736	2.625e-07	Overlap
chr17	ENSG00000173821;ENSG00000173818;ENSG00000171246	RNF213;ENDOV;NPTX1	78284523	78484523	6.3308e-10	1.7693e-08	rs111888106	78384523	1.09516	0.0007658	TRUE	NA	NA	NA	NA	NA	rs7225476	78557051	78685626	4.86e-08	72528	NA	NA	NA	NA	NA	NA	NA	NA	NA	NA
chr15	ENSG00000150667;ENSG00000166073	FSIP1;GPR176	39980373	40180373	6.4779e-10	2.2831e-06	rs75425881	40080373	1.17469	0.0001498	TRUE	rs56205728	40566759	40602237	4.18e-09	386386	rs56282503	40566759	40602256	2.3e-08	386386	NA	NA	NA	NA	NA	rs56205728	40500137	40652237	1.247e-08	319764
chr18	ENSG00000196628	TCF4	52781973	52981973	6.6868e-10	6.3224e-11	rs151094173	52881973	0.795729	0.0001063	TRUE	rs9636107	52747686	53200117	3.34e-12	Overlap	rs5825114	52747689	53804156	5.03e-14	Overlap	NA	NA	NA	NA	NA	rs9636107	51956329	53680258	6.216e-11	Overlap
chr8			9080784	9280784	6.7061e-10	1.096e-07	rs117004555	9180784	0.866754	4.588e-05	FALSE	NA	NA	NA	NA	NA	NA	NA	NA	NA	NA	NA	NA	NA	NA	NA	NA	NA	NA	NA	NA
chr3			181194155	181394155	6.7399e-10	2.1128e-16	rs6443747	181294155	1.04802	0.000333	TRUE	rs11411529	180588843	181205585	1.3e-11	Overlap	rs34796896	180571624	181207851	3.19e-12	Overlap	rs9841616	181167585	181167585	5.35e-09	26570	rs7647398	180475150	181295605	1.074e-14	Overlap
chr12	ENSG00000139547;ENSG00000166856;ENSG00000268162;ENSG00000166860;ENSG00000166863;ENSG00000166866;ENSG00000166881;ENSG00000166886;ENSG00000166888;ENSG00000123384	RDH16;GPR182;HBCBP;ZBTB39;TAC3;MYO1A;TMEM194A;NAB2;STAT6;LRP1	57331250	57531250	6.7894e-10	3.0388e-11	rs141346283	57431250	1.19961	0.0005533	TRUE	rs12826178	57428314	57682971	2.02e-12	Overlap	rs61937595	57483524	57682956	3.28e-11	Overlap	NA	NA	NA	NA	NA	rs61937595	57207814	57900956	3.074e-12	Overlap
chr2	ENSG00000144306;ENSG00000138430;ENSG00000217236;ENSG00000268241;ENSG00000138433	SCRN3;OLA1;SP9;AC018470.1;CIR1	175084335	175284335	6.9813e-10	1.1356e-11	rs145145057	175184335	0.87433	0.0006994	TRUE	NA	NA	NA	NA	NA	NA	NA	NA	NA	NA	NA	NA	NA	NA	NA	rs9287971	174877432	175225752	8.872e-06	Overlap
chr14	ENSG00000184304	PRKD1	30170236	30370236	6.9875e-10	2.9517e-08	rs111997347	30270236	0.818237	0.0008633	TRUE	rs2068012	30189985	30190316	1.41e-08	Overlap	rs1191551	30000405	30190316	4.12e-10	Overlap	rs1191551	30000405	30000405	2.28e-08	169831	rs17571951	29949239	30350039	1.308e-06	Overlap
chr22	ENSG00000196236;ENSG00000100387;ENSG00000100393	XPNPEP3;RBX1;EP300	41337796	41537796	7.4268e-10	5.6507e-12	rs117234572	41437796	0.787333	3.143e-06	TRUE	rs9607782	41408556	41675156	2.07e-11	Overlap	rs9607782	41408754	41684093	5.54e-13	Overlap	rs9607782	41587556	41587556	1.01e-12	49760	rs5751191	40562819	42765301	2.181e-11	Overlap
chr11	ENSG00000157613;ENSG00000149091;ENSG00000110492;ENSG00000180720;ENSG00000110497	CREB3L1;DGKZ;MDK;CHRM4;AMBRA1	46282260	46482260	7.6834e-10	3.7131e-14	rs138791176	46382260	0.830027	0.0007321	TRUE	rs61126341	46342943	46751213	1.26e-11	Overlap	rs7951870	46342942	46751495	2.99e-13	Overlap	rs61882743	46548754	46548754	6.99e-12	66494	rs12285419	46021598	48491598	1.071e-13	Overlap
chr3	ENSG00000118007	STAG1	136092943	136292943	7.758e-10	2.5276e-11	rs116020151	136192943	1.2225	0.0003916	TRUE	rs7432375	135807405	136615405	7.26e-11	Overlap	rs7432375	135807609	136615268	4.07e-12	Overlap	rs66691851	136154828	136154828	4.17e-15	Overlap	rs7432375	135530405	136810405	1.837e-11	Overlap
chr5			88617836	88817836	7.7657e-10	2.3078e-14	rs113956401	88717836	0.851122	0.0005941	TRUE	rs16867576	88581331	88854331	4.61e-09	Overlap	rs16867576	88580998	88748452	1.65e-11	Overlap	NA	NA	NA	NA	NA	rs115325222	86671950	88940639	1.746e-06	Overlap
chr1			73742245	73942245	7.8716e-10	1.9584e-11	rs115039576	73842245	1.13349	0.0009395	TRUE	rs12129573	73766426	73991366	2.03e-12	Overlap	rs12129573	73736562	73991651	8.94e-15	Overlap	rs11210195	73749283	73749283	1.76e-09	Overlap	rs12129573	73129366	74181366	7,97E-19	Overlap
chr15	ENSG00000176371;ENSG00000177082;ENSG00000197696	ZSCAN2;WDR73;NMB	85005452	85205452	8.1264e-10	4.3332e-10	rs1828578	85105452	1.08959	3.301e-07	TRUE	rs950169	84661161	85153461	1.62e-11	Overlap	rs12908161	84703470	85392298	9.41e-10	Overlap	rs950169	84706461	84706461	5.17e-12	298991	rs11638554	84591231	85483231	1.369e-11	Overlap
chr3			181068699	181268699	8.134e-10	5.8467e-13	rs16832504	181168699	1.1301	0.0001633	TRUE	rs11411529	180588843	181205585	1.3e-11	Overlap	rs34796896	180571624	181207851	3.19e-12	Overlap	rs9841616	181167585	181167585	5.35e-09	Overlap	rs7647398	180475150	181295605	1.074e-14	Overlap
chr2	ENSG00000119866	BCL11A	60640524	60840524	8.5e-10	2.8629e-09	rs11675774	60740524	0.94271	0.0005964	TRUE	NA	NA	NA	NA	NA	NA	NA	NA	NA	NA	NA	NA	NA	NA	NA	rs7599488	60654447	60791547	2.894e-05	Overlap
chr8	ENSG00000175806	MSRA	9937560	10137560	8.705e-10	5.2654e-13	rs79283440	10037560	1.07907	0.0006318	TRUE	NA	NA	NA	NA	NA	rs11993663	10030698	10057705	3.4e-08	Overlap	rs12543645	10246325	10246325	3.32e-08	108765	NA	NA	NA	NA	NA
chr2	ENSG00000121964;ENSG00000169554	GTDC1;ZEB2	144944072	145144072	8.7628e-10	5.9982e-13	rs34946028	145044072	0.8207	0.0004597	TRUE	NA	NA	NA	NA	NA	rs12991836	145139727	145186749	6.46e-10	Overlap	NA	NA	NA	NA	NA	rs12991836	144913851	145270151	6.557e-12	Overlap
chr2	ENSG00000115520;ENSG00000144381;ENSG00000115541;ENSG00000270757;ENSG00000115540;ENSG00000162944	COQ10B;HSPD1;HSPE1;HSPE1-MOB4;MOB4;RFTN2	198304929	198504929	9.1428e-10	9.5402e-13	rs13030448	198404929	0.85197	0.0001775	TRUE	rs6434928	198148577	198835577	2.06e-11	Overlap	rs6434928	198146381	198940251	3.62e-13	Overlap	NA	NA	NA	NA	NA	rs2914983	198093568	199004568	2.058e-11	Overlap
chr4	ENSG00000153064	BANK1	102901649	103101649	9.7416e-10	2.103e-06	rs1813006	103001649	0.867882	2.691e-09	TRUE	rs35518360	103146888	103198090	7.98e-15	45239	rs13107325	103001649	103198082	1.19e-16	Overlap	NA	NA	NA	NA	NA	rs13107325	102406709	104377854	4.671e-20	Overlap
chr1			73620923	73820923	1.0171e-09	3.1728e-13	rs113801682	73720923	0.804447	0.0003265	TRUE	rs12129573	73766426	73991366	2.03e-12	Overlap	rs12129573	73736562	73991651	8.94e-15	Overlap	rs11210195	73749283	73749283	1.76e-09	Overlap	rs12129573	73129366	74181366	7,97E-19	Overlap
chr20	ENSG00000075043;ENSG00000101210;ENSG00000125534;ENSG00000101213;ENSG00000125508;ENSG00000125531;ENSG00000130589;ENSG00000101216	KCNQ2;EEF1A2;PPDPF;PTK6;SRMS;C20orf195;HELZ2;GMEB2	62057049	62257049	1.0374e-09	2.0124e-11	rs146431223	62157049	0.77756	2.352e-05	FALSE	NA	NA	NA	NA	NA	NA	NA	NA	NA	NA	NA	NA	NA	NA	NA	NA	NA	NA	NA	NA
chr3	ENSG00000168016;ENSG00000178567;ENSG00000076242;ENSG00000093167	TRANK1;EPM2AIP1;MLH1;LRRFIP2	36898129	37098129	1.1106e-09	3.6618e-08	rs79707887	36998129	0.93323	0.0006312	TRUE	rs75968099	36843183	36945783	1.05e-13	Overlap	rs75968099	36843149	36945794	9.41e-11	Overlap	rs3732386	36871993	36871993	2.88e-11	26136	rs75968099	36784083	37048583	3.045e-09	Overlap
chr2	ENSG00000065413;ENSG00000115524;ENSG00000115520;ENSG00000144381	ANKRD44;SF3B1;COQ10B;HSPD1	198159625	198359625	1.2236e-09	7.3895e-12	rs35572702	198259625	0.85206	0.0001785	TRUE	rs6434928	198148577	198835577	2.06e-11	Overlap	rs6434928	198146381	198940251	3.62e-13	Overlap	NA	NA	NA	NA	NA	rs2914983	198093568	199004568	2.058e-11	Overlap
chr18	ENSG00000166510	CCDC68	52621173	52821173	1.2239e-09	9.6281e-12	rs138876188	52721173	0.85736	3.792e-05	TRUE	rs9636107	52747686	53200117	3.34e-12	Overlap	rs5825114	52747689	53804156	5.03e-14	Overlap	NA	NA	NA	NA	NA	rs9636107	51956329	53680258	6.216e-11	Overlap
chr15	ENSG00000103723;ENSG00000186628;ENSG00000156232;ENSG00000103942	AP3B2;FSD2;WHAMM;HOMER2	83348684	83548684	1.2269e-09	1.8359e-11	rs12910279	83448684	0.959444	0.00096	TRUE	NA	NA	NA	NA	NA	rs783540	82827938	83391537	8.45e-10	Overlap	rs783540	83254708	83254708	3.05e-08	93976	rs4779050	82375738	83867738	5.036e-06	Overlap
chr8	ENSG00000183117	CSMD1	4084170	4284170	1.2438e-09	5.8633e-11	rs10046758	4184170	0.9309	2.92e-08	TRUE	rs10503253	4177794	4192544	1.06e-08	Overlap	rs139425113	4177791	4208761	8.48e-09	Overlap	rs13261217	4183057	4183057	2.12e-09	Overlap	8:4180090_T_A	4120790	4277290	1.089e-08	Overlap
chr7	ENSG00000184903	IMMP2L	111080444	111280444	1.2773e-09	1.9752e-10	rs2529484	111180444	1.07326	1.703e-10	TRUE	rs13240464	110843815	111205915	3.03e-13	Overlap	rs12705761	110850439	111180544	5.11e-11	Overlap	rs214467	110858268	110858268	7.68e-13	222176	rs38752	110534912	111320912	2.237e-11	Overlap
chr12	ENSG00000139697;ENSG00000183955;ENSG00000150977;ENSG00000184209;ENSG00000188026	SBNO1;SETD8;RILPL2;SNRNP35;RILPL1	123803308	124003308	1.3196e-09	1.5458e-11	rs57801345	123903308	0.87897	1.951e-06	TRUE	rs2851447	123448113	123909113	1.86e-14	Overlap	rs2851447	123447928	123902361	5.55e-16	Overlap	rs1615350	123650335	123650335	5.53e-18	152973	rs2102949	123179466	123982763	3,34E-23	Overlap
chr1			95740188	95940188	1.3403e-09	8.0329e-10	rs35787990	95840188	0.93016	9.386e-07	TRUE	NA	NA	NA	NA	NA	rs6680011	95837686	95889947	2.83e-08	Overlap	NA	NA	NA	NA	NA	NA	NA	NA	NA	NA
chr5	ENSG00000130449	ZSWIM6	60732548	60932548	1.349e-09	5.3785e-09	rs150667405	60832548	0.856069	4.038e-06	TRUE	rs4391122	60499143	60843543	1.1e-14	Overlap	rs7701440	60563907	60843706	3.72e-14	Overlap	NA	NA	NA	NA	NA	rs7701440	59935980	60904980	1.696e-14	Overlap
chr4			24026143	24226143	1.4752e-09	0.0001105	rs75562398	24126143	0.864244	0.0003659	TRUE	NA	NA	NA	NA	NA	NA	NA	NA	NA	NA	NA	NA	NA	NA	NA	rs4697446	24192322	24330522	5.855e-06	Overlap
chr16			13567520	13767520	1.5547e-09	2.6824e-11	rs7189893	13667520	0.941859	0.0001888	TRUE	rs7405404	13728459	13761359	1.01e-09	Overlap	rs7499750	13730867	13763942	4.24e-10	Overlap	rs7405404	13749859	13749859	8.06e-10	Overlap	rs8055219	13604984	13857584	1.562e-09	Overlap
chr22	ENSG00000100321;ENSG00000100324;ENSG00000128268;ENSG00000100335;ENSG00000128272;ENSG00000187051	SYNGR1;TAB1;MGAT3;MIEF1;ATF4;RPS19BP1	39740130	39940130	1.6042e-09	1.5526e-08	rs9611177	39840130	1.06056	7.531e-07	TRUE	rs199694726	39975317	40016817	4.73e-11	35187	rs5757730	39840130	40091818	1.76e-12	Overlap	rs5757730	39967430	39967430	1.84e-10	27300	rs732381	39822166	40141566	3.356e-10	Overlap
chr5			88261988	88461988	1.6097e-09	1.8945e-07	rs150446468	88361988	0.85274	0.0005233	TRUE	rs16867576	88581331	88854331	4.61e-09	119343	rs254782	87676693	88195380	4.4e-08	66608	NA	NA	NA	NA	NA	rs115325222	86671950	88940639	1.746e-06	Overlap
chr3	ENSG00000163935;ENSG00000272305;ENSG00000163933	SFMBT1;RP11-894J14.5;RFT1	52950748	53150748	1.7229e-09	1.2555e-14	rs77432708	53050748	1.14912	0.0001546	TRUE	rs2535627	52541105	52903405	4.26e-11	47343	rs1080500	52965713	53175017	2.71e-12	Overlap	rs2577831	52628056	52628056	4.53e-13	322692	rs2710323	48132866	53603354	6.552e-18	Overlap
chr2	ENSG00000170396	ZNF804A	185622370	185822370	1.7345e-09	2.5042e-10	rs79577277	185722370	1.17644	0.0001694	TRUE	rs11693094	185601420	185785420	1.53e-12	Overlap	rs10196799	185601420	185785791	4.51e-09	Overlap	rs7597593	185533580	185533580	9.3e-11	88790	rs11693094	185356420	186107420	1.385e-11	Overlap
chr13			23533504	23733504	1.7809e-09	0.0024334	rs138225324	23633504	0.79279	0.0001108	FALSE	NA	NA	NA	NA	NA	NA	NA	NA	NA	NA	NA	NA	NA	NA	NA	NA	NA	NA	NA	NA
chr10	ENSG00000182010	RTKN2	63900336	64100336	1.8657e-09	2.5757e-05	rs79193624	64000336	1.22483	5.978e-08	TRUE	NA	NA	NA	NA	NA	NA	NA	NA	NA	NA	NA	NA	NA	NA	NA	rs7915131	64337156	64539756	1.787e-05	236820
chr4	ENSG00000218336	TENM3	183537273	183737273	1.8838e-09	9.3741e-09	rs72703944	183637273	0.91649	6.623e-05	FALSE	NA	NA	NA	NA	NA	NA	NA	NA	NA	NA	NA	NA	NA	NA	NA	NA	NA	NA	NA	NA
chr12	ENSG00000151067	CACNA1C	2423298	2623298	1.9248e-09	4.8525e-11	chr12_2523298_I	2523298	1.06876	2.373e-07	TRUE	rs2007044	2321860	2523731	3.22e-18	Overlap	rs2007044	2321868	2523772	5.63e-20	Overlap	rs758117	2513309	2513309	1.68e-08	Overlap	rs10774034	2225658	2490458	3.213e-20	Overlap
chr1			239110058	239310058	2.0485e-09	5.7892e-10	rs72769124	239210058	0.904298	5.499e-07	TRUE	NA	NA	NA	NA	NA	rs72769124	239198959	239210058	4.73e-10	Overlap	NA	NA	NA	NA	NA	rs11587347	238885959	239302559	1.615e-11	Overlap
chr5	ENSG00000164588	HCN1	45293260	45493260	2.1684e-09	3.5134e-12	rs62367556	45393260	0.917962	0.000322	TRUE	rs1501357	45291475	45393775	5.05e-09	Overlap	rs16902086	44960923	45285752	5.55e-11	7508	rs9292918	45301035	45301035	4.47e-11	Overlap	rs10035564	44592500	46455282	7.913e-13	Overlap
chr15	ENSG00000176371;ENSG00000177082;ENSG00000197696;ENSG00000140612;ENSG00000166716	ZSCAN2;WDR73;NMB;SEC11A;ZNF592	85107825	85307825	2.1868e-09	3.5254e-10	rs12908161	85207825	1.07691	9.405e-10	TRUE	rs950169	84661161	85153461	1.62e-11	Overlap	rs12908161	84703470	85392298	9.41e-10	Overlap	rs950169	84706461	84706461	5.17e-12	401364	rs11638554	84591231	85483231	1.369e-11	Overlap
chr10	ENSG00000138311	ZNF365	64201873	64401873	2.1893e-09	5.6543e-11	rs80028601	64301873	1.09024	0.0004724	TRUE	NA	NA	NA	NA	NA	NA	NA	NA	NA	NA	rs111364339	64857872	64857872	5.37e-09	455999	rs7915131	64337156	64539756	1.787e-05	Overlap
chr15	ENSG00000156218;ENSG00000259511	ADAMTSL3;UBE2Q2L	84655683	84855683	2.2237e-09	7.6534e-11	rs1848095	84755683	1.10153	0.0004774	TRUE	rs950169	84661161	85153461	1.62e-11	Overlap	rs12908161	84703470	85392298	9.41e-10	Overlap	rs950169	84706461	84706461	5.17e-12	Overlap	rs11638554	84591231	85483231	1.369e-11	Overlap
chr3			180803028	181003028	2.2273e-09	4.7574e-13	rs13070997	180903028	1.1293	5.225e-10	TRUE	rs11411529	180588843	181205585	1.3e-11	Overlap	rs34796896	180571624	181207851	3.19e-12	Overlap	rs9859557	180830910	180830910	6.04e-14	Overlap	rs7647398	180475150	181295605	1.074e-14	Overlap
chr1			30337268	30537268	2.2369e-09	8.0432e-12	rs6694545	30437268	0.928954	2.644e-09	TRUE	rs1498232	30412551	30437271	2.86e-09	Overlap	rs6694545	30428943	30459412	6.2e-12	Overlap	rs4949526	30432219	30432219	2.81e-10	Overlap	rs56335113	30355139	30566739	4.561e-12	Overlap
chr3	ENSG00000164087;ENSG00000023330;ENSG00000239732;ENSG00000173366;ENSG00000247596;ENSG00000164088;ENSG00000164091;ENSG00000168237;ENSG00000114841	POC1A;ALAS1;TLR9;TLR9;TWF2;PPM1M;WDR82;GLYCTK;DNAH1	52165321	52365321	2.2484e-09	6.1262e-13	rs115585422	52265321	0.878974	9.332e-05	TRUE	rs2535627	52541105	52903405	4.26e-11	175784	NA	NA	NA	NA	NA	rs2577831	52628056	52628056	4.53e-13	262735	rs2710323	48132866	53603354	6.552e-18	Overlap
chr8	ENSG00000175806	MSRA	10068956	10268956	2.4309e-09	6.2112e-15	rs112026847	10168956	0.840972	0.0008494	TRUE	NA	NA	NA	NA	NA	rs11993663	10030698	10057705	3.4e-08	11251	rs12543645	10246325	10246325	3.32e-08	Overlap	NA	NA	NA	NA	NA
chr3	ENSG00000132164;ENSG00000157087	SLC6A11;ATP2B2	10706963	10906963	2.4558e-09	4.672e-09	rs71316430	10806963	0.885857	1.276e-05	TRUE	NA	NA	NA	NA	NA	rs6800435	10800703	10807667	2e-08	Overlap	NA	NA	NA	NA	NA	NA	NA	NA	NA	NA
chr1			73900554	74100554	2.569e-09	3.2465e-12	rs190215086	74000554	0.802839	0.00044	TRUE	rs12129573	73766426	73991366	2.03e-12	Overlap	rs12129573	73736562	73991651	8.94e-15	Overlap	rs11210195	73749283	73749283	1.76e-09	151271	rs12129573	73129366	74181366	7,97E-19	Overlap
chr8	ENSG00000250305	KIAA1456	12700542	12900542	2.6163e-09	5.548e-11	rs77594151	12800542	0.897449	0.0006582	FALSE	NA	NA	NA	NA	NA	NA	NA	NA	NA	NA	NA	NA	NA	NA	NA	NA	NA	NA	NA	NA
chr6	ENSG00000118420;ENSG00000083097;ENSG00000214479;ENSG00000013375	UBE3D;DOPEY1;AL139333.1;PGM3	83701021	83901021	2.8879e-09	6.3308e-06	rs117220109	83801021	1.21385	1.057e-05	TRUE	rs202141053	84279922	84407274	8.15e-10	378901	rs4470825	83789798	83897565	8.94e-09	Overlap	rs217331	84344689	84344689	1.63e-13	443668	rs2022265	83928271	84492271	2.357e-07	27250
chr10	ENSG00000077150;ENSG00000059915;ENSG00000107872;ENSG00000107874;ENSG00000120055;ENSG00000138111;ENSG00000138107;ENSG00000107882	NFKB2;PSD;FBXL15;CUEDC2;C10orf95;TMEM180;ACTR1A;SUFU	104161986	104361986	2.9153e-09	2.3477e-11	rs189346969	104261986	1.22507	4.171e-05	TRUE	rs11191419	104423800	105165583	6.2e-19	61814	rs12416331	104570118	105059896	7.09e-18	208132	rs11191424	104625886	104625886	4.22e-20	263900	rs79668541	104107667	105268904	2.389e-21	Overlap
chr5	ENSG00000146013;ENSG00000158402;ENSG00000120709;ENSG00000120733	GFRA3;CDC25C;FAM53C;KDM3B	137573167	137773167	3.003e-09	2.2737e-07	rs3756766	137673167	0.935104	2.194e-08	TRUE	rs3849046	137598121	137948092	4.67e-09	Overlap	rs13169274	137838122	137948140	7.06e-10	64955	rs13164092	137840860	137840860	9.79e-10	67693	rs10117	137400170	137998170	7.359e-09	Overlap
chr3	ENSG00000073711;ENSG00000174579	PPP2R3A;MSL2	135737638	135937638	3.0124e-09	1.9017e-12	rs150914071	135837638	1.10805	0.0006422	TRUE	rs7432375	135807405	136615405	7.26e-11	Overlap	rs7432375	135807609	136615268	4.07e-12	Overlap	rs66691851	136154828	136154828	4.17e-15	217190	rs7432375	135530405	136810405	1.837e-11	Overlap
chr3	ENSG00000189283	FHIT	60160866	60360866	3.0753e-09	2.5501e-12	rs184289860	60260866	1.30174	6.126e-05	TRUE	NA	NA	NA	NA	NA	rs1353545	60287845	60293004	5.67e-09	Overlap	NA	NA	NA	NA	NA	rs9813516	60226704	60397104	1.665e-06	Overlap
chr6	ENSG00000146250;ENSG00000065609	PRSS35;SNAP91	84180274	84380274	3.1168e-09	1.6951e-11	chr6_84280274_D	84280274	0.934911	8.574e-10	TRUE	rs202141053	84279922	84407274	8.15e-10	Overlap	rs217287	84264202	84409255	9.53e-13	Overlap	rs217331	84344689	84344689	1.63e-13	Overlap	rs2022265	83928271	84492271	2.357e-07	Overlap
chr2			57811264	58011264	3.1837e-09	8.9631e-14	rs139220849	57911264	0.816033	0.0001753	TRUE	rs11682175	57943593	58502192	1.47e-11	Overlap	rs7596038	57950104	58484172	2.37e-12	Overlap	rs75575209	58138192	58138192	1.24e-08	126928	rs2717003	57845065	58866438	1.912e-18	Overlap
chr1	ENSG00000142599	RERE	8419743	8619743	3.3458e-09	1.6105e-10	rs111803733	8519743	0.919151	0.0008234	TRUE	rs34269918	8411184	8638984	1.17e-09	Overlap	rs34269918	8392592	8701288	3.27e-09	Overlap	rs172531	8495590	8495590	5.05e-11	Overlap	rs11121172	8316444	9018644	5.064e-07	Overlap
chr5	ENSG00000164574;ENSG00000164576	GALNT10;SAP30L	153653137	153853137	3.5894e-09	1.0493e-08	rs77873385	153753137	0.918417	0.0001908	TRUE	rs11740474	153671057	153688217	3.15e-08	Overlap	NA	NA	NA	NA	NA	rs11740474	153680747	153680747	1.81e-08	Overlap	rs11740474	153293075	153738217	4.025e-06	Overlap
chr1			177651685	177851685	3.5929e-09	1.305e-08	rs746582	177751685	1.22324	0.0003756	TRUE	rs6670165	177247821	177300821	4.45e-08	350864	rs4650963	177237533	177334782	1.16e-08	316903	rs6670165	177280121	177280121	3.37e-09	371564	rs16851048	177032006	177478006	2.002e-09	375679
chr12	ENSG00000273079	GRIN2B	13657558	13857558	3.5987e-09	8.3128e-06	rs79172500	13757558	0.84755	0.0002807	FALSE	NA	NA	NA	NA	NA	NA	NA	NA	NA	NA	NA	NA	NA	NA	NA	NA	NA	NA	NA	NA
chr9	ENSG00000165238;ENSG00000204352	WNK2;C9orf129	96006521	96206521	3.6876e-09	6.7079e-10	rs71496439	96106521	1.07369	8.353e-05	TRUE	NA	NA	NA	NA	NA	NA	NA	NA	NA	NA	NA	NA	NA	NA	NA	rs6479487	96100673	96445373	1.016e-05	Overlap
chr18	ENSG00000060069;ENSG00000178342	CTDP1;KCNG2	77446377	77646377	3.8073e-09	1.1986e-18	rs117472063	77546377	0.902853	0.000843	TRUE	NA	NA	NA	NA	NA	rs56775891	77566535	77579812	2.03e-09	Overlap	rs56775891	77575613	77575613	1.85e-08	Overlap	rs72980087	77324421	77981194	1.015e-13	Overlap
chr16	ENSG00000013364;ENSG00000103502;ENSG00000174938;ENSG00000174939;ENSG00000174943;ENSG00000149932;ENSG00000149930;ENSG00000149929;ENSG00000169592;ENSG00000149927;ENSG00000167194;ENSG00000149926	MVP;CDIPT;SEZ6L2;ASPHD1;KCTD13;TMEM219;TAOK2;HIRIP3;INO80E;DOC2A;C16orf92;FAM57B	29858635	30058635	3.8212e-09	1.1952e-10	rs142086495	29958635	0.886478	0.0002163	TRUE	rs12691307	29924377	30144877	4.55e-11	Overlap	rs11646127	29924422	30117253	5.52e-13	Overlap	rs3814881	30000901	30000901	8.41e-13	Overlap	rs3814883	29776922	30430922	2.791e-13	Overlap
chr12	ENSG00000122986;ENSG00000186298;ENSG00000173093	HVCN1;PPP1CC;CCDC63	111112337	111312337	3.8515e-09	8.8984e-08	rs183474396	111212337	1.2214	0.0004717	TRUE	rs4766428	110723245	110723245	1.4e-09	389092	rs4766428	110723245	110723245	2.68e-14	389092	rs4766428	110723245	110723245	2.6e-09	389092	rs4766428	110079434	111539434	3.584e-14	Overlap
chr8	ENSG00000155970;ENSG00000104219;ENSG00000198791;ENSG00000155975	MICU3;ZDHHC2;CNOT7;VPS37A	16933732	17133732	4.0859e-09	2.6419e-10	rs188081370	17033732	0.881352	0.0008631	TRUE	NA	NA	NA	NA	NA	NA	NA	NA	NA	NA	rs17687067	17036201	17036201	3.39e-12	Overlap	rs7845103	16963166	17234666	3.253e-05	Overlap
chr8			40132151	40332151	4.1241e-09	7.3566e-07	rs13263876	40232151	1.06705	0.0001951	TRUE	NA	NA	NA	NA	NA	NA	NA	NA	NA	NA	NA	NA	NA	NA	NA	rs34019752	40147465	40465765	4,85E-08	Overlap
chr2	ENSG00000065413	ANKRD44	198046381	198246381	4.3917e-09	1.1972e-10	rs2043016	198146381	0.940168	1.566e-08	TRUE	rs6434928	198148577	198835577	2.06e-11	Overlap	rs6434928	198146381	198940251	3.62e-13	Overlap	NA	NA	NA	NA	NA	rs2914983	198093568	199004568	2.058e-11	Overlap
chr11	ENSG00000110497;ENSG00000180423	AMBRA1;HARBI1	46431807	46631807	4.5844e-09	5.5445e-12	rs61882716	46531807	0.89146	0.0001796	TRUE	rs61126341	46342943	46751213	1.26e-11	Overlap	rs7951870	46342942	46751495	2.99e-13	Overlap	rs61882743	46548754	46548754	6.99e-12	Overlap	rs12285419	46021598	48491598	1.071e-13	Overlap
chr2			22523946	22723946	4.6023e-09	9.0967e-13	rs62124869	22623946	0.92008	0.0008712	TRUE	NA	NA	NA	NA	NA	rs12712510	22621296	22753225	8.18e-09	Overlap	NA	NA	NA	NA	NA	rs12712510	22449726	22872126	2.485e-06	Overlap
chr6	ENSG00000065609	SNAP91	84284971	84484971	4.6235e-09	3.2458e-11	rs112668144	84384971	0.84072	0.0004716	TRUE	rs202141053	84279922	84407274	8.15e-10	Overlap	rs217287	84264202	84409255	9.53e-13	Overlap	rs217331	84344689	84344689	1.63e-13	Overlap	rs2022265	83928271	84492271	2.357e-07	Overlap
chr15	ENSG00000140600	SH3GL3	84056773	84256773	4.7757e-09	0.0004437	rs147173821	84156773	1.11127	7.456e-05	TRUE	rs950169	84661161	85153461	1.62e-11	404388	rs12908161	84703470	85392298	9.41e-10	446697	rs950169	84706461	84706461	5.17e-12	449688	rs4779050	82375738	83867738	5.036e-06	334458
chr2	ENSG00000186889	TMEM17	62577440	62777440	4.9199e-09	8.2331e-11	rs72805557	62677440	0.89978	9.73e-06	FALSE	NA	NA	NA	NA	NA	NA	NA	NA	NA	NA	NA	NA	NA	NA	NA	NA	NA	NA	NA	NA
chr16	ENSG00000167522;ENSG00000197912;ENSG00000167526;ENSG00000178773;ENSG00000015413;ENSG00000131165;ENSG00000167523;ENSG00000185324	ANKRD11;SPG7;RPL13;CPNE7;DPEP1;CHMP1A;SPATA33;CDK10	89547670	89747670	4.9858e-09	1.3363e-13	rs117026658	89647670	1.11138	0.0002006	TRUE	NA	NA	NA	NA	NA	NA	NA	NA	NA	NA	NA	NA	NA	NA	NA	rs11076631	89337975	90324372	7.285e-07	Overlap
chr11	ENSG00000110497;ENSG00000180423;ENSG00000175224;ENSG00000175220;ENSG00000175213;ENSG00000180210	AMBRA1;HARBI1;ATG13;ARHGAP1;ZNF408;F2	46562117	46762117	4.9931e-09	1.6238e-15	rs61884272	46662117	0.886297	7.355e-05	TRUE	rs61126341	46342943	46751213	1.26e-11	Overlap	rs7951870	46342942	46751495	2.99e-13	Overlap	rs61882743	46548754	46548754	6.99e-12	13363	rs12285419	46021598	48491598	1.071e-13	Overlap
chr14	ENSG00000100664;ENSG00000075413	EIF5;MARK3	103721546	103921546	5.0609e-09	9.5747e-11	rs147841819	103821546	1.15039	0.0009601	TRUE	rs12887734	103996234	104184834	1.36e-13	74688	rs10083370	104188920	104537680	3.44e-14	267374	NA	NA	NA	NA	NA	rs10873538	103670420	104587569	1.702e-11	Overlap
chr12	ENSG00000273079	GRIN2B	13773015	13973015	5.3418e-09	0.006558	rs71457199	13873015	0.84493	0.0005471	FALSE	NA	NA	NA	NA	NA	NA	NA	NA	NA	NA	NA	NA	NA	NA	NA	NA	NA	NA	NA	NA
chr3	ENSG00000114416;ENSG00000205981	FXR1;DNAJC19	180695521	180895521	5.3525e-09	2.375e-13	rs73176350	180795521	0.87687	0.0007752	TRUE	rs11411529	180588843	181205585	1.3e-11	Overlap	rs34796896	180571624	181207851	3.19e-12	Overlap	rs9859557	180830910	180830910	6.04e-14	Overlap	rs7647398	180475150	181295605	1.074e-14	Overlap
chr8	ENSG00000182319	SGK223	8177522	8377522	5.4136e-09	1.6678e-07	rs117287823	8277522	0.88391	0.0004258	TRUE	NA	NA	NA	NA	NA	NA	NA	NA	NA	NA	rs2980436	8092025	8092025	2.31e-08	85497	NA	NA	NA	NA	NA
chr22	ENSG00000100418;ENSG00000196419;ENSG00000100138;ENSG00000184208;ENSG00000167077;ENSG00000100147	DESI1;XRCC6;NHP2L1;C22orf46;MEI1;CCDC134	42012437	42212437	5.5292e-09	1.1137e-08	rs140896553	42112437	1.24932	2.103e-05	TRUE	rs6002655	42315744	42689414	1.71e-09	103307	rs6002655	42315790	42689370	2.15e-14	103353	rs9607782	41587556	41587556	1.01e-12	424881	rs5751191	40562819	42765301	2.181e-11	Overlap
chr3	ENSG00000144642	RBMS3	29938875	30138875	5.7265e-09	5.5183e-14	rs140773954	30038875	0.929696	5.937e-05	TRUE	NA	NA	NA	NA	NA	NA	NA	NA	NA	NA	NA	NA	NA	NA	NA	rs1506297	29926607	30248307	1.933e-05	Overlap
chr10	ENSG00000165995	CACNB2	18501928	18701928	5.8702e-09	1.7073e-14	rs2799573	18601928	1.05929	4.53e-06	TRUE	rs7893279	18681005	18770105	1.97e-12	Overlap	rs7893279	18538669	18751891	4.8e-13	Overlap	rs7893279	18745105	18745105	3.28e-13	43177	rs6482437	18487326	19018326	2.729e-13	Overlap
chr3	ENSG00000144619	CNTN4	2337538	2537538	5.8708e-09	6.7642e-09	rs34953825	2437538	0.944029	2.022e-06	TRUE	rs17194490	2532786	2561686	2.69e-11	Overlap	rs35346733	2435850	2540632	2.42e-12	Overlap	rs11708578	2515894	2515894	7.28e-11	Overlap	rs17194490	2381786	2626286	9.291e-10	Overlap
chr15	ENSG00000080644;ENSG00000117971;ENSG00000136378;ENSG00000185787	CHRNA3;CHRNB4;ADAMTS7;MORF4L1	78904705	79104705	5.9385e-09	6.1597e-16	rs140635457	79004705	1.24284	0.0001013	TRUE	rs8042374	78803032	78926732	2.42e-13	Overlap	rs3743078	78802586	78926726	3.11e-12	Overlap	rs3825845	78910258	78910258	2.47e-10	Overlap	rs2456020	78661398	79132398	6,32E-16	Overlap
chr5			45019581	45219581	6.301e-09	1.2191e-07	rs12523384	45119581	0.90005	3.986e-05	TRUE	rs1501357	45291475	45393775	5.05e-09	71894	rs16902086	44960923	45285752	5.55e-11	Overlap	rs9292918	45301035	45301035	4.47e-11	81454	rs10035564	44592500	46455282	7.913e-13	Overlap
chr4	ENSG00000150625	GPM6A	176753286	176953286	6.3182e-09	4.6939e-14	rs72704544	176853286	0.93211	1.066e-07	TRUE	rs1106568	176851001	176875801	9.47e-09	Overlap	rs62334820	176717618	176904037	9.6e-12	Overlap	rs6846161	176866459	176866459	9.96e-10	Overlap	rs41533650	176648701	177024252	1.137e-11	Overlap
chr12	ENSG00000273079	GRIN2B	13547780	13747780	6.3319e-09	9.3708e-07	chr12_13647780_D	13647780	0.951511	1.892e-05	FALSE	NA	NA	NA	NA	NA	NA	NA	NA	NA	NA	NA	NA	NA	NA	NA	NA	NA	NA	NA	NA
chr15			61905027	62105027	6.4619e-09	6.284e-10	rs111972052	62005027	0.85659	0.0001159	TRUE	rs12903146	61831663	61909663	3.38e-10	Overlap	rs12898315	61831680	61909712	2.51e-09	Overlap	rs35225048	61856263	61856263	7.76e-13	48764	rs35351411	61755697	61959697	2.981e-10	Overlap
chr9	ENSG00000120159	CAAP1	26658212	26858212	6.6336e-09	7.1086e-08	rs62542114	26758212	0.9042	3.022e-06	FALSE	NA	NA	NA	NA	NA	NA	NA	NA	NA	NA	NA	NA	NA	NA	NA	NA	NA	NA	NA	NA
chr14	ENSG00000075413;ENSG00000166165;ENSG00000166166;ENSG00000166170;ENSG00000126214;ENSG00000256500;ENSG00000256053	MARK3;CKB;TRMT61A;BAG5;KLC1;RP11-73M18.2;APOPT1	103842848	104042848	7.0012e-09	2.2519e-08	chr14_103942848_D	103942848	0.945251	3.213e-07	TRUE	rs12887734	103996234	104184834	1.36e-13	Overlap	rs10083370	104188920	104537680	3.44e-14	146072	NA	NA	NA	NA	NA	rs10873538	103670420	104587569	1.702e-11	Overlap
chr6	ENSG00000079841	RIMS1	73009012	73209012	7.1165e-09	5.5511e-12	rs117947655	73109012	1.09647	0.0008884	TRUE	rs1339227	73132701	73171901	2.69e-08	Overlap	rs1339227	73132745	73171881	3.76e-10	Overlap	NA	NA	NA	NA	NA	rs1856507	72968926	73221926	1.903e-07	Overlap
chr22	ENSG00000183066;ENSG00000198951;ENSG00000177096;ENSG00000183172;ENSG00000184983;ENSG00000100197;ENSG00000100207	WBP2NL;NAGA;FAM109B;SMDT1;NDUFA6;CYP2D6;TCF20	42424243	42624243	7.1949e-09	3.0246e-12	rs35742686	42524243	0.85753	0.0001277	TRUE	rs6002655	42315744	42689414	1.71e-09	Overlap	rs6002655	42315790	42689370	2.15e-14	Overlap	NA	NA	NA	NA	NA	rs5751191	40562819	42765301	2.181e-11	Overlap
chr7	ENSG00000169876;ENSG00000169871;ENSG00000106366;ENSG00000106367;ENSG00000128564;ENSG00000167011;ENSG00000106384;ENSG00000106397;ENSG00000106400	MUC17;TRIM56;SERPINE1;AP1S1;VGF;NAT16;MOGAT3;PLOD3;ZNHIT1	100664188	100864188	7.3525e-09	0.0003189	rs140454943	100764188	1.14832	0.0001307	FALSE	NA	NA	NA	NA	NA	NA	NA	NA	NA	NA	NA	NA	NA	NA	NA	NA	NA	NA	NA	NA
chr22	ENSG00000100393;ENSG00000100395;ENSG00000100399;ENSG00000100401	EP300;L3MBTL2;CHADL;RANGAP1	41457546	41657546	7.5108e-09	2.0952e-13	rs191312004	41557546	0.859505	2.767e-05	TRUE	rs9607782	41408556	41675156	2.07e-11	Overlap	rs9607782	41408754	41684093	5.54e-13	Overlap	rs9607782	41587556	41587556	1.01e-12	Overlap	rs5751191	40562819	42765301	2.181e-11	Overlap
chr10	ENSG00000107882;ENSG00000171206;ENSG00000138175;ENSG00000156398;ENSG00000166272	SUFU;TRIM8;ARL3;SFXN2;WBP1L	104315690	104515690	7.5825e-09	1.2151e-12	rs75950986	104415690	1.14294	0.0008231	TRUE	rs11191419	104423800	105165583	6.2e-19	Overlap	rs12416331	104570118	105059896	7.09e-18	54428	rs11191424	104625886	104625886	4.22e-20	110196	rs79668541	104107667	105268904	2.389e-21	Overlap
chr14	ENSG00000151838;ENSG00000139970	CCDC175;RTN1	59983399	60183399	8.0672e-09	1.06e-09	rs112005758	60083399	1.07015	0.0003977	TRUE	NA	NA	NA	NA	NA	rs150437760	59864362	60033892	4.58e-08	Overlap	NA	NA	NA	NA	NA	rs113239787	59535960	60135960	3.777e-05	Overlap
chr6	ENSG00000156639	ZFAND3	37713034	37913034	8.1423e-09	4.0707e-05	rs77603931	37813034	0.856069	0.0006617	FALSE	NA	NA	NA	NA	NA	NA	NA	NA	NA	NA	NA	NA	NA	NA	NA	NA	NA	NA	NA	NA
chr19	ENSG00000167491;ENSG00000178093;ENSG00000186010;ENSG00000250067;ENSG00000258674;ENSG00000160161;ENSG00000105717;ENSG00000064547;ENSG00000089639;ENSG00000105726	GATAD2A;TSSK6;NDUFA13;YJEFN3;CTC-260F20.3;CILP2;PBX4;LPAR2;GMIP;ATP13A1	19559085	19759085	8.363e-09	2.8189e-11	rs74777787	19659085	1.11094	0.00013	TRUE	rs2905426	19374022	19658022	3.63e-10	Overlap	rs2905432	19358332	19657632	6.62e-12	Overlap	NA	NA	NA	NA	NA	rs1858999	19274669	19845669	2.982e-12	Overlap
chr5			151841138	152041138	8.3825e-09	1.3883e-12	rs17550287	151941138	0.87739	3.142e-07	TRUE	rs111294930	151941104	152797656	1.06e-10	Overlap	rs111294930	151924995	152847217	9.04e-12	Overlap	rs113568682	152299754	152299754	3.77e-08	258616	rs10515678	151364104	152835561	2.694e-10	Overlap
chr2			58481265	58681265	8.6871e-09	3.6993e-08	rs112031040	58581265	1.31416	7.502e-05	TRUE	rs11682175	57943593	58502192	1.47e-11	Overlap	rs7596038	57950104	58484172	2.37e-12	Overlap	rs1518395	58208074	58208074	3.78e-13	273191	rs2717003	57845065	58866438	1.912e-18	Overlap
chr22	ENSG00000100401;ENSG00000269104;ENSG00000100403;ENSG00000167074;ENSG00000183864	RANGAP1;AL035681.1;ZC3H7B;TEF;TOB2	41645430	41845430	8.9222e-09	2.7694e-11	rs117893811	41745430	0.796286	3.907e-06	TRUE	rs9607782	41408556	41675156	2.07e-11	Overlap	rs9607782	41408754	41684093	5.54e-13	Overlap	rs9607782	41587556	41587556	1.01e-12	57874	rs5751191	40562819	42765301	2.181e-11	Overlap
chr9	ENSG00000096872;ENSG00000120156	IFT74;TEK	27035718	27235718	9.1412e-09	5.4574e-09	rs62544595	27135718	0.89351	1.77e-05	FALSE	NA	NA	NA	NA	NA	NA	NA	NA	NA	NA	NA	NA	NA	NA	NA	NA	NA	NA	NA	NA
chr2	ENSG00000138375;ENSG00000197756;ENSG00000115457	SMARCAL1;RPL37A;IGFBP2	217319380	217519380	9.1555e-09	1.1803e-09	rs62180633	217419380	1.08297	0.0007162	FALSE	NA	NA	NA	NA	NA	NA	NA	NA	NA	NA	NA	NA	NA	NA	NA	NA	NA	NA	NA	NA
chr12	ENSG00000139726;ENSG00000130783;ENSG00000130787;ENSG00000139722;ENSG00000150967	DENR;CCDC62;HIP1R;VPS37B;ABCB9	123218455	123418455	9.3827e-09	2.1376e-07	rs146459385	123318455	1.09713	0.0005853	TRUE	rs2851447	123448113	123909113	1.86e-14	29658	rs2851447	123447928	123902361	5.55e-16	29473	rs61041384	123644043	123644043	5.5e-13	225588	rs2102949	123179466	123982763	3,34E-23	Overlap
chr1	ENSG00000142949;ENSG00000066135	PTPRF;KDM4A	43967080	44167080	9.7276e-09	7.7821e-14	rs112410202	44067080	0.905649	0.0009565	TRUE	rs11210892	44029384	44128084	3.39e-10	Overlap	rs2970610	44029353	44137257	1.39e-11	Overlap	rs2970610	44097530	44097530	1.24e-12	Overlap	rs11210892	43743084	44532084	1.415e-13	Overlap
chr1	ENSG00000090273;ENSG00000175707;ENSG00000253368;ENSG00000158246;ENSG00000090020	NUDC;C1orf172;TRNP1;FAM46B;SLC9A1	27265193	27465193	9.7625e-09	9.4444e-06	rs147818803	27365193	1.25294	0.0009983	FALSE	NA	NA	NA	NA	NA	NA	NA	NA	NA	NA	NA	NA	NA	NA	NA	NA	NA	NA	NA	NA
chr17	ENSG00000184811;ENSG00000108953;ENSG00000167193;ENSG00000197879	TUSC5;YWHAE;CRK;MYO1C	1180064	1380064	1.0409e-08	6.5044e-11	rs16945579	1280064	0.91778	0.0007695	TRUE	NA	NA	NA	NA	NA	NA	NA	NA	NA	NA	rs56007784	1290950	1290950	1.16e-09	Overlap	rs3752827	1175925	1423325	1.446e-07	Overlap
chr21	ENSG00000159231;ENSG00000142197	CBR3;DOPEY2	37487698	37687698	1.1017e-08	8.4017e-10	rs62229348	37587698	1.05253	0.0004719	FALSE	NA	NA	NA	NA	NA	NA	NA	NA	NA	NA	NA	NA	NA	NA	NA	NA	NA	NA	NA	NA
chr5	ENSG00000164588	HCN1	45191910	45391910	1.1066e-08	6.6655e-11	rs1501365	45291910	0.913109	0.0001319	TRUE	rs1501357	45291475	45393775	5.05e-09	Overlap	rs16902086	44960923	45285752	5.55e-11	Overlap	rs9292918	45301035	45301035	4.47e-11	Overlap	rs10035564	44592500	46455282	7.913e-13	Overlap
chr7	ENSG00000185055;ENSG00000146776	EFCAB10;ATXN7L1	105217037	105417037	1.1089e-08	9.2754e-07	rs139167904	105317037	0.849509	0.0007232	TRUE	rs6466055	104598064	105063064	1.13e-09	153973	rs7789569	104597669	105063372	7e-11	153665	rs2057884	104930250	104930250	2.02e-12	286787	NA	NA	NA	NA	NA
chr15	ENSG00000184206	GOLGA6L4	84852453	85052453	1.1116e-08	1.173e-08	rs78982034	84952453	1.09911	8.246e-06	TRUE	rs950169	84661161	85153461	1.62e-11	Overlap	rs12908161	84703470	85392298	9.41e-10	Overlap	rs950169	84706461	84706461	5.17e-12	145992	rs11638554	84591231	85483231	1.369e-11	Overlap
chr11	ENSG00000149179;ENSG00000149182;ENSG00000165912;ENSG00000134574;ENSG00000134575;ENSG00000025434;ENSG00000110514;ENSG00000134571;ENSG00000066336	C11orf49;ARFGAP2;PACSIN3;DDB2;ACP2;NR1H3;MADD;MYBPC3;SPI1	47183415	47383415	1.1192e-08	3.2485e-08	rs41275186	47283415	0.90041	0.0005218	TRUE	rs61126341	46342943	46751213	1.26e-11	432202	rs7951870	46342942	46751495	2.99e-13	431920	NA	NA	NA	NA	NA	rs12285419	46021598	48491598	1.071e-13	Overlap
chr8	ENSG00000198010	DLGAP2	1259081	1459081	1.1579e-08	4.6427e-08	rs139612322	1359081	1.23541	1.127e-05	FALSE	NA	NA	NA	NA	NA	NA	NA	NA	NA	NA	NA	NA	NA	NA	NA	NA	NA	NA	NA	NA
chr8			111385050	111585050	1.1733e-08	8.9217e-08	rs78287915	111485050	0.88985	0.0003025	TRUE	rs36068923	111460061	111630761	2.07e-11	Overlap	rs36043959	111460027	111630275	4.07e-12	Overlap	rs16880831	111561505	111561505	4.34e-10	Overlap	rs10086619	111295570	112312570	4,15E-11	Overlap
chr22	ENSG00000188064;ENSG00000182257;ENSG00000197182	WNT7B;C22orf26;FLJ27365	46340984	46540984	1.2471e-08	1.0865e-06	rs8136500	46440984	0.898884	9.792e-05	FALSE	NA	NA	NA	NA	NA	NA	NA	NA	NA	NA	NA	NA	NA	NA	NA	NA	NA	NA	NA	NA
chr7	ENSG00000198822;ENSG00000164659	GRM3;KIAA1324L	86442136	86642136	1.3059e-08	1.9186e-10	rs13231385	86542136	1.20961	4.762e-06	TRUE	rs12704290	86403226	86459326	3.33e-10	Overlap	rs12704290	86403263	86948073	3.57e-14	Overlap	rs12704290	86427626	86427626	2.61e-10	14510	rs6943762	85525263	86644263	1.828e-13	Overlap
chr8			111490458	111690458	1.3372e-08	7.6078e-08	rs6984528	111590458	0.89048	1.294e-06	TRUE	rs36068923	111460061	111630761	2.07e-11	Overlap	rs36043959	111460027	111630275	4.07e-12	Overlap	rs16880831	111561505	111561505	4.34e-10	Overlap	rs10086619	111295570	112312570	4,15E-11	Overlap
chr2	ENSG00000152127	MGAT5	134785863	134985863	1.3573e-08	1.1526e-10	rs74428210	134885863	0.882761	0.0007627	TRUE	NA	NA	NA	NA	NA	NA	NA	NA	NA	NA	rs6430491	134840967	134840967	9.55e-10	Overlap	rs6430492	134789542	134966802	1.765e-07	Overlap
chr19	ENSG00000127663;ENSG00000105426	KDM4B;PTPRS	5076498	5276498	1.3988e-08	4.9123e-06	rs149160721	5176498	1.1557	9.632e-05	FALSE	NA	NA	NA	NA	NA	NA	NA	NA	NA	NA	NA	NA	NA	NA	NA	NA	NA	NA	NA	NA
chr5			88362456	88562456	1.4391e-08	4.7974e-11	rs10053875	88462456	1.18542	0.0001278	TRUE	rs16867576	88581331	88854331	4.61e-09	18875	rs16867576	88580998	88748452	1.65e-11	18542	NA	NA	NA	NA	NA	rs115325222	86671950	88940639	1.746e-06	Overlap
chr2	ENSG00000119866	BCL11A	60524263	60724263	1.4397e-08	3.8385e-12	rs183608	60624263	1.03914	0.0003297	TRUE	NA	NA	NA	NA	NA	NA	NA	NA	NA	NA	NA	NA	NA	NA	NA	rs4672366	60242162	60588362	1.252e-05	Overlap
chr14	ENSG00000100883;ENSG00000151327;ENSG00000092020;ENSG00000100890;ENSG00000258790	SRP54;FAM177A1;PPP2R3C;KIAA0391;KIAA0391	35495418	35695418	1.4418e-08	2.0474e-07	rs12589278	35595418	1.15004	0.0002539	FALSE	NA	NA	NA	NA	NA	NA	NA	NA	NA	NA	NA	NA	NA	NA	NA	NA	NA	NA	NA	NA
chr7			110037205	110237205	1.4438e-08	5.3042e-11	rs117159713	110137205	1.28082	9.181e-05	TRUE	rs211829	110034393	110106693	3.71e-08	Overlap	rs211829	110034378	110106697	2.29e-09	Overlap	NA	NA	NA	NA	NA	rs6969410	109874015	110188815	2.676e-09	Overlap
chr8	ENSG00000173281;ENSG00000253426;ENSG00000104626	PPP1R3B;RP11-10A14.4;ERI1	8962937	9162937	1.4683e-08	1.1445e-06	rs148403287	9062937	0.90592	0.000977	FALSE	NA	NA	NA	NA	NA	NA	NA	NA	NA	NA	NA	NA	NA	NA	NA	NA	NA	NA	NA	NA
chr12	ENSG00000204856;ENSG00000111237;ENSG00000151164;ENSG00000196850;ENSG00000204852;ENSG00000122986	FAM216A;VPS29;RAD9B;PPTC7;TCTN1;HVCN1	110917205	111117205	1.4689e-08	4.4402e-08	rs73191849	111017205	1.09757	5.022e-05	TRUE	rs4766428	110723245	110723245	1.4e-09	193960	rs4766428	110723245	110723245	2.68e-14	193960	rs4766428	110723245	110723245	2.6e-09	193960	rs4766428	110079434	111539434	3.584e-14	Overlap
chr17	ENSG00000006740;ENSG00000006744	ARHGAP44;ELAC2	12765920	12965920	1.4804e-08	5.5302e-09	rs28637913	12865920	0.912109	4.335e-06	TRUE	NA	NA	NA	NA	NA	NA	NA	NA	NA	NA	NA	NA	NA	NA	NA	rs73292401	12799208	12977608	6.339e-07	Overlap
chr17	ENSG00000070366;ENSG00000167720;ENSG00000167721;ENSG00000141258	SMG6;SRR;TSR1;SGSM2	2050061	2250061	1.4829e-08	1.1627e-08	rs186177712	2150061	1.23355	0.0004596	TRUE	rs4523957	2095899	2220799	2.86e-10	Overlap	rs7216638	2059961	2216258	4.59e-10	Overlap	NA	NA	NA	NA	NA	rs12943566	1933774	2287474	1.401e-08	Overlap
chr8	ENSG00000173273	TNKS	9581825	9781825	1.4914e-08	8.8346e-09	rs62491260	9681825	0.81693	0.000561	TRUE	NA	NA	NA	NA	NA	rs11993663	10030698	10057705	3.4e-08	248873	rs12543645	10246325	10246325	3.32e-08	464500	NA	NA	NA	NA	NA
chr3	ENSG00000163634;ENSG00000163635;ENSG00000163636	THOC7;ATXN7;PSMD6	63848120	64048120	1.4918e-08	5.3607e-11	rs181216126	63948120	0.806705	0.0002606	TRUE	rs832187	63792650	64004050	1.43e-08	Overlap	rs704373	63792668	64003983	1.39e-10	Overlap	rs832190	63842629	63842629	3.93e-08	5491	rs704364	63665734	64165734	7.071e-07	Overlap
chr16	ENSG00000149932;ENSG00000149930;ENSG00000149929;ENSG00000169592;ENSG00000149927;ENSG00000167194;ENSG00000149926;ENSG00000149925;ENSG00000149923;ENSG00000149922;ENSG00000090238;ENSG00000102886;ENSG00000102882	TMEM219;TAOK2;HIRIP3;INO80E;DOC2A;C16orf92;FAM57B;ALDOA;PPP4C;TBX6;YPEL3;GDPD3;MAPK3	29966330	30166330	1.5929e-08	1.1549e-11	chr16_30066330_D	30066330	1.06099	7.92e-08	TRUE	rs12691307	29924377	30144877	4.55e-11	Overlap	rs11646127	29924422	30117253	5.52e-13	Overlap	rs3814881	30000901	30000901	8.41e-13	Overlap	rs3814883	29776922	30430922	2.791e-13	Overlap
chr2	ENSG00000170396	ZNF804A	185734395	185934395	1.5971e-08	2.2069e-10	rs7583540	185834395	0.95237	7.384e-06	TRUE	rs11693094	185601420	185785420	1.53e-12	Overlap	rs10196799	185601420	185785791	4.51e-09	Overlap	rs7597593	185533580	185533580	9.3e-11	200815	rs11693094	185356420	186107420	1.385e-11	Overlap
chr16			26417133	26617133	1.668e-08	4.0003e-07	rs79090407	26517133	1.12502	1.451e-06	FALSE	NA	NA	NA	NA	NA	NA	NA	NA	NA	NA	NA	NA	NA	NA	NA	NA	NA	NA	NA	NA
chr8	ENSG00000269197;ENSG00000147596;ENSG00000140396	AC090574.1;PRDM14;NCOA2	70830226	71030226	1.6715e-08	1.0587e-06	rs10093894	70930226	0.869709	0.0005412	FALSE	NA	NA	NA	NA	NA	NA	NA	NA	NA	NA	NA	NA	NA	NA	NA	NA	NA	NA	NA	NA
chr5	ENSG00000037749;ENSG00000164574	MFAP3;GALNT10	153551013	153751013	1.723e-08	7.9473e-10	rs3959918	153651013	0.928764	8.648e-08	TRUE	rs11740474	153671057	153688217	3.15e-08	Overlap	NA	NA	NA	NA	NA	rs11740474	153680747	153680747	1.81e-08	Overlap	rs11740474	153293075	153738217	4.025e-06	Overlap
chr20	ENSG00000124228;ENSG00000124201;ENSG00000158445	DDX27;ZNFX1;KCNB1	47827087	48027087	1.7334e-08	1.701e-06	rs117098248	47927087	0.881617	0.0007121	TRUE	rs7267348	48114136	48131649	4.56e-08	87049	NA	NA	NA	NA	NA	NA	NA	NA	NA	NA	rs11696755	47980817	48181617	1.692e-07	Overlap
chr6	ENSG00000172461	FUT9	96326665	96526665	1.781e-08	1.2195e-05	rs116918126	96426665	1.34513	1.469e-06	TRUE	rs117074560	96459651	96459651	1.64e-09	Overlap	NA	NA	NA	NA	NA	NA	NA	NA	NA	NA	rs6925964	96269894	96527294	2,84E-08	Overlap
chr8	ENSG00000120903;ENSG00000120915;ENSG00000120885;ENSG00000168077	CHRNA2;EPHX2;CLU;SCARA3	27326057	27526057	1.7832e-08	7.1059e-14	rs75560813	27426057	1.15039	0.000138	TRUE	rs73229090	27412627	27453627	2.1e-08	Overlap	rs11783093	27327841	27453762	7.64e-12	Overlap	NA	NA	NA	NA	NA	rs73229090	27227127	27607127	3.146e-10	Overlap
chr14	ENSG00000184304	PRKD1	29960043	30160043	1.7951e-08	1.7804e-09	rs112501597	30060043	1.12704	0.0001463	TRUE	rs2068012	30189985	30190316	1.41e-08	29942	rs1191551	30000405	30190316	4.12e-10	Overlap	rs1191551	30000405	30000405	2.28e-08	Overlap	rs17571951	29949239	30350039	1.308e-06	Overlap
chr1	ENSG00000134200;ENSG00000134198	TSHB;TSPAN2	115553165	115753165	1.8217e-08	1.4392e-11	rs6667796	115653165	1.07789	0.0009839	TRUE	NA	NA	NA	NA	NA	NA	NA	NA	NA	NA	NA	NA	NA	NA	NA	rs2224086	115116590	115705590	6.777e-06	Overlap
chr1	ENSG00000117020	AKT3	243910441	244110441	1.833e-08	1.6678e-08	rs61833239	244010441	0.92849	3.075e-05	TRUE	rs77149735	243503719	244002945	3.73e-09	Overlap	rs14403	243503764	243685760	1.71e-10	224681	rs35978510	243776117	243776117	6.5e-10	134324	rs61833239	243462441	244127592	5.941e-09	Overlap
chr2	ENSG00000162944;ENSG00000222017;ENSG00000247626;ENSG00000152430	RFTN2;AC011997.1;MARS2;BOLL	198424528	198624528	1.9412e-08	5.8703e-12	chr2_198524528_D	198524528	0.938659	2.238e-08	TRUE	rs6434928	198148577	198835577	2.06e-11	Overlap	rs6434928	198146381	198940251	3.62e-13	Overlap	NA	NA	NA	NA	NA	rs2914983	198093568	199004568	2.058e-11	Overlap
chr15	ENSG00000214575;ENSG00000103723;ENSG00000186628	CPEB1;AP3B2;FSD2	83234856	83434856	1.9754e-08	3.2359e-09	rs72753908	83334856	1.07411	0.0009159	TRUE	NA	NA	NA	NA	NA	rs783540	82827938	83391537	8.45e-10	Overlap	rs783540	83254708	83254708	3.05e-08	Overlap	rs4779050	82375738	83867738	5.036e-06	Overlap
chr22	ENSG00000161180;ENSG00000128228;ENSG00000100023;ENSG00000100027;ENSG00000100030	CCDC116;SDF2L1;PPIL2;YPEL1;MAPK1	21984890	22184890	1.9899e-08	1.903e-10	rs9610181	22084890	1.09373	0.0008513	FALSE	NA	NA	NA	NA	NA	NA	NA	NA	NA	NA	NA	NA	NA	NA	NA	NA	NA	NA	NA	NA
chr18			53703843	53903843	1.9935e-08	1.4905e-12	rs62091626	53803843	1.07853	0.0007227	TRUE	rs72934570	53453389	53804154	1.97e-11	Overlap	rs5825114	52747689	53804156	5.03e-14	Overlap	rs715170	53795514	53795514	5.21e-12	Overlap	rs715170	53719014	53895314	1.638e-10	Overlap
chr1	ENSG00000157933;ENSG00000116151;ENSG00000269753;ENSG00000157916;ENSG00000157911;ENSG00000149527	SKI;MORN1;AL589739.1;RER1;PEX10;PLCH2	2210220	2410220	2.0114e-08	4.5501e-14	rs144788155	2310220	1.22888	0.0001519	TRUE	rs4648845	2372401	2402501	8.7e-10	Overlap	rs4648845	2372397	2402499	6.74e-12	Overlap	NA	NA	NA	NA	NA	rs6673880	2315888	2454368	1.503e-09	Overlap
chr8	ENSG00000156103	MMP16	89202185	89402185	2.0151e-08	2.5711e-13	rs117360326	89302185	0.839962	0.0001323	TRUE	rs7819570	89340626	89753626	1.22e-08	Overlap	rs7010876	89221915	89462854	6.51e-09	Overlap	rs7010876	89264751	89264751	1.48e-08	Overlap	rs1915019	89138489	89810689	1,18E-10	Overlap
chr11	ENSG00000165495	PKNOX2	125032921	125232921	2.0184e-08	7.4977e-10	rs118013503	125132921	0.81571	0.0006663	TRUE	rs55661361	124610007	124620147	2.8e-12	412774	rs12293670	124610011	124620147	1.7e-15	412774	rs55661361	124613957	124613957	1.16e-12	418964	rs1940171	124549040	124728940	1.624e-09	399281
chr10	ENSG00000067082	KLF6	3675523	3875523	2.0975e-08	1.0949e-11	rs117439493	3775523	0.802278	9.204e-05	TRUE	NA	NA	NA	NA	NA	NA	NA	NA	NA	NA	NA	NA	NA	NA	NA	rs17731	3739861	3878281	5.571e-10	Overlap
chr1	ENSG00000171385	KCND3	112384693	112584693	2.1127e-08	0.0014504	rs182003661	112484693	0.813749	0.0002479	FALSE	NA	NA	NA	NA	NA	NA	NA	NA	NA	NA	NA	NA	NA	NA	NA	NA	NA	NA	NA	NA
chr6	ENSG00000056972;ENSG00000010810	TRAF3IP2;FYN	111838325	112038325	2.1132e-08	6.0308e-06	rs140933943	111938325	0.94054	8.572e-05	TRUE	NA	NA	NA	NA	NA	NA	NA	NA	NA	NA	rs7757969	112132032	112132032	4.82e-08	93707	rs9487653	111365689	112001689	4.072e-05	Overlap
chr5			152233840	152433840	2.1248e-08	2.8407e-14	rs189310898	152333840	1.23616	0.0002209	TRUE	rs111294930	151941104	152797656	1.06e-10	Overlap	rs111294930	151924995	152847217	9.04e-12	Overlap	rs113568682	152299754	152299754	3.77e-08	Overlap	rs10515678	151364104	152835561	2.694e-10	Overlap
chr15	ENSG00000182774;ENSG00000260836;ENSG00000261086;ENSG00000214575	RPS17L;RP11-152F13.10;RP11-379H8.1;CPEB1	83119900	83319900	2.1253e-08	3.8985e-09	rs72751639	83219900	1.08091	0.0009236	TRUE	NA	NA	NA	NA	NA	rs783540	82827938	83391537	8.45e-10	Overlap	rs783540	83254708	83254708	3.05e-08	Overlap	rs4779050	82375738	83867738	5.036e-06	Overlap
chr2	ENSG00000170396	ZNF804A	185369866	185569866	2.1768e-08	1.6847e-09	rs75482695	185469866	1.07993	0.0007633	TRUE	rs11693094	185601420	185785420	1.53e-12	31554	rs10196799	185601420	185785791	4.51e-09	31554	rs7597593	185533580	185533580	9.3e-11	Overlap	rs11693094	185356420	186107420	1.385e-11	Overlap
chr7			131527162	131727162	2.1966e-08	1.9593e-07	rs78456529	131627162	1.11349	7.801e-07	TRUE	rs7801375	131539263	131567263	4.42e-08	Overlap	rs7801375	131539274	131627162	6.27e-09	Overlap	NA	NA	NA	NA	NA	rs1593304	131478547	131677577	7.662e-08	Overlap
chr9	ENSG00000107249	GLIS3	3891777	4091777	2.2046e-08	3.4429e-05	rs150247841	3991777	0.81318	1.811e-05	FALSE	NA	NA	NA	NA	NA	NA	NA	NA	NA	NA	NA	NA	NA	NA	NA	NA	NA	NA	NA	NA
chr5			151986293	152186293	2.2103e-08	4.8212e-13	rs147093127	152086293	1.2596	6.144e-05	TRUE	rs111294930	151941104	152797656	1.06e-10	Overlap	rs111294930	151924995	152847217	9.04e-12	Overlap	rs113568682	152299754	152299754	3.77e-08	113461	rs10515678	151364104	152835561	2.694e-10	Overlap
chr5	ENSG00000112893	MAN2A1	108917938	109117938	2.2785e-08	6.1578e-08	rs845737	109017938	0.86485	8.358e-06	TRUE	rs4388249	109030036	109209066	3.05e-08	Overlap	NA	NA	NA	NA	NA	rs4388249	109036066	109036066	8.38e-09	Overlap	rs35164357	108940775	109266175	3.934e-08	Overlap
chr13			38665396	38865396	2.2814e-08	1.255e-09	rs7325022	38765396	1.08394	0.00016	TRUE	NA	NA	NA	NA	NA	NA	NA	NA	NA	NA	NA	NA	NA	NA	NA	rs2455415	38718997	38923897	4.265e-06	Overlap
chr11	ENSG00000149179;ENSG00000149182;ENSG00000165912;ENSG00000134574	C11orf49;ARFGAP2;PACSIN3;DDB2	47051945	47251945	2.3125e-08	9.7521e-07	rs61897783	47151945	0.831186	0.0002128	TRUE	rs61126341	46342943	46751213	1.26e-11	300732	rs7951870	46342942	46751495	2.99e-13	300450	NA	NA	NA	NA	NA	rs12285419	46021598	48491598	1.071e-13	Overlap
chr15	ENSG00000140612;ENSG00000166716;ENSG00000136383;ENSG00000156222	SEC11A;ZNF592;ALPK3;SLC28A1	85255841	85455841	2.3147e-08	5.662e-11	rs35828350	85355841	1.08026	1.969e-09	TRUE	rs950169	84661161	85153461	1.62e-11	102380	rs12908161	84703470	85392298	9.41e-10	Overlap	NA	NA	NA	NA	NA	rs11638554	84591231	85483231	1.369e-11	Overlap
chr2	ENSG00000172878;ENSG00000144355;ENSG00000115844	METAP1D;DLX1;DLX2	172875025	173075025	2.4299e-08	3.178e-13	rs138208141	172975025	1.15165	0.0008146	TRUE	NA	NA	NA	NA	NA	NA	NA	NA	NA	NA	NA	NA	NA	NA	NA	rs62184960	172893889	173059089	1.559e-05	Overlap
chr3			161542403	161742403	2.467e-08	9.2318e-08	chr3_161642403_D	161642403	1.18566	0.0007673	TRUE	NA	NA	NA	NA	NA	rs489939	161394234	161518228	1.24e-08	24175	rs6804239	161780488	161780488	8.41e-10	38085	rs13090130	161092491	161969035	1.701e-07	Overlap
chr6	ENSG00000118689	FOXO3	108933813	109133813	2.5251e-08	5.4715e-11	rs111435384	109033813	0.89467	9.679e-05	TRUE	NA	NA	NA	NA	NA	NA	NA	NA	NA	NA	rs9398171	108983527	108983527	1.85e-11	Overlap	rs2153960	108814184	109081184	4.111e-07	Overlap
chr3	ENSG00000173706;ENSG00000221955;ENSG00000163848	HEG1;SLC12A8;ZNF148	124744993	124944993	2.5322e-08	1.7276e-10	rs74534074	124844993	1.09779	0.0005148	FALSE	NA	NA	NA	NA	NA	NA	NA	NA	NA	NA	NA	NA	NA	NA	NA	NA	NA	NA	NA	NA
chr7	ENSG00000187416;ENSG00000005483	LHFPL3;KMT2E	104505530	104705530	2.5444e-08	1.164e-15	rs7776707	104605530	0.938377	1.126e-08	TRUE	rs6466055	104598064	105063064	1.13e-09	Overlap	rs7789569	104597669	105063372	7e-11	Overlap	rs2057884	104930250	104930250	2.02e-12	224720	rs2252074	104422253	105138253	1.579e-11	Overlap
chr8	ENSG00000175806	MSRA	9751910	9951910	2.6296e-08	3.8388e-10	rs145092749	9851910	0.93007	0.0003728	TRUE	NA	NA	NA	NA	NA	rs11993663	10030698	10057705	3.4e-08	78788	rs12543645	10246325	10246325	3.32e-08	294415	NA	NA	NA	NA	NA
chr2			146335578	146535578	2.6353e-08	2.6599e-11	rs145380972	146435578	0.89664	6.268e-05	TRUE	rs56807175	146416922	146441832	1.81e-09	Overlap	rs56807175	146416874	146441828	1.36e-11	Overlap	rs2381759	146428031	146428031	8.63e-09	Overlap	rs16825349	146343531	146491831	6.101e-09	Overlap
chr7	ENSG00000128610;ENSG00000081803	FEZF1;CADPS2	121843642	122043642	2.6915e-08	2.9166e-05	rs111662975	121943642	1.06524	8.051e-07	FALSE	NA	NA	NA	NA	NA	NA	NA	NA	NA	NA	NA	NA	NA	NA	NA	NA	NA	NA	NA	NA
chr8	ENSG00000268955;ENSG00000182319	LRLE1;SGK223	7991720	8191720	2.8006e-08	5.2848e-09	rs2948293	8091720	0.93819	2.849e-08	TRUE	NA	NA	NA	NA	NA	NA	NA	NA	NA	NA	rs2980436	8092025	8092025	2.31e-08	Overlap	NA	NA	NA	NA	NA
chr15	ENSG00000128918;ENSG00000166035	ALDH1A2;LIPC	58638075	58838075	2.8324e-08	0.00028098	rs694949	58738075	0.931558	6.283e-05	TRUE	NA	NA	NA	NA	NA	NA	NA	NA	NA	NA	NA	NA	NA	NA	NA	rs11854073	58803995	59462995	4.406e-05	Overlap
chr10	ENSG00000148835;ENSG00000173915;ENSG00000148843;ENSG00000138172;ENSG00000185933;ENSG00000183128;ENSG00000107954	TAF5;USMG5;PDCD11;CALHM2;CALHM1;CALHM3;NEURL1	105113194	105313194	2.9307e-08	8.5206e-06	rs192524959	105213194	1.16498	0.0001008	TRUE	rs11191419	104423800	105165583	6.2e-19	Overlap	rs12416331	104570118	105059896	7.09e-18	53298	rs10786736	104849116	104849116	4.39e-17	264078	rs79668541	104107667	105268904	2.389e-21	Overlap
chr5	ENSG00000132911	NMUR2	151712455	151912455	3.0236e-08	1.3989e-08	rs143225702	151812455	1.20334	0.0006082	TRUE	rs111294930	151941104	152797656	1.06e-10	28649	rs111294930	151924995	152847217	9.04e-12	12540	rs113568682	152299754	152299754	3.77e-08	387299	rs10515678	151364104	152835561	2.694e-10	Overlap
chr1			73168847	73368847	3.1129e-08	3.0923e-11	rs111266950	73268847	0.8855	0.0009602	TRUE	rs12129573	73766426	73991366	2.03e-12	397579	rs12129573	73736562	73991651	8.94e-15	367715	rs11210195	73749283	73749283	1.76e-09	380436	rs12129573	73129366	74181366	7,97E-19	Overlap
chr7	ENSG00000135250;ENSG00000091127;ENSG00000135249	SRPK2;PUS7;RINT1	105003841	105203841	3.2438e-08	7.4046e-13	rs11772023	105103841	0.84366	0.0001131	TRUE	rs6466055	104598064	105063064	1.13e-09	Overlap	rs7789569	104597669	105063372	7e-11	Overlap	rs2057884	104930250	104930250	2.02e-12	73591	rs2252074	104422253	105138253	1.579e-11	Overlap
chr5			152120464	152320464	3.2648e-08	9.0281e-14	rs115283145	152220464	0.88311	9.845e-07	TRUE	rs111294930	151941104	152797656	1.06e-10	Overlap	rs111294930	151924995	152847217	9.04e-12	Overlap	rs113568682	152299754	152299754	3.77e-08	Overlap	rs10515678	151364104	152835561	2.694e-10	Overlap
chr1	ENSG00000203685;ENSG00000143772	C1orf95;ITPKB	226689531	226889531	3.2878e-08	1.1965e-12	rs138509468	226789531	1.18625	0.0009582	TRUE	NA	NA	NA	NA	NA	NA	NA	NA	NA	NA	NA	NA	NA	NA	NA	rs41314284	226653701	226971001	2.544e-05	Overlap
chr6			92851170	93051170	3.3592e-08	3.336e-07	rs141167458	92951170	1.2364	0.0003036	TRUE	NA	NA	NA	NA	NA	rs634940	93063529	93165206	1.3e-08	12359	NA	NA	NA	NA	NA	rs634940	92947800	93333500	1.087e-07	Overlap
chr22	ENSG00000239900;ENSG00000100359;ENSG00000196588	ADSL;SGSM3;MKL1	40783928	40983928	3.3895e-08	2.5228e-07	rs118031454	40883928	1.15673	0.0003271	TRUE	rs9607782	41408556	41675156	2.07e-11	424628	rs9607782	41408754	41684093	5.54e-13	424826	NA	NA	NA	NA	NA	rs5751191	40562819	42765301	2.181e-11	Overlap
chr17	ENSG00000070366;ENSG00000167720;ENSG00000167721;ENSG00000141258;ENSG00000070444;ENSG00000127804;ENSG00000205821	SMG6;SRR;TSR1;SGSM2;MNT;METTL16;AC006435.1	2156227	2356227	3.3898e-08	4.2689e-09	rs189291173	2256227	0.94582	8.577e-05	TRUE	rs4523957	2095899	2220799	2.86e-10	Overlap	rs7216638	2059961	2216258	4.59e-10	Overlap	NA	NA	NA	NA	NA	rs12943566	1933774	2287474	1.401e-08	Overlap
chr11	ENSG00000214872;ENSG00000156587;ENSG00000149131;ENSG00000166793;ENSG00000172409;ENSG00000156599;ENSG00000156603;ENSG00000213593;ENSG00000254462	SMTNL1;UBE2L6;SERPING1;YPEL4;CLP1;ZDHHC5;MED19;TMX2;TMX2-CTNND1	57306769	57506769	3.4809e-08	3.7722e-10	rs77538079	57406769	0.888344	0.0006818	TRUE	rs9420	57386294	57682294	2.24e-09	Overlap	rs7129727	57385856	57681828	1.47e-09	Overlap	rs9420	57510294	57510294	8.52e-09	3525	rs7938083	57258622	57908622	1.041e-07	Overlap
chr2			185944627	186144627	3.4962e-08	1.7761e-06	rs1483242	186044627	1.0594	5.141e-08	TRUE	rs11693094	185601420	185785420	1.53e-12	159207	rs10196799	185601420	185785791	4.51e-09	158836	rs7597593	185533580	185533580	9.3e-11	411047	rs11693094	185356420	186107420	1.385e-11	Overlap
chr13	ENSG00000120686	UFM1	38767239	38967239	3.5366e-08	8.1721e-10	rs665175	38867239	0.9499	2.666e-06	TRUE	NA	NA	NA	NA	NA	NA	NA	NA	NA	NA	NA	NA	NA	NA	NA	rs2455415	38718997	38923897	4.265e-06	Overlap
chr3	ENSG00000151090	THRB	24145195	24345195	3.5451e-08	3.681e-12	rs13327743	24245195	0.94772	0.0003714	FALSE	NA	NA	NA	NA	NA	NA	NA	NA	NA	NA	NA	NA	NA	NA	NA	NA	NA	NA	NA	NA
chr6	ENSG00000226524;ENSG00000203871;ENSG00000272514;ENSG00000213204;ENSG00000164414;ENSG00000146282;ENSG00000135336	RP1-102H19.8;C6orf164;C6ORF165;C6orf165;SLC35A1;RARS2;ORC3	88104130	88304130	3.5674e-08	0.00687	rs147407746	88204130	1.23788	0.0001013	FALSE	NA	NA	NA	NA	NA	NA	NA	NA	NA	NA	NA	NA	NA	NA	NA	NA	NA	NA	NA	NA
chr1	ENSG00000188641	DPYD	97769006	97969006	3.5903e-08	6.9629e-14	rs116620462	97869006	0.81701	4.211e-06	TRUE	rs1702294	97792625	98559084	3.36e-19	Overlap	rs11165867	97800233	97885249	3.87e-08	Overlap	NA	NA	NA	NA	NA	rs72728416	97676691	97972791	1.986e-09	Overlap
chr2			194229148	194429148	3.6308e-08	3.7714e-06	rs764142	194329148	1.05348	5.241e-06	TRUE	rs59979824	193848340	194028340	8.41e-09	200808	NA	NA	NA	NA	NA	rs12619354	194002782	194002782	3.81e-08	226366	rs13032111	193616069	194379069	1.277e-05	Overlap
chr20	ENSG00000188559	RALGAPA2	20597416	20797416	3.6707e-08	6.434e-07	rs117350223	20697416	0.793424	6.208e-06	TRUE	NA	NA	NA	NA	NA	rs6035706	20817745	20830612	7.24e-09	20329	NA	NA	NA	NA	NA	NA	NA	NA	NA	NA
chr1	ENSG00000136631;ENSG00000023902;ENSG00000143401;ENSG00000118298	VPS45;PLEKHO1;ANP32E;CA14	150030096	150230096	3.7009e-08	1.4949e-07	rs78681982	150130096	1.16509	8.153e-09	TRUE	rs140505938	149998890	150242490	4.49e-10	Overlap	rs140505938	149998923	150214166	6.5e-10	Overlap	rs12129037	150492114	150492114	4.51e-09	262018	rs12138231	149949398	151061398	1.809e-06	Overlap
chr12	ENSG00000134532	SOX5	23904381	24104381	3.7118e-08	5.8704e-08	rs66489274	24004381	0.92626	0.0008384	TRUE	NA	NA	NA	NA	NA	rs1120004	23477601	23637351	1.42e-08	267030	NA	NA	NA	NA	NA	NA	NA	NA	NA	NA
chr19	ENSG00000105717;ENSG00000064547;ENSG00000089639;ENSG00000105726;ENSG00000181896;ENSG00000105708	PBX4;LPAR2;GMIP;ATP13A1;ZNF101;ZNF14	19682812	19882812	3.7445e-08	2.1797e-09	rs141208788	19782812	1.14775	0.0001377	TRUE	rs2905426	19374022	19658022	3.63e-10	24790	rs2905432	19358332	19657632	6.62e-12	25180	NA	NA	NA	NA	NA	rs1858999	19274669	19845669	2.982e-12	Overlap
chr3	ENSG00000118007;ENSG00000168917	STAG1;SLC35G2	136362222	136562222	3.8165e-08	8.0968e-11	chr3_136462222_D	136462222	1.07037	7.451e-10	TRUE	rs7432375	135807405	136615405	7.26e-11	Overlap	rs7432375	135807609	136615268	4.07e-12	Overlap	rs66691851	136154828	136154828	4.17e-15	207394	rs7432375	135530405	136810405	1.837e-11	Overlap
chr2			229188849	229388849	3.8749e-08	6.3412e-07	rs140987748	229288849	0.937163	8.843e-08	FALSE	NA	NA	NA	NA	NA	NA	NA	NA	NA	NA	NA	NA	NA	NA	NA	NA	NA	NA	NA	NA
chr4	ENSG00000168772	CXXC4	105353423	105553423	3.8921e-08	6.1767e-11	rs78545805	105453423	0.850528	0.0002268	TRUE	NA	NA	NA	NA	NA	NA	NA	NA	NA	NA	NA	NA	NA	NA	NA	rs2905625	105273205	105519205	5.322e-06	Overlap
chr20	ENSG00000087495	PHACTR3	58152934	58352934	3.934e-08	3.0558e-07	chr20_58252934_D	58252934	0.88816	0.0005083	FALSE	NA	NA	NA	NA	NA	NA	NA	NA	NA	NA	NA	NA	NA	NA	NA	NA	NA	NA	NA	NA
chr20			20745284	20945284	3.9903e-08	0.0002972	rs73128463	20845284	0.928298	0.0001635	TRUE	NA	NA	NA	NA	NA	rs6035706	20817745	20830612	7.24e-09	Overlap	NA	NA	NA	NA	NA	NA	NA	NA	NA	NA
chr8	ENSG00000104219;ENSG00000198791;ENSG00000155975;ENSG00000003987	ZDHHC2;CNOT7;VPS37A;MTMR7	17042316	17242316	4.0003e-08	5.2383e-08	rs17587134	17142316	1.1293	0.0005476	TRUE	NA	NA	NA	NA	NA	NA	NA	NA	NA	NA	rs17687067	17036201	17036201	3.39e-12	6115	rs7845103	16963166	17234666	3.253e-05	Overlap
chr1	ENSG00000134259	NGF	115707120	115907120	4.0856e-08	6.5572e-11	rs72699533	115807120	1.11472	0.0001193	TRUE	NA	NA	NA	NA	NA	NA	NA	NA	NA	NA	NA	NA	NA	NA	NA	rs2224086	115116590	115705590	6.777e-06	397530
chr12	ENSG00000076513;ENSG00000174456;ENSG00000122970;ENSG00000139436	ANKRD13A;C12orf76;IFT81;GIT2	110430032	110630032	4.1306e-08	7.4425e-12	rs56271771	110530032	1.10131	5.955e-05	TRUE	rs4766428	110723245	110723245	1.4e-09	93213	rs4766428	110723245	110723245	2.68e-14	93213	rs4766428	110723245	110723245	2.6e-09	93213	rs4766428	110079434	111539434	3.584e-14	Overlap
chr19	ENSG00000105705;ENSG00000129933;ENSG00000167491	SUGP1;MAU2;GATAD2A	19399549	19599549	4.1329e-08	7.6863e-10	rs74604097	19499549	1.1106	0.0007023	TRUE	rs2905426	19374022	19658022	3.63e-10	Overlap	rs2905432	19358332	19657632	6.62e-12	Overlap	NA	NA	NA	NA	NA	rs1858999	19274669	19845669	2.982e-12	Overlap
chr15	ENSG00000103740;ENSG00000140403;ENSG00000140395;ENSG00000166426	ACSBG1;DNAJA4;WDR61;CRABP1	78515347	78715347	4.1782e-08	2.2289e-12	rs74409536	78615347	1.09747	9.055e-05	TRUE	rs8042374	78803032	78926732	2.42e-13	87685	rs3743078	78802586	78926726	3.11e-12	87239	rs3825845	78910258	78910258	2.47e-10	194911	rs2456020	78661398	79132398	6,32E-16	Overlap
chr2	ENSG00000119772;ENSG00000138101	DNMT3A;DTNB	25499172	25699172	4.1796e-08	9.815e-05	rs141216273	25599172	0.876955	3.855e-06	FALSE	NA	NA	NA	NA	NA	NA	NA	NA	NA	NA	NA	NA	NA	NA	NA	NA	NA	NA	NA	NA
chr6	ENSG00000135537;ENSG00000118689	LACE1;FOXO3	108806407	109006407	4.2347e-08	6.8543e-10	rs184112419	108906407	0.914294	0.000208	TRUE	NA	NA	NA	NA	NA	NA	NA	NA	NA	NA	rs9398171	108983527	108983527	1.85e-11	Overlap	rs2153960	108814184	109081184	4.111e-07	Overlap
chr3	ENSG00000114861;ENSG00000163412	FOXP1;EIF4E3	71539003	71739003	4.2741e-08	1.5545e-10	rs141280225	71639003	0.843917	0.000904	TRUE	NA	NA	NA	NA	NA	rs7632921	71481192	71611630	9.52e-09	Overlap	NA	NA	NA	NA	NA	rs60135207	71383777	71729777	4.802e-06	Overlap
chr5	ENSG00000120705;ENSG00000113013;ENSG00000044115	ETF1;HSPA9;CTNNA1	137839614	138039614	4.2751e-08	4.5403e-09	rs114071084	137939614	0.88135	0.0009912	TRUE	rs3849046	137598121	137948092	4.67e-09	Overlap	rs13169274	137838122	137948140	7.06e-10	Overlap	rs13164092	137840860	137840860	9.79e-10	Overlap	rs10117	137400170	137998170	7.359e-09	Overlap
chr22	ENSG00000167077;ENSG00000100147;ENSG00000198911;ENSG00000234965;ENSG00000159958;ENSG00000100162	MEI1;CCDC134;SREBF2;SHISA8;TNFRSF13C;CENPM	42148289	42348289	4.3462e-08	1.0132e-09	rs80094991	42248289	0.865284	1.066e-06	TRUE	rs6002655	42315744	42689414	1.71e-09	Overlap	rs6002655	42315790	42689370	2.15e-14	Overlap	NA	NA	NA	NA	NA	rs5751191	40562819	42765301	2.181e-11	Overlap
chr3			161321730	161521730	4.3613e-08	1.5792e-11	rs60211665	161421730	0.87564	0.0005823	TRUE	NA	NA	NA	NA	NA	rs489939	161394234	161518228	1.24e-08	Overlap	rs6804239	161780488	161780488	8.41e-10	258758	rs13090130	161092491	161969035	1.701e-07	Overlap
chr21			25078809	25278809	4.3728e-08	4.8346e-08	chr21_25178809_D	25178809	1.07541	0.000111	FALSE	NA	NA	NA	NA	NA	NA	NA	NA	NA	NA	NA	NA	NA	NA	NA	NA	NA	NA	NA	NA
chr8	ENSG00000175806	MSRA	10177978	10377978	4.4479e-08	1.8144e-11	rs73197294	10277978	1.05327	5.205e-05	TRUE	NA	NA	NA	NA	NA	rs11993663	10030698	10057705	3.4e-08	120273	rs12543645	10246325	10246325	3.32e-08	Overlap	NA	NA	NA	NA	NA
chr12	ENSG00000174437;ENSG00000196510	ATP2A2;ANAPC7	110661075	110861075	4.4582e-08	7.4238e-08	rs118088931	110761075	1.09713	4.685e-05	TRUE	rs4766428	110723245	110723245	1.4e-09	Overlap	rs4766428	110723245	110723245	2.68e-14	Overlap	rs4766428	110723245	110723245	2.6e-09	Overlap	rs4766428	110079434	111539434	3.584e-14	Overlap
chr12	ENSG00000181234	TMEM132C	128924709	129124709	4.4725e-08	4.5508e-05	rs73159893	129024709	1.07595	0.0001286	FALSE	NA	NA	NA	NA	NA	NA	NA	NA	NA	NA	NA	NA	NA	NA	NA	NA	NA	NA	NA	NA
chr5			67631297	67831297	4.5107e-08	6.2274e-06	rs16897838	67731297	0.91119	0.0004038	FALSE	NA	NA	NA	NA	NA	NA	NA	NA	NA	NA	NA	NA	NA	NA	NA	NA	NA	NA	NA	NA
chr5	ENSG00000164180	TMEM161B	87352077	87552077	4.5132e-08	7.759e-06	rs10942522	87452077	1.14694	4.525e-06	TRUE	NA	NA	NA	NA	NA	rs254782	87676693	88195380	4.4e-08	124616	NA	NA	NA	NA	NA	rs115325222	86671950	88940639	1.746e-06	Overlap
chr10	ENSG00000156395	SORCS3	106543102	106743102	4.604e-08	1.5537e-09	rs72815677	106643102	0.86936	3.139e-05	TRUE	NA	NA	NA	NA	NA	NA	NA	NA	NA	NA	NA	NA	NA	NA	NA	rs7900775	106369343	106939343	1.127e-05	Overlap
chr6	ENSG00000186439	TRDN	123793629	123993629	4.6734e-08	3.0008e-07	chr6_123893629_D	123893629	1.05866	1.239e-05	FALSE	NA	NA	NA	NA	NA	NA	NA	NA	NA	NA	NA	NA	NA	NA	NA	NA	NA	NA	NA	NA
chr19	ENSG00000129968;ENSG00000227500;ENSG00000213638;ENSG00000133275;ENSG00000133243;ENSG00000099875	ABHD17A;SCAMP4;ADAT3;CSNK1G2;BTBD2;MKNK2	1868270	2068270	4.6837e-08	8.3684e-08	rs192915799	1968270	0.88772	5.03e-05	TRUE	NA	NA	NA	NA	NA	NA	NA	NA	NA	NA	NA	NA	NA	NA	NA	rs144821294	2054836	2300236	1.448e-05	Overlap
chr16	ENSG00000078328	RBFOX1	6619318	6819318	4.6984e-08	4.0153e-06	rs148845720	6719318	1.12614	0.0009575	FALSE	NA	NA	NA	NA	NA	NA	NA	NA	NA	NA	NA	NA	NA	NA	NA	NA	NA	NA	NA	NA
chr16			63536945	63736945	4.7948e-08	2.6415e-08	rs2966021	63636945	1.05064	1.506e-05	TRUE	NA	NA	NA	NA	NA	rs17465671	63692643	63712719	4.14e-09	Overlap	NA	NA	NA	NA	NA	NA	NA	NA	NA	NA
chr3	ENSG00000144560;ENSG00000144559	VGLL4;TAMM41	11684309	11884309	4.8299e-08	1.231e-07	rs73016959	11784309	1.06673	0.0001367	FALSE	NA	NA	NA	NA	NA	NA	NA	NA	NA	NA	NA	NA	NA	NA	NA	NA	NA	NA	NA	NA
chr16	ENSG00000078328	RBFOX1	7248053	7448053	4.9337e-08	9.5054e-14	rs79511742	7348053	0.896371	0.0006853	TRUE	NA	NA	NA	NA	NA	rs12447542	7744180	7744180	1.44e-08	296127	NA	NA	NA	NA	NA	rs79478621	7686159	7808949	2.936e-05	238106
chr6	ENSG00000120254	MTHFD1L	151170231	151370231	4.9721e-08	0.0006682	rs61748674	151270231	0.854445	0.0008328	FALSE	NA	NA	NA	NA	NA	NA	NA	NA	NA	NA	NA	NA	NA	NA	NA	NA	NA	NA	NA	NA
chr2	ENSG00000115896	PLCL1	198752374	198952374	5.043e-08	1.4392e-10	rs35293068	198852374	0.84747	3.585e-05	TRUE	rs6434928	198148577	198835577	2.06e-11	Overlap	rs6434928	198146381	198940251	3.62e-13	Overlap	NA	NA	NA	NA	NA	rs2914983	198093568	199004568	2.058e-11	Overlap
chr7			131407264	131607264	5.0494e-08	1.1894e-07	rs142213630	131507264	1.17328	2.919e-05	TRUE	rs7801375	131539263	131567263	4.42e-08	Overlap	rs7801375	131539274	131627162	6.27e-09	Overlap	NA	NA	NA	NA	NA	rs1593304	131478547	131677577	7.662e-08	Overlap
chr1	ENSG00000162419;ENSG00000198492;ENSG00000116329	GMEB1;YTHDF2;OPRD1	29010736	29210736	5.0888e-08	1.5118e-07	rs61787580	29110736	1.08415	7.638e-06	TRUE	NA	NA	NA	NA	NA	NA	NA	NA	NA	NA	NA	NA	NA	NA	NA	rs61786047	28597580	29227580	2.458e-05	Overlap
chr2	ENSG00000115896	PLCL1	198892191	199092191	5.1513e-08	8.288e-10	rs113509424	198992191	0.813021	0.0008548	TRUE	rs6434928	198148577	198835577	2.06e-11	56614	rs6434928	198146381	198940251	3.62e-13	Overlap	NA	NA	NA	NA	NA	rs2914983	198093568	199004568	2.058e-11	Overlap
chr12			92113479	92313479	5.1739e-08	7.3499e-09	rs11106297	92213479	0.939602	2.497e-05	TRUE	rs4240748	92243186	92258286	4.59e-08	Overlap	rs4240748	92243186	92258265	2.15e-08	Overlap	rs4240748	92246786	92246786	4.55e-08	Overlap	rs7953300	92193154	92445654	1.886e-05	Overlap
chr12	ENSG00000196510;ENSG00000111229;ENSG00000111231;ENSG00000204856;ENSG00000111237;ENSG00000151164;ENSG00000196850	ANAPC7;ARPC3;GPN3;FAM216A;VPS29;RAD9B;PPTC7	110801953	111001953	5.3199e-08	1.5864e-07	rs56408169	110901953	1.09757	5.114e-05	TRUE	rs4766428	110723245	110723245	1.4e-09	78708	rs4766428	110723245	110723245	2.68e-14	78708	rs4766428	110723245	110723245	2.6e-09	78708	rs4766428	110079434	111539434	3.584e-14	Overlap
chr2			58943305	59143305	5.3462e-08	6.2047e-05	rs187979473	59043305	1.12288	8.537e-05	TRUE	rs11682175	57943593	58502192	1.47e-11	441113	rs7596038	57950104	58484172	2.37e-12	459133	NA	NA	NA	NA	NA	NA	NA	NA	NA	NA
chr12	ENSG00000089250;ENSG00000135108	NOS1;FBXO21	117608611	117808611	5.3859e-08	1.8133e-08	rs28607014	117708611	1.05506	1.355e-06	TRUE	NA	NA	NA	NA	NA	NA	NA	NA	NA	NA	rs28607014	117708611	117708611	1.75e-08	Overlap	NA	NA	NA	NA	NA
chr8			111630284	111830284	5.4082e-08	1.0306e-07	rs138616172	111730284	0.86304	0.0009974	TRUE	rs36068923	111460061	111630761	2.07e-11	Overlap	rs36043959	111460027	111630275	4.07e-12	9	rs16880831	111561505	111561505	4.34e-10	68779	rs10086619	111295570	112312570	4,15E-11	Overlap
chr14	ENSG00000100890;ENSG00000258790;ENSG00000100902	KIAA0391;KIAA0391;PSMA6	35647271	35847271	5.4131e-08	1.7312e-08	rs57275892	35747271	1.06418	9.251e-06	FALSE	NA	NA	NA	NA	NA	NA	NA	NA	NA	NA	NA	NA	NA	NA	NA	NA	NA	NA	NA	NA
chr4	ENSG00000137601	NEK1	170199855	170399855	5.5039e-08	1.8282e-12	rs77138075	170299855	0.94299	1.525e-07	TRUE	rs10520163	170357552	170646052	1.47e-09	Overlap	rs10520163	170357792	170646003	2.81e-08	Overlap	rs7438	170642246	170642246	7.46e-11	242391	rs61405217	170150312	170703312	2.238e-08	Overlap
chr3			70551829	70751829	5.5785e-08	1.5044e-08	rs148538882	70651829	0.90783	0.0005262	FALSE	NA	NA	NA	NA	NA	NA	NA	NA	NA	NA	NA	NA	NA	NA	NA	NA	NA	NA	NA	NA
chr14	ENSG00000151320;ENSG00000151322	AKAP6;NPAS3	33232750	33432750	5.5871e-08	3.9537e-11	rs149711711	33332750	0.82465	0.0006026	TRUE	NA	NA	NA	NA	NA	rs34179565	33292743	33309495	8.88e-09	Overlap	rs2383377	33257914	33257914	2.36e-08	Overlap	rs12883788	33207940	33359940	7.918e-10	Overlap
chr7	ENSG00000105926;ENSG00000105928;ENSG00000070882	MPP6;DFNA5;OSBPL3	24647494	24847494	5.7642e-08	1.8592e-13	chr7_24747494_D	24747494	0.913384	3.59e-07	TRUE	rs149009306	24619494	24832094	2.85e-08	Overlap	rs146678232	24719606	24799227	1.63e-08	Overlap	rs112509803	24735004	24735004	4.8e-08	Overlap	rs79210963	24465969	24906969	5,39E-12	Overlap
chr10	ENSG00000138162	TACC2	123810237	124010237	5.8851e-08	5.4674e-09	rs17103126	123910237	0.867536	0.0001557	FALSE	NA	NA	NA	NA	NA	NA	NA	NA	NA	NA	NA	NA	NA	NA	NA	NA	NA	NA	NA	NA
chr7	ENSG00000002822;ENSG00000122687;ENSG00000106268;ENSG00000106266	MAD1L1;FTSJ2;NUDT1;SNX8	2185178	2385178	6.0222e-08	2.851e-13	rs33922585	2285178	1.04844	1.825e-05	TRUE	rs10650434	1896096	2190096	8.2e-15	Overlap	rs10650434	1877502	2190100	1.1e-18	Overlap	rs12668848	2020995	2020995	3.97e-17	164183	rs58120505	1777867	2394867	2.838e-24	Overlap
chr2	ENSG00000138411	HECW2	197138761	197338761	6.1651e-08	2.0897e-07	chr2_197238761_D	197238761	0.820371	1.378e-05	FALSE	NA	NA	NA	NA	NA	NA	NA	NA	NA	NA	NA	NA	NA	NA	NA	NA	NA	NA	NA	NA
chr9	ENSG00000196092	PAX5	36864000	37064000	6.179e-08	2.8071e-08	rs11787948	36964000	0.947149	2.782e-05	FALSE	NA	NA	NA	NA	NA	NA	NA	NA	NA	NA	NA	NA	NA	NA	NA	NA	NA	NA	NA	NA
chr7	ENSG00000078053;ENSG00000164556;ENSG00000006715	AMPH;FAM183B;VPS41	38624094	38824094	6.3353e-08	4.3554e-05	rs62442614	38724094	1.08567	1.97e-05	FALSE	NA	NA	NA	NA	NA	NA	NA	NA	NA	NA	NA	NA	NA	NA	NA	NA	NA	NA	NA	NA
chr7	ENSG00000105894;ENSG00000157680	PTN;DGKI	136987734	137187734	6.3659e-08	2.9918e-15	rs117800896	137087734	1.17775	0.0003065	TRUE	rs3735025	137039644	137085244	3.28e-09	Overlap	rs3735025	137039670	137085250	7.02e-11	Overlap	rs3735025	137074844	137074844	3.6e-12	Overlap	rs13230189	136939559	137143759	2.136e-16	Overlap
chr7			85504703	85704703	6.3919e-08	0.00020964	rs143904476	85604703	1.24719	2.393e-05	TRUE	NA	NA	NA	NA	NA	NA	NA	NA	NA	NA	NA	NA	NA	NA	NA	rs6943762	85525263	86644263	1.828e-13	Overlap
chr8			8286427	8486427	6.5483e-08	9.9593e-08	rs7835490	8386427	1.05464	8.29e-06	TRUE	NA	NA	NA	NA	NA	NA	NA	NA	NA	NA	rs2980436	8092025	8092025	2.31e-08	194402	NA	NA	NA	NA	NA
chr15	ENSG00000069667	RORA	61201168	61401168	6.5484e-08	1.4478e-08	rs62005615	61301168	1.07746	0.0002856	TRUE	rs12903146	61831663	61909663	3.38e-10	430495	rs12898315	61831680	61909712	2.51e-09	430512	rs35225048	61856263	61856263	7.76e-13	455095	rs35351411	61755697	61959697	2.981e-10	354529
chr7	ENSG00000005483;ENSG00000135250	KMT2E;SRPK2	104637909	104837909	6.5499e-08	6.0382e-14	rs187618762	104737909	0.831269	0.0008603	TRUE	rs6466055	104598064	105063064	1.13e-09	Overlap	rs7789569	104597669	105063372	7e-11	Overlap	rs2057884	104930250	104930250	2.02e-12	92341	rs2252074	104422253	105138253	1.579e-11	Overlap
chr3	ENSG00000160145	KALRN	123957890	124157890	6.5518e-08	1.2239e-10	rs114138421	124057890	0.84198	0.0005044	FALSE	NA	NA	NA	NA	NA	NA	NA	NA	NA	NA	NA	NA	NA	NA	NA	NA	NA	NA	NA	NA
chr3	ENSG00000185565	LSAMP	116325935	116525935	6.568e-08	0.0009525	rs9845387	116425935	1.1155	7.782e-05	FALSE	NA	NA	NA	NA	NA	NA	NA	NA	NA	NA	NA	NA	NA	NA	NA	NA	NA	NA	NA	NA
chr2	ENSG00000119042	SATB2	200305331	200505331	6.61e-08	2.1819e-09	rs11676917	200405331	0.8435	5.6e-05	TRUE	rs6704641	200161422	200309252	8.33e-09	Overlap	rs2949006	200547937	201309547	3.69e-17	42606	rs895526	200162425	200162425	9.27e-10	142906	rs1658810	199634107	201382961	1.388e-13	Overlap
chr15	ENSG00000069667	RORA	61302485	61502485	6.6808e-08	1.5102e-09	rs115909738	61402485	1.06662	1.477e-05	TRUE	rs12903146	61831663	61909663	3.38e-10	329178	rs12898315	61831680	61909712	2.51e-09	329195	rs35225048	61856263	61856263	7.76e-13	353778	rs35351411	61755697	61959697	2.981e-10	253212
chr11	ENSG00000134955;ENSG00000150433;ENSG00000165495	SLC37A2;TMEM218;PKNOX2	124926261	125126261	6.8638e-08	5.5982e-11	rs77838060	125026261	1.15131	4.911e-05	TRUE	rs55661361	124610007	124620147	2.8e-12	306114	rs12293670	124610011	124620147	1.7e-15	306114	rs55661361	124613957	124613957	1.16e-12	312304	rs1940171	124549040	124728940	1.624e-09	292621
chr7	ENSG00000187391	MAGI2	78122687	78322687	6.9085e-08	6.2128e-11	rs146142459	78222687	0.874676	0.0001327	TRUE	NA	NA	NA	NA	NA	NA	NA	NA	NA	NA	rs323167	78336677	78336677	4.47e-08	13990	NA	NA	NA	NA	NA
chr2	ENSG00000124019;ENSG00000036257	FAM124B;CUL3	225234070	225434070	7.0793e-08	1.0627e-11	rs11686590	225334070	1.06343	4.033e-08	TRUE	rs11685299	225334096	225467796	1.12e-08	Overlap	rs11685299	225334070	225467840	3.86e-09	Overlap	rs11685299	225391296	225391296	4.7e-12	Overlap	rs72974269	225226907	225525607	3.651e-07	Overlap
chr3	ENSG00000144868;ENSG00000170819	TMEM108;BFSP2	132979822	133179822	7.1728e-08	0.00024589	rs145634487	133079822	0.819961	0.0006841	FALSE	NA	NA	NA	NA	NA	NA	NA	NA	NA	NA	NA	NA	NA	NA	NA	NA	NA	NA	NA	NA
chr16			13668377	13868377	7.5574e-08	2.5638e-09	rs75387252	13768377	0.909918	0.0002411	TRUE	rs7405404	13728459	13761359	1.01e-09	Overlap	rs7499750	13730867	13763942	4.24e-10	Overlap	rs7405404	13749859	13749859	8.06e-10	Overlap	rs8055219	13604984	13857584	1.562e-09	Overlap
chr10	ENSG00000107954;ENSG00000107957	NEURL1;SH3PXD2A	105267026	105467026	7.9203e-08	0.0001991	rs181975957	105367026	1.10606	4.439e-05	TRUE	rs11191419	104423800	105165583	6.2e-19	101443	rs12416331	104570118	105059896	7.09e-18	207130	rs10786736	104849116	104849116	4.39e-17	417910	rs79668541	104107667	105268904	2.389e-21	Overlap
chr4			179171679	179371679	8.0895e-08	0.0009501	rs114111162	179271679	0.864932	0.0007833	FALSE	NA	NA	NA	NA	NA	NA	NA	NA	NA	NA	NA	NA	NA	NA	NA	NA	NA	NA	NA	NA
chr19	ENSG00000245848;ENSG00000153879;ENSG00000124299	CEBPA;CEBPG;PEPD	33752667	33952667	8.1363e-08	0.00061071	rs117451113	33852667	1.09265	0.0002757	FALSE	NA	NA	NA	NA	NA	NA	NA	NA	NA	NA	NA	NA	NA	NA	NA	NA	NA	NA	NA	NA
chr11	ENSG00000154127;ENSG00000109943	UBASH3B;CRTAM	122522990	122722990	8.2869e-08	0.00019325	rs4936738	122622990	1.07681	0.0009595	FALSE	NA	NA	NA	NA	NA	NA	NA	NA	NA	NA	NA	NA	NA	NA	NA	NA	NA	NA	NA	NA
chr14	ENSG00000027075;ENSG00000258989;ENSG00000232774	PRKCH;RP11-47I22.4;RP11-47I22.3	61927985	62127985	8.2908e-08	4.5235e-08	rs11627144	62027985	1.10517	0.0004907	FALSE	NA	NA	NA	NA	NA	NA	NA	NA	NA	NA	NA	NA	NA	NA	NA	NA	NA	NA	NA	NA
chr15	ENSG00000156218	ADAMTSL3	84540326	84740326	8.3415e-08	3.7551e-08	chr15_84640326_I	84640326	1.06759	5.044e-06	TRUE	rs950169	84661161	85153461	1.62e-11	Overlap	rs12908161	84703470	85392298	9.41e-10	Overlap	rs950169	84706461	84706461	5.17e-12	Overlap	rs11638554	84591231	85483231	1.369e-11	Overlap
chr19	ENSG00000095066;ENSG00000171223;ENSG00000167815;ENSG00000104889;ENSG00000132026;ENSG00000105613;ENSG00000105612;ENSG00000105610;ENSG00000105607;ENSG00000161860;ENSG00000179115;ENSG00000179218;ENSG00000179262;ENSG00000179271;ENSG00000179284	HOOK2;JUNB;PRDX2;RNASEH2A;RTBDN;MAST1;DNASE2;KLF1;GCDH;SYCE2;FARSA;CALR;RAD23A;GADD45GIP1;DAND5	12900039	13100039	8.4773e-08	8.4985e-08	rs118109255	13000039	0.80092	0.0002582	FALSE	NA	NA	NA	NA	NA	NA	NA	NA	NA	NA	NA	NA	NA	NA	NA	NA	NA	NA	NA	NA
chr10	ENSG00000151474	FRMD4A	13878621	14078621	8.5409e-08	0.00021724	rs80078201	13978621	0.805412	0.0001873	FALSE	NA	NA	NA	NA	NA	NA	NA	NA	NA	NA	NA	NA	NA	NA	NA	NA	NA	NA	NA	NA
chr16	ENSG00000102935	ZNF423	49561549	49761549	8.6117e-08	6.7086e-05	rs78706362	49661549	1.0922	0.0007444	FALSE	NA	NA	NA	NA	NA	NA	NA	NA	NA	NA	NA	NA	NA	NA	NA	NA	NA	NA	NA	NA
chr2	ENSG00000239605;ENSG00000273269;ENSG00000143933	C2orf61;RP11-761B3.1;CALM2	47372165	47572165	8.7389e-08	5.4131e-07	rs75196769	47472165	0.842318	0.0002036	FALSE	NA	NA	NA	NA	NA	NA	NA	NA	NA	NA	NA	NA	NA	NA	NA	NA	NA	NA	NA	NA
chr11	ENSG00000110514;ENSG00000134571;ENSG00000066336;ENSG00000165915;ENSG00000165916;ENSG00000165917;ENSG00000149187	MADD;MYBPC3;SPI1;SLC39A13;PSMC3;RAPSN;CELF1	47305648	47505648	8.7664e-08	4.2532e-08	rs189456124	47405648	0.858642	0.0009406	TRUE	NA	NA	NA	NA	NA	NA	NA	NA	NA	NA	NA	NA	NA	NA	NA	rs12285419	46021598	48491598	1.071e-13	Overlap
chr7	ENSG00000196411;ENSG00000146828;ENSG00000087077;ENSG00000087087;ENSG00000176125;ENSG00000087085;ENSG00000169894;ENSG00000228273	EPHB4;SLC12A9;TRIP6;SRRT;UFSP1;ACHE;MUC3A;MUC3A	100377445	100577445	9.053e-08	5.9879e-06	rs12705093	100477445	0.93007	0.0001913	FALSE	NA	NA	NA	NA	NA	NA	NA	NA	NA	NA	NA	NA	NA	NA	NA	NA	NA	NA	NA	NA
chr17	ENSG00000141564	RPTOR	78455332	78655332	9.2117e-08	1.4919e-07	rs11652198	78555332	0.92201	0.0004128	TRUE	NA	NA	NA	NA	NA	rs7225476	78557051	78685626	4.86e-08	Overlap	NA	NA	NA	NA	NA	NA	NA	NA	NA	NA
chr5			152618424	152818424	9.2346e-08	6.539e-08	rs138094981	152718424	1.17199	2.538e-05	TRUE	rs111294930	151941104	152797656	1.06e-10	Overlap	rs111294930	151924995	152847217	9.04e-12	Overlap	rs2910032	152540354	152540354	1.04e-09	78070	rs10515678	151364104	152835561	2.694e-10	Overlap
chr1			73270761	73470761	9.2761e-08	7.404e-11	chr1_73370761_D	73370761	1.07272	8.083e-08	TRUE	rs12129573	73766426	73991366	2.03e-12	295665	rs12129573	73736562	73991651	8.94e-15	265801	rs11210195	73749283	73749283	1.76e-09	278522	rs12129573	73129366	74181366	7,97E-19	Overlap
chr8			89493293	89693293	9.2774e-08	3.9515e-09	rs143197442	89593293	0.897449	0.0004942	TRUE	rs7819570	89340626	89753626	1.22e-08	Overlap	rs7010876	89221915	89462854	6.51e-09	30439	rs7010876	89264751	89264751	1.48e-08	228542	rs1915019	89138489	89810689	1,18E-10	Overlap
chr9			84663312	84863312	9.3202e-08	3.8254e-06	rs28535894	84763312	0.9221	1.333e-05	TRUE	rs11139497	84630941	84813641	3.61e-09	Overlap	rs1319017	84607758	84813653	7.82e-11	Overlap	rs2767713	84799537	84799537	2.02e-08	Overlap	NA	NA	NA	NA	NA
chr15	ENSG00000137872	SEMA6D	47702909	47902909	9.3343e-08	4.7154e-06	rs59942540	47802909	0.93314	0.0007343	TRUE	NA	NA	NA	NA	NA	rs281299	47686081	47686081	2.19e-08	16828	NA	NA	NA	NA	NA	NA	NA	NA	NA	NA
chr1	ENSG00000198797	BRINP2	177182235	177382235	9.4127e-08	1.2565e-12	rs17315346	177282235	0.869444	9.961e-06	TRUE	rs6670165	177247821	177300821	4.45e-08	Overlap	rs4650963	177237533	177334782	1.16e-08	Overlap	rs6670165	177280121	177280121	3.37e-09	Overlap	rs16851048	177032006	177478006	2.002e-09	Overlap
chr16	ENSG00000122257	RBBP6	24380570	24580570	9.4571e-08	5.8041e-07	rs117677542	24480570	0.79231	0.000651	TRUE	NA	NA	NA	NA	NA	rs198160	24238065	24240725	4.88e-08	139845	NA	NA	NA	NA	NA	NA	NA	NA	NA	NA
chr2	ENSG00000119042	SATB2	200128383	200328383	9.5697e-08	1.8227e-09	rs7571383	200228383	1.08285	5.403e-07	TRUE	rs6704641	200161422	200309252	8.33e-09	Overlap	rs1451488	199908378	200244409	4.75e-12	Overlap	rs895526	200162425	200162425	9.27e-10	Overlap	rs1658810	199634107	201382961	1.388e-13	Overlap
chr2	ENSG00000138430	OLA1	174850850	175050850	9.8136e-08	4.6577e-08	rs148034059	174950850	0.844423	0.0007388	TRUE	NA	NA	NA	NA	NA	NA	NA	NA	NA	NA	NA	NA	NA	NA	NA	rs9287971	174877432	175225752	8.872e-06	Overlap
chr17	ENSG00000175662;ENSG00000171962;ENSG00000171953;ENSG00000141034	TOM1L2;LRRC48;ATPAF2;GID4	17788549	17988549	9.8194e-08	2.6442e-07	rs4459604	17888549	0.93829	2.165e-08	TRUE	rs8082590	17722402	18030202	1.77e-08	Overlap	rs4925114	17649172	17967397	2.64e-08	Overlap	rs8082590	17958402	17958402	7.4e-10	Overlap	NA	NA	NA	NA	NA
chr12	ENSG00000133687	TMTC1	29817265	30017265	9.8287e-08	1.7584e-10	rs679087	29917265	1.063	7.058e-08	TRUE	rs679087	29905265	29940365	3.91e-08	Overlap	NA	NA	NA	NA	NA	rs302321	29928388	29928388	2.07e-11	Overlap	rs7312697	29848169	29998269	1.615e-08	Overlap
chr3	ENSG00000114841;ENSG00000163930;ENSG00000010318;ENSG00000010319;ENSG00000114854;ENSG00000010322;ENSG00000010327;ENSG00000168268;ENSG00000168273;ENSG00000163939	DNAH1;BAP1;PHF7;SEMA3G;TNNC1;NISCH;STAB1;NT5DC2;SMIM4;PBRM1	52433545	52633545	1.0167e-07	8.4658e-12	rs148275756	52533545	0.859247	0.0009176	TRUE	rs2535627	52541105	52903405	4.26e-11	Overlap	rs1080500	52965713	53175017	2.71e-12	332168	rs2577831	52628056	52628056	4.53e-13	Overlap	rs2710323	48132866	53603354	6.552e-18	Overlap
chr9	ENSG00000147862	NFIB	14391637	14591637	1.0224e-07	1.0655e-11	rs303745	14491637	0.95581	5.557e-05	TRUE	NA	NA	NA	NA	NA	NA	NA	NA	NA	NA	NA	NA	NA	NA	NA	rs498591	14428105	14590705	3.284e-07	Overlap
chr1	ENSG00000134259	NGF	115860480	116060480	1.0225e-07	9.6481e-10	rs35056738	115960480	0.948092	0.000395	FALSE	NA	NA	NA	NA	NA	NA	NA	NA	NA	NA	NA	NA	NA	NA	NA	NA	NA	NA	NA	NA
chr4	ENSG00000109572;ENSG00000056050	CLCN3;C4orf27	170546003	170746003	1.0268e-07	4.5957e-10	rs72696665	170646003	0.94045	1.389e-08	TRUE	rs10520163	170357552	170646052	1.47e-09	Overlap	rs10520163	170357792	170646003	2.81e-08	Overlap	rs7438	170642246	170642246	7.46e-11	Overlap	rs61405217	170150312	170703312	2.238e-08	Overlap
chr12	ENSG00000089250;ENSG00000171435	NOS1;KSR2	117730479	117930479	1.0341e-07	9.7283e-06	rs10850820	117830479	1.0404	0.0001791	TRUE	NA	NA	NA	NA	NA	NA	NA	NA	NA	NA	rs28607014	117708611	117708611	1.75e-08	21868	NA	NA	NA	NA	NA
chr12	ENSG00000184752	NDUFA12	95106029	95306029	1.0389e-07	4.027e-10	rs73214490	95206029	1.16032	0.0008098	TRUE	NA	NA	NA	NA	NA	NA	NA	NA	NA	NA	NA	NA	NA	NA	NA	rs6538539	95103693	95366293	1.333e-07	Overlap
chr3			161679956	161879956	1.0599e-07	2.0515e-08	rs28730912	161779956	0.935191	5.086e-08	TRUE	NA	NA	NA	NA	NA	rs489939	161394234	161518228	1.24e-08	161728	rs6804239	161780488	161780488	8.41e-10	Overlap	rs13090130	161092491	161969035	1.701e-07	Overlap
chr1	ENSG00000163113;ENSG00000136631;ENSG00000023902	OTUD7B;VPS45;PLEKHO1	149922827	150122827	1.0642e-07	3.5803e-07	rs72692873	150022827	1.13145	7.606e-08	TRUE	rs140505938	149998890	150242490	4.49e-10	Overlap	rs140505938	149998923	150214166	6.5e-10	Overlap	rs12129037	150492114	150492114	4.51e-09	369287	rs12138231	149949398	151061398	1.809e-06	Overlap
chr3			161436869	161636869	1.0662e-07	2.0942e-11	rs77773211	161536869	1.11628	0.0003734	TRUE	NA	NA	NA	NA	NA	rs489939	161394234	161518228	1.24e-08	Overlap	rs6804239	161780488	161780488	8.41e-10	143619	rs13090130	161092491	161969035	1.701e-07	Overlap
chr22	ENSG00000100354;ENSG00000239900;ENSG00000100359;ENSG00000196588	TNRC6B;ADSL;SGSM3;MKL1	40639928	40839928	1.103e-07	0.00050807	rs140300755	40739928	0.795805	0.0004256	TRUE	NA	NA	NA	NA	NA	NA	NA	NA	NA	NA	NA	NA	NA	NA	NA	rs5751191	40562819	42765301	2.181e-11	Overlap
chr1			95844432	96044432	1.1179e-07	7.1899e-08	rs7417574	95944432	0.95142	4.048e-06	TRUE	NA	NA	NA	NA	NA	rs6680011	95837686	95889947	2.83e-08	Overlap	NA	NA	NA	NA	NA	NA	NA	NA	NA	NA
chr3	ENSG00000132170;ENSG00000154743	PPARG;TSEN2	12339348	12539348	1.1219e-07	3.5221e-06	rs35812816	12439348	0.92904	0.0001914	FALSE	NA	NA	NA	NA	NA	NA	NA	NA	NA	NA	NA	NA	NA	NA	NA	NA	NA	NA	NA	NA
chr5	ENSG00000145743	FBXL17	107093837	107293837	1.1259e-07	9.594e-08	chr5_107193837_I	107193837	1.11539	0.0008196	TRUE	NA	NA	NA	NA	NA	NA	NA	NA	NA	NA	NA	NA	NA	NA	NA	rs252812	106376490	106848190	2.111e-06	358347
chr2	ENSG00000115896	PLCL1	198651952	198851952	1.1288e-07	4.2726e-11	rs12995647	198751952	0.830523	0.0001652	TRUE	rs6434928	198148577	198835577	2.06e-11	Overlap	rs6434928	198146381	198940251	3.62e-13	Overlap	NA	NA	NA	NA	NA	rs2914983	198093568	199004568	2.058e-11	Overlap
chr20	ENSG00000089101;ENSG00000173404;ENSG00000188559	C20orf26;INSM1;RALGAPA2	20333027	20533027	1.1352e-07	1.5928e-05	rs17661614	20433027	0.844338	0.0003122	TRUE	NA	NA	NA	NA	NA	rs6035706	20817745	20830612	7.24e-09	284718	NA	NA	NA	NA	NA	NA	NA	NA	NA	NA
chr12	ENSG00000073060	SCARB1	125100260	125300260	1.1845e-07	6.8203e-05	rs838928	125200260	1.05855	0.0005952	FALSE	NA	NA	NA	NA	NA	NA	NA	NA	NA	NA	NA	NA	NA	NA	NA	NA	NA	NA	NA	NA
chr16			63646876	63846876	1.2015e-07	2.2698e-07	rs189611102	63746876	0.820452	0.0004027	TRUE	NA	NA	NA	NA	NA	rs17465671	63692643	63712719	4.14e-09	Overlap	NA	NA	NA	NA	NA	NA	NA	NA	NA	NA
chr13	ENSG00000118922	KLF12	74260832	74460832	1.2107e-07	3.2687e-08	rs9543458	74360832	0.829277	0.0008526	FALSE	NA	NA	NA	NA	NA	NA	NA	NA	NA	NA	NA	NA	NA	NA	NA	NA	NA	NA	NA	NA
chr1	ENSG00000152092;ENSG00000198797	ASTN1;BRINP2	177079486	177279486	1.2113e-07	2.0824e-12	rs72720768	177179486	0.87337	8.917e-05	TRUE	rs6670165	177247821	177300821	4.45e-08	Overlap	rs4650963	177237533	177334782	1.16e-08	Overlap	rs6670165	177280121	177280121	3.37e-09	635	rs16851048	177032006	177478006	2.002e-09	Overlap
chr15	ENSG00000186417;ENSG00000104093	GLDN;DMXL2	51668558	51868558	1.2183e-07	3.0584e-08	rs74826398	51768558	1.1116	0.0006329	FALSE	NA	NA	NA	NA	NA	NA	NA	NA	NA	NA	NA	NA	NA	NA	NA	NA	NA	NA	NA	NA
chr15	ENSG00000140538	NTRK3	88393906	88593906	1.2525e-07	6.4652e-05	rs12593314	88493906	0.89799	0.0001808	FALSE	NA	NA	NA	NA	NA	NA	NA	NA	NA	NA	NA	NA	NA	NA	NA	NA	NA	NA	NA	NA
chr21	ENSG00000180530	NRIP1	16351314	16551314	1.2664e-07	5.8415e-11	rs75142972	16451314	0.89226	0.0003705	TRUE	NA	NA	NA	NA	NA	NA	NA	NA	NA	NA	NA	NA	NA	NA	NA	rs9975024	16299283	16492303	1.626e-06	Overlap
chr11	ENSG00000152219;ENSG00000066382	ARL14EP;MPPED2	30302714	30502714	1.2668e-07	6.157e-08	rs75160368	30402714	0.916313	2.809e-05	TRUE	NA	NA	NA	NA	NA	rs1765142	30240470	30395895	1.13e-08	Overlap	NA	NA	NA	NA	NA	rs605765	30116103	30485503	4.385e-05	Overlap
chr1	ENSG00000143333;ENSG00000135824;ENSG00000135838	RGS16;RGS8;NPL	182569041	182769041	1.2713e-07	2.4475e-05	rs6695384	182669041	0.90601	0.0006442	FALSE	NA	NA	NA	NA	NA	NA	NA	NA	NA	NA	NA	NA	NA	NA	NA	NA	NA	NA	NA	NA
chr2			194329560	194529560	1.2866e-07	8.6428e-05	rs116319548	194429560	1.1535	0.0009225	TRUE	rs59979824	193848340	194028340	8.41e-09	301220	NA	NA	NA	NA	NA	rs12619354	194002782	194002782	3.81e-08	326778	rs13032111	193616069	194379069	1.277e-05	Overlap
chr12	ENSG00000089041;ENSG00000135124;ENSG00000110931	P2RX7;P2RX4;CAMKK2	121522304	121722304	1.289e-07	3.7189e-09	rs3751143	121622304	0.938	5.071e-06	TRUE	NA	NA	NA	NA	NA	NA	NA	NA	NA	NA	NA	NA	NA	NA	NA	rs2649999	121042544	121535544	5,23E-10	Overlap
chr19	ENSG00000104870;ENSG00000142552;ENSG00000142546;ENSG00000126460;ENSG00000126464;ENSG00000126458;ENSG00000126461;ENSG00000126456;ENSG00000126453;ENSG00000126457;ENSG00000224420;ENSG00000169169	FCGRT;RCN3;NOSIP;PRRG2;PRR12;RRAS;SCAF1;IRF3;BCL2L12;PRMT1;ADM5;CPT1C	50023759	50223759	1.3055e-07	1.2333e-13	rs114010839	50123759	1.11116	0.0007208	TRUE	rs56873913	50067499	50135399	4.69e-08	Overlap	rs7508148	50106208	50182697	4.06e-11	Overlap	NA	NA	NA	NA	NA	rs2304205	49987927	50254327	3.469e-12	Overlap
chr8	ENSG00000164758	MED30	118550919	118750919	1.3057e-07	3.2723e-07	rs80017008	118650919	0.82754	2.708e-05	FALSE	NA	NA	NA	NA	NA	NA	NA	NA	NA	NA	NA	NA	NA	NA	NA	NA	NA	NA	NA	NA
chr4	ENSG00000154447	SH3RF1	170098392	170298392	1.3084e-07	2.0971e-10	chr4_170198392_I	170198392	0.944501	1.317e-07	TRUE	rs10520163	170357552	170646052	1.47e-09	59160	rs10520163	170357792	170646003	2.81e-08	59400	rs7438	170642246	170642246	7.46e-11	343854	rs61405217	170150312	170703312	2.238e-08	Overlap
chr1			84121854	84321854	1.309e-07	4.2011e-10	rs113067050	84221854	1.08589	7.526e-05	FALSE	NA	NA	NA	NA	NA	NA	NA	NA	NA	NA	NA	NA	NA	NA	NA	NA	NA	NA	NA	NA
chr1			98587951	98787951	1.3413e-07	1.1445e-09	chr1_98687951_D	98687951	0.93772	4.081e-06	TRUE	rs1702294	97792625	98559084	3.36e-19	28867	rs2660304	98341152	98559093	2.18e-18	28858	rs1198589	98550411	98550411	1.19e-13	37540	rs1198588	97982832	98701532	3.599e-19	Overlap
chr5	ENSG00000164188	RANBP3L	36246158	36446158	1.3435e-07	0.0004115	rs72746426	36346158	0.843747	0.0006541	FALSE	NA	NA	NA	NA	NA	NA	NA	NA	NA	NA	NA	NA	NA	NA	NA	NA	NA	NA	NA	NA
chr12	ENSG00000139083	ETV6	12000360	12200360	1.3583e-07	9.2824e-10	rs16907538	12100360	0.943841	0.0003745	FALSE	NA	NA	NA	NA	NA	NA	NA	NA	NA	NA	NA	NA	NA	NA	NA	NA	NA	NA	NA	NA
chr2	ENSG00000162944;ENSG00000222017;ENSG00000247626;ENSG00000152430;ENSG00000115896	RFTN2;AC011997.1;MARS2;BOLL;PLCL1	198539653	198739653	1.3871e-07	8.6036e-11	rs77785057	198639653	0.845859	1.789e-05	TRUE	rs6434928	198148577	198835577	2.06e-11	Overlap	rs6434928	198146381	198940251	3.62e-13	Overlap	NA	NA	NA	NA	NA	rs2914983	198093568	199004568	2.058e-11	Overlap
chr10	ENSG00000120051	CCDC147	106182325	106382325	1.4347e-07	1.4307e-06	rs72809840	106282325	0.873195	0.0004364	TRUE	NA	NA	NA	NA	NA	NA	NA	NA	NA	NA	NA	NA	NA	NA	NA	rs7900775	106369343	106939343	1.127e-05	Overlap
chr7	ENSG00000169894;ENSG00000228273;ENSG00000205277;ENSG00000169876;ENSG00000169871	MUC3A;MUC3A;MUC12;MUC17;TRIM56	100538887	100738887	1.436e-07	0.0069546	rs4729634	100638887	1.11027	0.0004357	FALSE	NA	NA	NA	NA	NA	NA	NA	NA	NA	NA	NA	NA	NA	NA	NA	NA	NA	NA	NA	NA
chr12	ENSG00000151065;ENSG00000151067	DCP1B;CACNA1C	2031145	2231145	1.4368e-07	1.0247e-06	rs73042497	2131145	1.08329	4.13e-06	TRUE	rs2007044	2321860	2523731	3.22e-18	90715	rs2007044	2321868	2523772	5.63e-20	90723	rs2159100	2346393	2346393	3.45e-19	115248	rs10774034	2225658	2490458	3.213e-20	Overlap
chr18			61723804	61923804	1.4474e-07	0.005701	rs4245299	61823804	0.94999	0.00086	FALSE	NA	NA	NA	NA	NA	NA	NA	NA	NA	NA	NA	NA	NA	NA	NA	NA	NA	NA	NA	NA
chr17	ENSG00000171962;ENSG00000171953;ENSG00000141034;ENSG00000108591;ENSG00000091536;ENSG00000091542	LRRC48;ATPAF2;GID4;DRG2;MYO15A;ALKBH5	17889415	18089415	1.4595e-07	2.0619e-08	chr17_17989415_I	17989415	0.933698	4.893e-07	TRUE	rs8082590	17722402	18030202	1.77e-08	Overlap	rs4925114	17649172	17967397	2.64e-08	Overlap	rs8082590	17958402	17958402	7.4e-10	Overlap	NA	NA	NA	NA	NA
chr9			22662425	22862425	1.47e-07	3.8737e-08	rs7033189	22762425	0.93951	3.626e-07	TRUE	NA	NA	NA	NA	NA	NA	NA	NA	NA	NA	NA	NA	NA	NA	NA	rs505061	22546164	22962164	1.671e-08	Overlap
chr14	ENSG00000100505	TRIM9	51441343	51641343	1.4905e-07	1.8724e-11	rs79020585	51541343	0.926913	0.0006175	FALSE	NA	NA	NA	NA	NA	NA	NA	NA	NA	NA	NA	NA	NA	NA	NA	NA	NA	NA	NA	NA
chr10	ENSG00000156113	KCNMA1	78771796	78971796	1.4917e-07	1.6206e-09	rs2616653	78871796	1.11483	0.0002092	FALSE	NA	NA	NA	NA	NA	NA	NA	NA	NA	NA	NA	NA	NA	NA	NA	NA	NA	NA	NA	NA
chr14	ENSG00000258790;ENSG00000100902;ENSG00000100906	KIAA0391;PSMA6;NFKBIA	35757259	35957259	1.4951e-07	2.5221e-08	rs12891176	35857259	0.9463	0.0001767	FALSE	NA	NA	NA	NA	NA	NA	NA	NA	NA	NA	NA	NA	NA	NA	NA	NA	NA	NA	NA	NA
chr8	ENSG00000156006;ENSG00000156011	NAT2;PSD3	18228829	18428829	1.514e-07	2.4121e-07	rs140768603	18328829	1.12536	0.0002332	TRUE	NA	NA	NA	NA	NA	rs2410572	18396405	18429406	1.07e-08	Overlap	NA	NA	NA	NA	NA	rs4298523	18293355	18508155	3.493e-05	Overlap
chr2	ENSG00000036257	CUL3	225349003	225549003	1.5462e-07	6.0862e-10	chr2_225449003_I	225449003	1.08242	1.659e-07	TRUE	rs11685299	225334096	225467796	1.12e-08	Overlap	rs11685299	225334070	225467840	3.86e-09	Overlap	rs11685299	225391296	225391296	4.7e-12	Overlap	rs72974269	225226907	225525607	3.651e-07	Overlap
chr8	ENSG00000221914;ENSG00000104765	PPP2R2A;BNIP3L	26051744	26251744	1.5511e-07	2.9423e-10	rs75640624	26151744	0.88719	1.138e-05	TRUE	NA	NA	NA	NA	NA	rs1042992	26190836	26279173	3.67e-09	Overlap	rs73219805	26272768	26272768	1.94e-11	21024	rs3808581	26069047	26329847	4.046e-09	Overlap
chr9			26540415	26740415	1.5566e-07	1.541e-06	rs10967451	26640415	0.92044	7.217e-05	FALSE	NA	NA	NA	NA	NA	NA	NA	NA	NA	NA	NA	NA	NA	NA	NA	NA	NA	NA	NA	NA
chr5			16228303	16428303	1.5642e-07	0.002331	rs6892780	16328303	0.86823	0.0002565	FALSE	NA	NA	NA	NA	NA	NA	NA	NA	NA	NA	NA	NA	NA	NA	NA	NA	NA	NA	NA	NA
chr8			60647664	60847664	1.5955e-07	8.7619e-12	rs141930989	60747664	0.883205	0.0004482	TRUE	rs6984242	60475469	60954469	5.97e-09	Overlap	rs1473594	60475926	60954059	3.33e-11	Overlap	rs867743	60694647	60694647	4.97e-09	Overlap	rs6984242	60426469	61167469	2.068e-07	Overlap
chr2	ENSG00000214595;ENSG00000115310	EML6;RTN4	55131995	55331995	1.603e-07	1.7003e-08	rs146028456	55231995	0.845695	1.351e-05	FALSE	NA	NA	NA	NA	NA	NA	NA	NA	NA	NA	NA	NA	NA	NA	NA	NA	NA	NA	NA	NA
chr3			30098530	30298530	1.6374e-07	1.2647e-12	rs1434005	30198530	0.956288	0.0002359	TRUE	NA	NA	NA	NA	NA	NA	NA	NA	NA	NA	NA	NA	NA	NA	NA	rs1506297	29926607	30248307	1.933e-05	Overlap
chr5	ENSG00000112893;ENSG00000254106	MAN2A1;AC011366.3	109089157	109289157	1.6548e-07	8.4318e-08	rs72814832	109189157	1.07918	0.0007639	TRUE	rs4388249	109030036	109209066	3.05e-08	Overlap	NA	NA	NA	NA	NA	rs4388249	109036066	109036066	8.38e-09	53091	rs35164357	108940775	109266175	3.934e-08	Overlap
chr17	ENSG00000108963;ENSG00000262664;ENSG00000177374;ENSG00000070366	DPH1;OVCA2;HIC1;SMG6	1940420	2140420	1.6805e-07	3.5465e-08	rs12051614	2040420	1.13666	0.0007632	TRUE	rs4523957	2095899	2220799	2.86e-10	Overlap	rs7216638	2059961	2216258	4.59e-10	Overlap	NA	NA	NA	NA	NA	rs12943566	1933774	2287474	1.401e-08	Overlap
chr18			61824009	62024009	1.6807e-07	0.005701	rs75148758	61924009	1.07691	0.0002033	FALSE	NA	NA	NA	NA	NA	NA	NA	NA	NA	NA	NA	NA	NA	NA	NA	NA	NA	NA	NA	NA
chr3	ENSG00000131374	TBC1D5	17787635	17987635	1.6813e-07	2.6973e-11	chr3_17887635_I	17887635	0.942614	1.286e-07	TRUE	rs4330281	17221366	17888266	4.64e-09	Overlap	rs11409090	17221017	17888256	2.11e-09	Overlap	rs4330281	17859366	17859366	3.04e-08	Overlap	rs6577597	16654845	17938226	9.065e-08	Overlap
chr12	ENSG00000173093;ENSG00000111245	CCDC63;MYL2	111216693	111416693	1.6847e-07	3.3366e-09	chr12_111316693_D	111316693	1.08091	0.0009741	TRUE	rs4766428	110723245	110723245	1.4e-09	493448	rs4766428	110723245	110723245	2.68e-14	493448	rs4766428	110723245	110723245	2.6e-09	493448	rs4766428	110079434	111539434	3.584e-14	Overlap
chr4	ENSG00000109501;ENSG00000074211	WFS1;PPP2R2C	6205994	6405994	1.6991e-07	7.6084e-08	rs77264791	6305994	0.89808	0.0003282	FALSE	NA	NA	NA	NA	NA	NA	NA	NA	NA	NA	NA	NA	NA	NA	NA	NA	NA	NA	NA	NA
chr2	ENSG00000114988;ENSG00000158158;ENSG00000168763;ENSG00000163126;ENSG00000213337;ENSG00000168758;ENSG00000168754	LMAN2L;CNNM4;CNNM3;ANKRD23;ANKRD39;SEMA4C;FAM178B	97355715	97555715	1.7021e-07	0.0001445	rs7599624	97455715	1.05686	4.032e-06	TRUE	NA	NA	NA	NA	NA	NA	NA	NA	NA	NA	NA	NA	NA	NA	NA	rs7575796	97450526	98649526	2.921e-05	Overlap
chr16			13430484	13630484	1.7064e-07	8.2446e-08	rs9302499	13530484	0.940636	1.745e-05	TRUE	rs7405404	13728459	13761359	1.01e-09	97975	rs7499750	13730867	13763942	4.24e-10	100383	rs7405404	13749859	13749859	8.06e-10	119375	rs8055219	13604984	13857584	1.562e-09	Overlap
chr7			23905997	24105997	1.7094e-07	5.1452e-07	rs1549399	24005997	1.03946	0.0002788	TRUE	NA	NA	NA	NA	NA	NA	NA	NA	NA	NA	NA	NA	NA	NA	NA	rs79210963	24465969	24906969	5,39E-12	359972
chr7	ENSG00000217825;ENSG00000186480	AC099552.4;INSIG1	154918930	155118930	1.7102e-07	6.57e-05	rs6953837	155018930	0.948758	1.332e-05	FALSE	NA	NA	NA	NA	NA	NA	NA	NA	NA	NA	NA	NA	NA	NA	NA	NA	NA	NA	NA	NA
chr1	ENSG00000143384;ENSG00000143420;ENSG00000143457;ENSG00000143452;ENSG00000163131	MCL1;ENSA;GOLPH3L;HORMAD1;CTSS	150536991	150736991	1.7108e-07	2.6813e-08	rs144984465	150636991	1.12221	2.362e-06	TRUE	rs140505938	149998890	150242490	4.49e-10	294501	rs140505938	149998923	150214166	6.5e-10	322825	rs12129037	150492114	150492114	4.51e-09	44877	rs12138231	149949398	151061398	1.809e-06	Overlap
chr3	ENSG00000144619	CNTN4	2236827	2436827	1.7256e-07	5.9443e-07	rs36152696	2336827	1.10672	0.000331	TRUE	rs17194490	2532786	2561686	2.69e-11	95959	rs35346733	2435850	2540632	2.42e-12	Overlap	rs11708578	2515894	2515894	7.28e-11	79067	rs17194490	2381786	2626286	9.291e-10	Overlap
chr7	ENSG00000146592	CREB5	28550263	28750263	1.7257e-07	4.7844e-05	rs41276	28650263	0.94082	1.986e-05	FALSE	NA	NA	NA	NA	NA	NA	NA	NA	NA	NA	NA	NA	NA	NA	NA	NA	NA	NA	NA	NA
chr18	ENSG00000167210	LOXHD1	44056680	44256680	1.7302e-07	0.0003569	rs78609390	44156680	1.07648	0.0002504	FALSE	NA	NA	NA	NA	NA	NA	NA	NA	NA	NA	NA	NA	NA	NA	NA	NA	NA	NA	NA	NA
chr2			147479027	147679027	1.7388e-07	4.0906e-09	rs4552134	147579027	0.93342	6.693e-06	FALSE	NA	NA	NA	NA	NA	NA	NA	NA	NA	NA	NA	NA	NA	NA	NA	NA	NA	NA	NA	NA
chr8			114987048	115187048	1.7391e-07	2.2619e-07	rs72679692	115087048	1.13338	5.292e-05	FALSE	NA	NA	NA	NA	NA	NA	NA	NA	NA	NA	NA	NA	NA	NA	NA	NA	NA	NA	NA	NA
chr2			194939055	195139055	1.7474e-07	7.3562e-07	rs116108343	195039055	0.89244	0.0007431	FALSE	NA	NA	NA	NA	NA	NA	NA	NA	NA	NA	NA	NA	NA	NA	NA	NA	NA	NA	NA	NA
chr12	ENSG00000186908	ZDHHC17	77034822	77234822	1.7535e-07	1.0299e-08	rs113094132	77134822	0.883377	8.408e-05	FALSE	NA	NA	NA	NA	NA	NA	NA	NA	NA	NA	NA	NA	NA	NA	NA	NA	NA	NA	NA	NA
chr12	ENSG00000184752;ENSG00000120798	NDUFA12;NR2C1	95229834	95429834	1.7987e-07	2.0516e-08	rs61935690	95329834	1.09068	0.0001937	TRUE	NA	NA	NA	NA	NA	NA	NA	NA	NA	NA	NA	NA	NA	NA	NA	rs6538539	95103693	95366293	1.333e-07	Overlap
chr3			28672306	28872306	1.8044e-07	4.8468e-05	rs78836252	28772306	0.826631	0.0009998	FALSE	NA	NA	NA	NA	NA	NA	NA	NA	NA	NA	NA	NA	NA	NA	NA	NA	NA	NA	NA	NA
chr5	ENSG00000184349	EFNA5	106985339	107185339	1.8136e-07	3.2232e-06	chr5_107085339_D	107085339	1.0575	0.0004749	TRUE	NA	NA	NA	NA	NA	NA	NA	NA	NA	NA	NA	NA	NA	NA	NA	rs252812	106376490	106848190	2.111e-06	249849
chr2	ENSG00000170802;ENSG00000162869;ENSG00000243244;ENSG00000068781	FOXN2;PPP1R21;STON1;STON1-GTF2A1L	48587857	48787857	1.8221e-07	1.7128e-06	rs60710459	48687857	1.08383	1.959e-06	FALSE	NA	NA	NA	NA	NA	NA	NA	NA	NA	NA	NA	NA	NA	NA	NA	NA	NA	NA	NA	NA
chr2	ENSG00000214513;ENSG00000135632;ENSG00000135617;ENSG00000135624;ENSG00000163013;ENSG00000135625	NOTO;SMYD5;PRADC1;CCT7;FBXO41;EGR4	73411262	73611262	1.8435e-07	3.0593e-06	rs113541710	73511262	0.904478	3.902e-05	TRUE	NA	NA	NA	NA	NA	rs56145559	73552542	73900900	1.01e-09	Overlap	rs999494	73157395	73157395	2.4e-10	253867	rs6546857	73502955	73955755	5,58E-09	Overlap
chr2			199821578	200021578	1.8459e-07	3.7681e-14	rs145949984	199921578	1.10528	0.0008996	TRUE	rs6704641	200161422	200309252	8.33e-09	139844	rs1451488	199908378	200244409	4.75e-12	Overlap	rs895526	200162425	200162425	9.27e-10	140847	rs1658810	199634107	201382961	1.388e-13	Overlap
chr8			60457635	60657635	1.8464e-07	8.2379e-11	rs74464493	60557635	0.88241	0.0008243	TRUE	rs6984242	60475469	60954469	5.97e-09	Overlap	rs1473594	60475926	60954059	3.33e-11	Overlap	rs867743	60694647	60694647	4.97e-09	37012	rs6984242	60426469	61167469	2.068e-07	Overlap
chr11			81092265	81292265	1.8475e-07	6.9951e-12	rs117922026	81192265	0.821517	0.0002437	TRUE	NA	NA	NA	NA	NA	NA	NA	NA	NA	NA	NA	NA	NA	NA	NA	rs72943392	80973838	81260538	2.192e-05	Overlap
chr10	ENSG00000015171;ENSG00000151240	ZMYND11;DIP2C	127181	327181	1.8663e-07	0.0010384	rs185890804	227181	0.805977	0.0009112	FALSE	NA	NA	NA	NA	NA	NA	NA	NA	NA	NA	NA	NA	NA	NA	NA	NA	NA	NA	NA	NA
chr11	ENSG00000185742	C11orf87	109183124	109383124	1.8704e-07	4.5912e-06	rs73008389	109283124	0.89969	0.0004647	TRUE	rs12421382	109285471	109610071	3.7e-08	Overlap	NA	NA	NA	NA	NA	rs12421382	109378071	109378071	1.51e-08	Overlap	NA	NA	NA	NA	NA
chr4			97773730	97973730	1.8803e-07	0.00016657	rs140471800	97873730	0.874768	0.000596	FALSE	NA	NA	NA	NA	NA	NA	NA	NA	NA	NA	NA	NA	NA	NA	NA	NA	NA	NA	NA	NA
chr1	ENSG00000204138;ENSG00000180198;ENSG00000180098;ENSG00000120656;ENSG00000188060	PHACTR4;RCC1;TRNAU1AP;TAF12;RAB42	28788401	28988401	1.8859e-07	2.7541e-05	rs138045396	28888401	1.13145	0.0002594	TRUE	NA	NA	NA	NA	NA	NA	NA	NA	NA	NA	NA	NA	NA	NA	NA	rs61786047	28597580	29227580	2.458e-05	Overlap
chr4			97672440	97872440	1.8893e-07	5.1553e-06	rs4407511	97772440	0.95743	0.0009766	FALSE	NA	NA	NA	NA	NA	NA	NA	NA	NA	NA	NA	NA	NA	NA	NA	NA	NA	NA	NA	NA
chr1	ENSG00000163125;ENSG00000143374;ENSG00000143369;ENSG00000143382;ENSG00000225996;ENSG00000203804;ENSG00000143384;ENSG00000143420	RPRD2;TARS2;ECM1;ADAMTSL4;AL356356.1;ADAMTSL4-AS1;MCL1;ENSA	150407233	150607233	1.8927e-07	4.2734e-07	rs142094124	150507233	1.14123	3.921e-09	TRUE	rs140505938	149998890	150242490	4.49e-10	164743	rs140505938	149998923	150214166	6.5e-10	193067	rs12129037	150492114	150492114	4.51e-09	Overlap	rs12138231	149949398	151061398	1.809e-06	Overlap
chr4			168511667	168711667	1.9007e-07	0.0041741	rs62332276	168611667	1.10396	0.0002082	FALSE	NA	NA	NA	NA	NA	NA	NA	NA	NA	NA	NA	NA	NA	NA	NA	NA	NA	NA	NA	NA
chr3	ENSG00000160145	KALRN	124086871	124286871	1.9626e-07	6.4684e-08	rs4678116	124186871	0.956096	0.0004487	FALSE	NA	NA	NA	NA	NA	NA	NA	NA	NA	NA	NA	NA	NA	NA	NA	NA	NA	NA	NA	NA
chr7	ENSG00000196335	STK31	23748564	23948564	1.9665e-07	7.5343e-07	rs112842303	23848564	1.06503	0.0003719	FALSE	NA	NA	NA	NA	NA	NA	NA	NA	NA	NA	NA	NA	NA	NA	NA	NA	NA	NA	NA	NA
chr7	ENSG00000197157;ENSG00000174697	SND1;LEP	127683791	127883791	1.9736e-07	2.3248e-11	rs77753223	127783791	1.12682	0.0001109	TRUE	NA	NA	NA	NA	NA	NA	NA	NA	NA	NA	NA	NA	NA	NA	NA	rs35045093	127094471	127838571	2.021e-05	Overlap
chr4	ENSG00000137601;ENSG00000109572	NEK1;CLCN3	170440857	170640857	2.0282e-07	7.8358e-10	rs3797040	170540857	0.94308	4.35e-08	TRUE	rs10520163	170357552	170646052	1.47e-09	Overlap	rs10520163	170357792	170646003	2.81e-08	Overlap	rs7438	170642246	170642246	7.46e-11	1389	rs61405217	170150312	170703312	2.238e-08	Overlap
chr7	ENSG00000183166	CALN1	71722964	71922964	2.0709e-07	4.6574e-11	rs186510153	71822964	0.861393	8.199e-06	TRUE	NA	NA	NA	NA	NA	NA	NA	NA	NA	NA	rs2944823	71795470	71795470	3.21e-08	Overlap	rs2944821	71386998	71922898	5.605e-06	Overlap
chr2	ENSG00000136560	TANK	161915467	162115467	2.0808e-07	0.000132	rs114360858	162015467	0.76414	8.134e-06	FALSE	NA	NA	NA	NA	NA	NA	NA	NA	NA	NA	NA	NA	NA	NA	NA	NA	NA	NA	NA	NA
chr2	ENSG00000115380	EFEMP1	56091470	56291470	2.1118e-07	1.3616e-07	rs2868985	56191470	1.06631	7.87e-07	FALSE	NA	NA	NA	NA	NA	NA	NA	NA	NA	NA	NA	NA	NA	NA	NA	NA	NA	NA	NA	NA
chr2	ENSG00000119042	SATB2	199984285	200184285	2.1257e-07	4.5727e-13	rs115033905	200084285	0.86105	0.0007333	TRUE	rs6704641	200161422	200309252	8.33e-09	Overlap	rs1451488	199908378	200244409	4.75e-12	Overlap	rs895526	200162425	200162425	9.27e-10	Overlap	rs1658810	199634107	201382961	1.388e-13	Overlap
chr16	ENSG00000181938;ENSG00000103034;ENSG00000103037;ENSG00000125107	GINS3;NDRG4;SETD6;CNOT1	58439769	58639769	2.1287e-07	4.452e-08	rs71389023	58539769	0.920624	0.0001226	TRUE	rs12325245	58669293	58682833	1.87e-08	29524	rs42945	58538662	58684945	2.25e-10	Overlap	NA	NA	NA	NA	NA	rs154433	58480808	58753708	3.352e-05	Overlap
chr3	ENSG00000157020;ENSG00000157087	SEC13;ATP2B2	10342779	10542779	2.1443e-07	4.0185e-09	rs26797	10442779	1.05433	3.055e-05	TRUE	NA	NA	NA	NA	NA	rs6800435	10800703	10807667	2e-08	257924	NA	NA	NA	NA	NA	NA	NA	NA	NA	NA
chr6	ENSG00000009413;ENSG00000056972	REV3L;TRAF3IP2	111722354	111922354	2.164e-07	9.4598e-06	chr6_111822354_D	111822354	0.933698	1.033e-05	TRUE	NA	NA	NA	NA	NA	NA	NA	NA	NA	NA	rs7757969	112132032	112132032	4.82e-08	209678	rs9487653	111365689	112001689	4.072e-05	Overlap
chr4	ENSG00000184985;ENSG00000196526	SORCS2;AFAP1	7637536	7837536	2.1723e-07	6.2706e-05	rs73204734	7737536	0.863118	0.0008356	FALSE	NA	NA	NA	NA	NA	NA	NA	NA	NA	NA	NA	NA	NA	NA	NA	NA	NA	NA	NA	NA
chr11	ENSG00000150672	DLG2	83048648	83248648	2.1921e-07	2.5153e-05	rs76183137	83148648	0.86918	0.0003373	FALSE	NA	NA	NA	NA	NA	NA	NA	NA	NA	NA	NA	NA	NA	NA	NA	NA	NA	NA	NA	NA
chr7	ENSG00000164548;ENSG00000169193;ENSG00000188732	TRA2A;CCDC126;FAM221A	23524475	23724475	2.1991e-07	2.0422e-08	rs227932	23624475	1.08872	3.757e-07	FALSE	NA	NA	NA	NA	NA	NA	NA	NA	NA	NA	NA	NA	NA	NA	NA	NA	NA	NA	NA	NA
chr1	ENSG00000117020	AKT3	243693012	243893012	2.2122e-07	1.6487e-09	rs145071536	243793012	0.92951	4.644e-06	TRUE	rs77149735	243503719	244002945	3.73e-09	Overlap	rs14403	243503764	243685760	1.71e-10	7252	rs35978510	243776117	243776117	6.5e-10	Overlap	rs61833239	243462441	244127592	5.941e-09	Overlap
chr12	ENSG00000149948;ENSG00000197301	HMGA2;RP11-366L20.2	66085090	66285090	2.2179e-07	2.2858e-05	rs17766408	66185090	1.07648	6.391e-06	FALSE	NA	NA	NA	NA	NA	NA	NA	NA	NA	NA	NA	NA	NA	NA	NA	NA	NA	NA	NA	NA
chr8	ENSG00000147596;ENSG00000140396	PRDM14;NCOA2	70938392	71138392	2.2197e-07	4.1855e-07	chr8_71038392_D	71038392	0.935008	0.0003838	FALSE	NA	NA	NA	NA	NA	NA	NA	NA	NA	NA	NA	NA	NA	NA	NA	NA	NA	NA	NA	NA
chr14	ENSG00000165409;ENSG00000165417	TSHR;GTF2A1	81500824	81700824	2.2385e-07	1.7104e-08	chr14_81600824_I	81600824	0.960403	0.0005707	FALSE	NA	NA	NA	NA	NA	NA	NA	NA	NA	NA	NA	NA	NA	NA	NA	NA	NA	NA	NA	NA
chr15	ENSG00000166068;ENSG00000171262;ENSG00000172575	SPRED1;FAM98B;RASGRP1	38647638	38847638	2.2552e-07	1.1473e-07	chr15_38747638_I	38747638	0.914846	0.0007103	FALSE	NA	NA	NA	NA	NA	NA	NA	NA	NA	NA	NA	NA	NA	NA	NA	NA	NA	NA	NA	NA
chr7	ENSG00000135250;ENSG00000091127	SRPK2;PUS7	104886857	105086857	2.296e-07	4.8656e-14	rs143402312	104986857	0.82646	0.000618	TRUE	rs6466055	104598064	105063064	1.13e-09	Overlap	rs7789569	104597669	105063372	7e-11	Overlap	rs2057884	104930250	104930250	2.02e-12	Overlap	rs2252074	104422253	105138253	1.579e-11	Overlap
chr10	ENSG00000138311	ZNF365	64323416	64523416	2.2962e-07	4.5443e-10	rs34299154	64423416	1.07994	0.0003179	TRUE	NA	NA	NA	NA	NA	NA	NA	NA	NA	NA	rs111364339	64857872	64857872	5.37e-09	334456	rs7915131	64337156	64539756	1.787e-05	Overlap
chr13			80227675	80427675	2.3039e-07	0.00026625	rs74950397	80327675	0.86485	0.000607	TRUE	NA	NA	NA	NA	NA	rs9545047	79855297	80162555	1.15e-08	65120	NA	NA	NA	NA	NA	rs9545047	79804196	80289456	8.523e-10	Overlap
chr10	ENSG00000138136;ENSG00000166167	LBX1;BTRC	102919252	103119252	2.3142e-07	1.3504e-05	rs12765867	103019252	1.0577	0.0004238	FALSE	NA	NA	NA	NA	NA	NA	NA	NA	NA	NA	NA	NA	NA	NA	NA	NA	NA	NA	NA	NA
chr11	ENSG00000211450;ENSG00000254732;ENSG00000233436;ENSG00000198561;ENSG00000156599;ENSG00000156603;ENSG00000213593;ENSG00000254462	C11orf31;RP11-691N7.6;BTBD18;CTNND1;ZDHHC5;MED19;TMX2;TMX2-CTNND1	57431259	57631259	2.3691e-07	2.2539e-09	rs12366040	57531259	0.859335	0.0003399	TRUE	rs9420	57386294	57682294	2.24e-09	Overlap	rs7129727	57385856	57681828	1.47e-09	Overlap	rs9420	57510294	57510294	8.52e-09	Overlap	rs7938083	57258622	57908622	1.041e-07	Overlap
chr6	ENSG00000005700;ENSG00000146242	IBTK;TPBG	82914247	83114247	2.3797e-07	2.4177e-06	rs144552149	83014247	1.21616	0.0002573	FALSE	NA	NA	NA	NA	NA	NA	NA	NA	NA	NA	NA	NA	NA	NA	NA	NA	NA	NA	NA	NA
chr16			26251346	26451346	2.3993e-07	0.0006352	rs146901865	26351346	0.923762	0.0006801	FALSE	NA	NA	NA	NA	NA	NA	NA	NA	NA	NA	NA	NA	NA	NA	NA	NA	NA	NA	NA	NA
chr5	ENSG00000164199	GPR98	90106355	90306355	2.4126e-07	3.946e-12	rs184259170	90206355	0.818157	0.0005064	TRUE	NA	NA	NA	NA	NA	NA	NA	NA	NA	NA	rs2247870	90151589	90151589	2.54e-08	Overlap	rs331395	90804918	91072618	6.658e-06	498563
chr4			97572103	97772103	2.4199e-07	4.6001e-07	rs62315770	97672103	1.07455	0.0005556	FALSE	NA	NA	NA	NA	NA	NA	NA	NA	NA	NA	NA	NA	NA	NA	NA	NA	NA	NA	NA	NA
chr9	ENSG00000107077	KDM4C	7094105	7294105	2.4323e-07	2.6578e-05	rs71505842	7194105	1.13917	6.59e-06	FALSE	NA	NA	NA	NA	NA	NA	NA	NA	NA	NA	NA	NA	NA	NA	NA	NA	NA	NA	NA	NA
chr14			101690442	101890442	2.4482e-07	3.6718e-05	rs116963868	101790442	1.19172	4.454e-05	FALSE	NA	NA	NA	NA	NA	NA	NA	NA	NA	NA	NA	NA	NA	NA	NA	NA	NA	NA	NA	NA
chr10	ENSG00000060339;ENSG00000165730;ENSG00000107625	CCAR1;STOX1;DDX50	70512004	70712004	2.4588e-07	5.197e-06	chr10_70612004_I	70612004	1.07562	0.0003631	FALSE	NA	NA	NA	NA	NA	NA	NA	NA	NA	NA	NA	NA	NA	NA	NA	NA	NA	NA	NA	NA
chr1	ENSG00000143401;ENSG00000118298;ENSG00000117362;ENSG00000118292;ENSG00000159208;ENSG00000187145;ENSG00000117360;ENSG00000163125	ANP32E;CA14;APH1A;C1orf54;C1orf51;MRPS21;PRPF3;RPRD2	150163246	150363246	2.4694e-07	1.8553e-06	chr1_150263246_D	150263246	1.13689	4.644e-06	TRUE	rs140505938	149998890	150242490	4.49e-10	Overlap	rs140505938	149998923	150214166	6.5e-10	Overlap	rs12129037	150492114	150492114	4.51e-09	128868	rs12138231	149949398	151061398	1.809e-06	Overlap
chr11			81203903	81403903	2.4761e-07	2.433e-10	rs117364223	81303903	0.845351	0.0006113	TRUE	NA	NA	NA	NA	NA	NA	NA	NA	NA	NA	NA	NA	NA	NA	NA	rs72943392	80973838	81260538	2.192e-05	Overlap
chr15	ENSG00000140538	NTRK3	88523784	88723784	2.4771e-07	7.5277e-05	rs17828501	88623784	0.89101	8.389e-06	FALSE	NA	NA	NA	NA	NA	NA	NA	NA	NA	NA	NA	NA	NA	NA	NA	NA	NA	NA	NA	NA
chr2	ENSG00000170802	FOXN2	48454955	48654955	2.4869e-07	1.3272e-06	rs79247094	48554955	1.08578	4.065e-06	FALSE	NA	NA	NA	NA	NA	NA	NA	NA	NA	NA	NA	NA	NA	NA	NA	NA	NA	NA	NA	NA
chr6	ENSG00000183826	BTBD9	38348379	38548379	2.4992e-07	5.6521e-06	rs185713980	38448379	0.81034	0.0003799	FALSE	NA	NA	NA	NA	NA	NA	NA	NA	NA	NA	NA	NA	NA	NA	NA	NA	NA	NA	NA	NA
chr8	ENSG00000173281;ENSG00000253426;ENSG00000104626	PPP1R3B;RP11-10A14.4;ERI1	8814040	9014040	2.5067e-07	1.8255e-08	chr8_8914040_D	8914040	0.93697	0.0005032	FALSE	NA	NA	NA	NA	NA	NA	NA	NA	NA	NA	NA	NA	NA	NA	NA	NA	NA	NA	NA	NA
chr11	ENSG00000187398	LUZP2	24417479	24617479	2.5174e-07	9.8452e-11	rs117133012	24517479	0.91943	0.0008642	TRUE	rs11027857	24367320	24412990	2.55e-09	4489	rs1899543	24367339	24412992	1.23e-09	4487	rs17234749	24381898	24381898	5.39e-09	35581	rs12363019	24138545	24584545	1,98E-10	Overlap
chr1			190576113	190776113	2.5272e-07	2.3169e-05	chr1_190676113_D	190676113	0.925146	4.142e-05	TRUE	NA	NA	NA	NA	NA	rs28374258	190606775	191091298	6.35e-10	Overlap	NA	NA	NA	NA	NA	NA	NA	NA	NA	NA
chr7	ENSG00000005469;ENSG00000005471	CROT;ABCB4	86877894	87077894	2.5584e-07	0.0014298	rs802036	86977894	0.921	7.177e-05	TRUE	rs12704290	86403226	86459326	3.33e-10	418568	rs12704290	86403263	86948073	3.57e-14	Overlap	rs12704290	86427626	86427626	2.61e-10	450268	rs13233308	87091960	87618960	3.794e-05	14066
chr5	ENSG00000120306;ENSG00000113068;ENSG00000113070;ENSG00000113073;ENSG00000131503;ENSG00000254996	CYSTM1;PFDN1;HBEGF;SLC4A9;ANKHD1;ANKHD1-EIF4EBP3	139584364	139784364	2.5864e-07	6.4128e-07	rs13190290	139684364	1.06194	3.696e-05	TRUE	rs111896713	140023664	140222664	4.85e-08	239300	NA	NA	NA	NA	NA	rs7733403	140154215	140154215	2.06e-08	369851	rs10069930	139679328	140400328	1.726e-07	Overlap
chr2			48291151	48491151	2.5893e-07	6.8629e-09	rs6709821	48391151	1.15512	0.0003092	FALSE	NA	NA	NA	NA	NA	NA	NA	NA	NA	NA	NA	NA	NA	NA	NA	NA	NA	NA	NA	NA
chr17	ENSG00000177427;ENSG00000177302;ENSG00000108591;ENSG00000091536;ENSG00000091542;ENSG00000131899;ENSG00000177731	MIEF2;TOP3A;DRG2;MYO15A;ALKBH5;LLGL1;FLII	17997617	18197617	2.5968e-07	1.028e-06	rs59354912	18097617	0.95504	0.0009077	TRUE	rs8082590	17722402	18030202	1.77e-08	Overlap	rs4925114	17649172	17967397	2.64e-08	30220	rs8082590	17958402	17958402	7.4e-10	39215	NA	NA	NA	NA	NA
chr1	ENSG00000066135;ENSG00000126091	KDM4A;ST3GAL3	44098297	44298297	2.606e-07	1.0965e-12	rs76546746	44198297	0.90601	3.245e-06	TRUE	rs11210892	44029384	44128084	3.39e-10	Overlap	rs2970610	44029353	44137257	1.39e-11	Overlap	rs2970610	44097530	44097530	1.24e-12	767	rs11210892	43743084	44532084	1.415e-13	Overlap
chr2			76148982	76348982	2.6097e-07	4.4119e-08	rs138189285	76248982	0.830192	0.0004855	TRUE	NA	NA	NA	NA	NA	NA	NA	NA	NA	NA	NA	NA	NA	NA	NA	rs11897811	76190639	76533139	5.982e-06	Overlap
chr2	ENSG00000115306	SPTBN1	54625613	54825613	2.617e-07	1.5956e-06	rs62140273	54725613	1.13326	0.0001398	FALSE	NA	NA	NA	NA	NA	NA	NA	NA	NA	NA	NA	NA	NA	NA	NA	NA	NA	NA	NA	NA
chr14	ENSG00000184304	PRKD1	30068469	30268469	2.6179e-07	1.1794e-06	rs61978001	30168469	0.91201	0.0003867	TRUE	rs2068012	30189985	30190316	1.41e-08	Overlap	rs1191551	30000405	30190316	4.12e-10	Overlap	rs1191551	30000405	30000405	2.28e-08	68064	rs17571951	29949239	30350039	1.308e-06	Overlap
chr15	ENSG00000140598;ENSG00000188659;ENSG00000205281	EFTUD1;FAM154B;GOLGA6L10	82441499	82641499	2.6196e-07	4.7162e-09	rs117443990	82541499	1.11986	0.0002913	TRUE	NA	NA	NA	NA	NA	rs783540	82827938	83391537	8.45e-10	186439	NA	NA	NA	NA	NA	rs4779050	82375738	83867738	5.036e-06	Overlap
chr7	ENSG00000261115	TMEM178B	140878635	141078635	2.6287e-07	0.00019877	rs182651655	140978635	1.16824	0.000102	FALSE	NA	NA	NA	NA	NA	NA	NA	NA	NA	NA	NA	NA	NA	NA	NA	NA	NA	NA	NA	NA
chr17	ENSG00000073969;ENSG00000108379;ENSG00000158955;ENSG00000108433;ENSG00000262633	NSF;WNT3;WNT9B;GOSR2;RP11-156P1.2	44808632	45008632	2.6382e-07	3.2221e-11	rs116854364	44908632	0.813425	4.597e-05	TRUE	NA	NA	NA	NA	NA	NA	NA	NA	NA	NA	NA	NA	NA	NA	NA	rs2532240	43413839	44938839	8.299e-08	Overlap
chr3	ENSG00000163939;ENSG00000163938;ENSG00000016864;ENSG00000114902;ENSG00000114904;ENSG00000055957;ENSG00000162267;ENSG00000055955;ENSG00000243696	PBRM1;GNL3;GLT8D1;SPCS1;NEK4;ITIH1;ITIH3;ITIH4;RP5-966M1.6	52651817	52851817	2.655e-07	1.6836e-12	rs143423464	52751817	0.84713	0.0002609	TRUE	rs2535627	52541105	52903405	4.26e-11	Overlap	rs1080500	52965713	53175017	2.71e-12	113896	rs2577831	52628056	52628056	4.53e-13	23761	rs2710323	48132866	53603354	6.552e-18	Overlap
chr4	ENSG00000138821	SLC39A8	103088709	103288709	2.6637e-07	5.1788e-09	rs13107325	103188709	0.859077	1.536e-12	TRUE	rs35518360	103146888	103198090	7.98e-15	Overlap	rs13107325	103001649	103198082	1.19e-16	Overlap	NA	NA	NA	NA	NA	rs13107325	102406709	104377854	4.671e-20	Overlap
chr12	ENSG00000273079	GRIN2B	13901924	14101924	2.6773e-07	0.0022838	rs140903066	14001924	1.26465	0.0001494	FALSE	NA	NA	NA	NA	NA	NA	NA	NA	NA	NA	NA	NA	NA	NA	NA	NA	NA	NA	NA	NA
chr1	ENSG00000184588	PDE4B	66315494	66515494	2.7055e-07	1.2761e-10	rs77009506	66415494	0.93351	0.0006399	TRUE	NA	NA	NA	NA	NA	rs12129719	66304167	66333877	3.35e-08	Overlap	NA	NA	NA	NA	NA	rs6588168	66229118	66603118	2.736e-07	Overlap
chr18	ENSG00000178342;ENSG00000122490;ENSG00000226742;ENSG00000141759	KCNG2;PQLC1;HSBP1L1;TXNL4A	77587253	77787253	2.7546e-07	1.8866e-14	rs148275357	77687253	1.18128	0.0003947	TRUE	NA	NA	NA	NA	NA	rs56775891	77566535	77579812	2.03e-09	7441	rs28735056	77622879	77622879	4.6e-10	Overlap	rs72980087	77324421	77981194	1.015e-13	Overlap
chr20	ENSG00000172264	MACROD2	15017405	15217405	2.7964e-07	0.0014449	rs138911723	15117405	0.95142	0.0001725	FALSE	NA	NA	NA	NA	NA	NA	NA	NA	NA	NA	NA	NA	NA	NA	NA	NA	NA	NA	NA	NA
chr7	ENSG00000135250	SRPK2	104786383	104986383	2.8278e-07	1.5977e-13	rs117247994	104886383	0.819961	0.0006789	TRUE	rs6466055	104598064	105063064	1.13e-09	Overlap	rs7789569	104597669	105063372	7e-11	Overlap	rs2057884	104930250	104930250	2.02e-12	Overlap	rs2252074	104422253	105138253	1.579e-11	Overlap
chr7	ENSG00000198822	GRM3	86178965	86378965	2.8309e-07	3.1605e-09	rs73704941	86278965	1.22581	2.074e-05	TRUE	rs12704290	86403226	86459326	3.33e-10	24261	rs12704290	86403263	86948073	3.57e-14	24298	rs12704290	86427626	86427626	2.61e-10	48661	rs6943762	85525263	86644263	1.828e-13	Overlap
chr1	ENSG00000180098;ENSG00000120656;ENSG00000188060;ENSG00000162419;ENSG00000198492	TRNAU1AP;TAF12;RAB42;GMEB1;YTHDF2	28898955	29098955	2.8447e-07	1.0097e-05	chr1_28998955_D	28998955	1.05243	9.947e-05	TRUE	NA	NA	NA	NA	NA	NA	NA	NA	NA	NA	NA	NA	NA	NA	NA	rs61786047	28597580	29227580	2.458e-05	Overlap
chr7			67909450	68109450	2.846e-07	1.0432e-06	rs11763373	68009450	1.24595	0.0006213	FALSE	NA	NA	NA	NA	NA	NA	NA	NA	NA	NA	NA	NA	NA	NA	NA	NA	NA	NA	NA	NA
chr16	ENSG00000051108;ENSG00000087237;ENSG00000140853;ENSG00000140848	HERPUD1;CETP;NLRC5;CPNE2	56969803	57169803	2.8565e-07	1.236e-07	rs78325822	57069803	0.86719	0.0003082	FALSE	NA	NA	NA	NA	NA	NA	NA	NA	NA	NA	NA	NA	NA	NA	NA	NA	NA	NA	NA	NA
chr14	ENSG00000100883;ENSG00000151327;ENSG00000092020	SRP54;FAM177A1;PPP2R3C	35384595	35584595	2.8713e-07	3.5097e-06	chr14_35484595_I	35484595	1.0611	2.953e-05	FALSE	NA	NA	NA	NA	NA	NA	NA	NA	NA	NA	NA	NA	NA	NA	NA	NA	NA	NA	NA	NA
chr6	ENSG00000112304;ENSG00000112308;ENSG00000112312;ENSG00000260286;ENSG00000111913;ENSG00000137261;ENSG00000111802	ACOT13;C6orf62;GMNN;C6orf229;FAM65B;KIAA0319;TDP2	24641461	24841461	2.8819e-07	4.986e-06	chr6_24741461_D	24741461	1.21228	6.974e-05	TRUE	NA	NA	NA	NA	NA	rs3130820	24988105	33842877	2.12e-44	146644	NA	NA	NA	NA	NA	rs13195636	24939493	30559493	2.901e-38	98032
chr9	ENSG00000095383;ENSG00000136928	TBC1D2;GABBR2	100976627	101176627	2.8871e-07	9.542e-08	rs16914811	101076627	0.928954	5.637e-07	TRUE	NA	NA	NA	NA	NA	rs10985817	101065115	101076627	1.02e-09	Overlap	NA	NA	NA	NA	NA	rs10985811	100940887	101129037	3.178e-06	Overlap
chr1	ENSG00000184588	PDE4B	66205031	66405031	2.8915e-07	7.0718e-10	rs10789203	66305031	1.05527	6.306e-07	TRUE	NA	NA	NA	NA	NA	rs12129719	66304167	66333877	3.35e-08	Overlap	NA	NA	NA	NA	NA	rs6588168	66229118	66603118	2.736e-07	Overlap
chr20	ENSG00000188559	RALGAPA2	20436307	20636307	2.9003e-07	4.4109e-05	rs138706040	20536307	0.75692	8.943e-06	TRUE	NA	NA	NA	NA	NA	rs6035706	20817745	20830612	7.24e-09	181438	NA	NA	NA	NA	NA	NA	NA	NA	NA	NA
chr4			19262993	19462993	2.9216e-07	1.0377e-05	rs62296447	19362993	1.07316	3.648e-06	FALSE	NA	NA	NA	NA	NA	NA	NA	NA	NA	NA	NA	NA	NA	NA	NA	NA	NA	NA	NA	NA
chr22	ENSG00000183597;ENSG00000128191;ENSG00000099899;ENSG00000099901;ENSG00000099904;ENSG00000234409;ENSG00000040608	TANGO2;DGCR8;TRMT2A;RANBP1;ZDHHC8;AC006547.14;RTN4R	20031121	20231121	2.925e-07	6.8816e-07	rs145100111	20131121	0.755709	3.976e-06	FALSE	NA	NA	NA	NA	NA	NA	NA	NA	NA	NA	NA	NA	NA	NA	NA	NA	NA	NA	NA	NA
chr17	ENSG00000072134;ENSG00000108641;ENSG00000166484;ENSG00000166482;ENSG00000128482	EPN2;B9D1;MAPK7;MFAP4;RNF112	19194824	19394824	2.9412e-07	1.0772e-10	rs4924990	19294824	1.07304	3.078e-06	TRUE	NA	NA	NA	NA	NA	rs66885728	19014831	19183427	1.47e-08	11397	NA	NA	NA	NA	NA	rs4073003	18861305	19461305	2.651e-09	Overlap
chr11	ENSG00000166833	NAV2	19783824	19983824	2.9628e-07	0.00010985	rs12273480	19883824	1.11083	0.0001387	FALSE	NA	NA	NA	NA	NA	NA	NA	NA	NA	NA	NA	NA	NA	NA	NA	NA	NA	NA	NA	NA
chr2	ENSG00000151379;ENSG00000170745	MSGN1;KCNS3	17989938	18189938	2.9661e-07	2.9644e-07	rs60628679	18089938	0.893416	0.0006272	FALSE	NA	NA	NA	NA	NA	NA	NA	NA	NA	NA	NA	NA	NA	NA	NA	NA	NA	NA	NA	NA
chr17	ENSG00000188803	SHISA6	11063192	11263192	2.9837e-07	0.00059852	rs2159292	11163192	0.90937	2.131e-06	FALSE	NA	NA	NA	NA	NA	NA	NA	NA	NA	NA	NA	NA	NA	NA	NA	NA	NA	NA	NA	NA
chr2	ENSG00000162989	KCNJ3	155501155	155701155	2.9931e-07	1.0451e-05	rs75954013	155601155	1.11561	0.0002451	TRUE	NA	NA	NA	NA	NA	NA	NA	NA	NA	NA	NA	NA	NA	NA	NA	rs35026989	155611286	156468286	4.002e-05	Overlap
chr18	ENSG00000101746	NOL4	31495533	31695533	3.0112e-07	2.1325e-05	rs1941342	31595533	1.05612	3.558e-07	FALSE	NA	NA	NA	NA	NA	NA	NA	NA	NA	NA	NA	NA	NA	NA	NA	NA	NA	NA	NA	NA
chr22	ENSG00000100372;ENSG00000100380;ENSG00000196236;ENSG00000172404;ENSG00000100387	SLC25A17;ST13;XPNPEP3;DNAJB7;RBX1	41162274	41362274	3.0213e-07	6.413e-10	rs148825900	41262274	0.829194	3.049e-06	TRUE	rs9607782	41408556	41675156	2.07e-11	46282	rs9607782	41408754	41684093	5.54e-13	46480	rs9607782	41587556	41587556	1.01e-12	225282	rs5751191	40562819	42765301	2.181e-11	Overlap
chr17	ENSG00000141564	RPTOR	78612760	78812760	3.0265e-07	2.3753e-06	chr17_78712760_D	78712760	0.94422	0.0004719	TRUE	NA	NA	NA	NA	NA	rs7225476	78557051	78685626	4.86e-08	Overlap	NA	NA	NA	NA	NA	NA	NA	NA	NA	NA
chr3			191241579	191441579	3.0375e-07	0.00016626	rs140130327	191341579	0.780049	5.326e-07	FALSE	NA	NA	NA	NA	NA	NA	NA	NA	NA	NA	NA	NA	NA	NA	NA	NA	NA	NA	NA	NA
chr14	ENSG00000165914	TTC7B	91023844	91223844	3.1962e-07	2.5926e-09	rs3742658	91123844	1.08774	1.862e-05	FALSE	NA	NA	NA	NA	NA	NA	NA	NA	NA	NA	NA	NA	NA	NA	NA	NA	NA	NA	NA	NA
chr2			123188220	123388220	3.2057e-07	1.265e-05	rs72839933	123288220	1.09089	0.0004983	FALSE	NA	NA	NA	NA	NA	NA	NA	NA	NA	NA	NA	NA	NA	NA	NA	NA	NA	NA	NA	NA
chr2			59053054	59253054	3.2114e-07	1.9897e-05	rs78226650	59153054	1.13009	7.838e-06	FALSE	NA	NA	NA	NA	NA	NA	NA	NA	NA	NA	NA	NA	NA	NA	NA	NA	NA	NA	NA	NA
chr2	ENSG00000115306	SPTBN1	54730866	54930866	3.2176e-07	1.9091e-09	rs79254608	54830866	1.06812	0.0004246	FALSE	NA	NA	NA	NA	NA	NA	NA	NA	NA	NA	NA	NA	NA	NA	NA	NA	NA	NA	NA	NA
chr1	ENSG00000126070;ENSG00000092850;ENSG00000116863;ENSG00000171812;ENSG00000054116;ENSG00000116871;ENSG00000054118	AGO3;TEKT2;ADPRHL2;COL8A2;TRAPPC3;MAP7D1;THRAP3	36516941	36716941	3.2996e-07	2.2163e-11	rs7537052	36616941	1.06036	3.307e-07	TRUE	NA	NA	NA	NA	NA	NA	NA	NA	NA	NA	NA	NA	NA	NA	NA	rs581459	35542110	36664110	1,48E-09	Overlap
chr2			715181	915181	3.3363e-07	0.0063964	rs111851764	815181	1.2385	8.493e-05	FALSE	NA	NA	NA	NA	NA	NA	NA	NA	NA	NA	NA	NA	NA	NA	NA	NA	NA	NA	NA	NA
chr12	ENSG00000151952	TMEM132D	129718246	129918246	3.3435e-07	0.00040247	rs1482292	129818246	1.08567	1.863e-06	FALSE	NA	NA	NA	NA	NA	NA	NA	NA	NA	NA	NA	NA	NA	NA	NA	NA	NA	NA	NA	NA
chr8	ENSG00000156103	MMP16	89316473	89516473	3.3445e-07	4.1315e-08	rs146867847	89416473	0.874592	0.0001967	TRUE	rs7819570	89340626	89753626	1.22e-08	Overlap	rs7010876	89221915	89462854	6.51e-09	Overlap	rs7010876	89264751	89264751	1.48e-08	51722	rs1915019	89138489	89810689	1,18E-10	Overlap
chr2	ENSG00000169554	ZEB2	145119688	145319688	3.3531e-07	3.7711e-13	rs17677434	145219688	1.08774	7.051e-05	TRUE	NA	NA	NA	NA	NA	rs12991836	145139727	145186749	6.46e-10	Overlap	NA	NA	NA	NA	NA	rs12991836	144913851	145270151	6.557e-12	Overlap
chr3	ENSG00000189283	FHIT	60639017	60839017	3.3909e-07	3.4434e-05	chr3_60739017_D	60739017	1.1096	0.0001415	TRUE	NA	NA	NA	NA	NA	rs1353545	60287845	60293004	5.67e-09	346013	NA	NA	NA	NA	NA	rs9813516	60226704	60397104	1.665e-06	346013
chr13	ENSG00000102683;ENSG00000151835	SGCG;SACS	23787860	23987860	3.4033e-07	6.1865e-06	rs75136677	23887860	0.83828	0.000645	FALSE	NA	NA	NA	NA	NA	NA	NA	NA	NA	NA	NA	NA	NA	NA	NA	NA	NA	NA	NA	NA
chr14	ENSG00000156414;ENSG00000166183;ENSG00000066735	TDRD9;ASPG;KIF26A	104437680	104637680	3.4098e-07	0.00042696	rs112973353	104537680	0.901315	3.065e-08	TRUE	rs12887734	103996234	104184834	1.36e-13	252846	rs10083370	104188920	104537680	3.44e-14	Overlap	NA	NA	NA	NA	NA	rs10873538	103670420	104587569	1.702e-11	Overlap
chr1			74070117	74270117	3.4447e-07	3.6318e-09	rs112322749	74170117	0.8795	0.0005794	TRUE	rs12129573	73766426	73991366	2.03e-12	78751	rs12129573	73736562	73991651	8.94e-15	78466	rs11210195	73749283	73749283	1.76e-09	320834	rs12129573	73129366	74181366	7,97E-19	Overlap
chr3	ENSG00000010327;ENSG00000168268;ENSG00000168273;ENSG00000163939;ENSG00000163938;ENSG00000016864	STAB1;NT5DC2;SMIM4;PBRM1;GNL3;GLT8D1	52537486	52737486	3.4608e-07	2.224e-11	rs2276824	52637486	0.937629	4.188e-09	TRUE	rs2535627	52541105	52903405	4.26e-11	Overlap	rs1080500	52965713	53175017	2.71e-12	228227	rs2577831	52628056	52628056	4.53e-13	Overlap	rs2710323	48132866	53603354	6.552e-18	Overlap
chr11			134307370	134507370	3.4784e-07	8.687e-09	rs12272206	134407370	1.04707	0.0002704	TRUE	rs75059851	133808069	133852969	3.87e-11	454401	rs893949	134290032	134297345	2.98e-08	10025	rs619091	133884137	133884137	5.85e-09	423233	rs1440480	134196932	134349862	6.694e-09	Overlap
chr2	ENSG00000003137;ENSG00000144036	CYP26B1;EXOC6B	72271672	72471672	3.4858e-07	0.007786	rs182188968	72371672	0.89154	0.0006683	TRUE	rs3768644	72357335	72368185	7.39e-09	Overlap	NA	NA	NA	NA	NA	NA	NA	NA	NA	NA	NA	NA	NA	NA	NA
chr3	ENSG00000163630;ENSG00000188817	SYNPR;SNTN	63586862	63786862	3.5142e-07	2.1725e-06	rs147879868	63686862	0.86979	0.0007411	TRUE	rs832187	63792650	64004050	1.43e-08	5788	rs704373	63792668	64003983	1.39e-10	5806	rs832190	63842629	63842629	3.93e-08	55767	rs704364	63665734	64165734	7.071e-07	Overlap
chr5	ENSG00000081189	MEF2C	88117991	88317991	3.5652e-07	6.6192e-08	rs7703000	88217991	1.1755	0.000323	TRUE	rs16867576	88581331	88854331	4.61e-09	263340	rs254782	87676693	88195380	4.4e-08	Overlap	NA	NA	NA	NA	NA	rs115325222	86671950	88940639	1.746e-06	Overlap
chr22	ENSG00000138942;ENSG00000182541;ENSG00000100100;ENSG00000100105;ENSG00000213888	RNF185;LIMK2;PIK3IP1;PATZ1;AC005003.1	31567681	31767681	3.6042e-07	0.0006777	rs145203327	31667681	0.886831	0.000645	FALSE	NA	NA	NA	NA	NA	NA	NA	NA	NA	NA	NA	NA	NA	NA	NA	NA	NA	NA	NA	NA
chr5	ENSG00000156475	PPP2R2B	146335163	146535163	3.6132e-07	2.1465e-07	rs11958187	146435163	1.04865	1.41e-05	TRUE	NA	NA	NA	NA	NA	NA	NA	NA	NA	NA	NA	NA	NA	NA	NA	rs1126057	146138724	146481124	2.133e-05	Overlap
chr4	ENSG00000137601;ENSG00000109572	NEK1;CLCN3	170336810	170536810	3.6152e-07	1.6334e-07	rs189466393	170436810	0.938289	0.0002038	TRUE	rs10520163	170357552	170646052	1.47e-09	Overlap	rs10520163	170357792	170646003	2.81e-08	Overlap	rs7438	170642246	170642246	7.46e-11	105436	rs61405217	170150312	170703312	2.238e-08	Overlap
chr17	ENSG00000141127;ENSG00000154025;ENSG00000188522;ENSG00000154016;ENSG00000228157	PRPSAP2;SLC5A10;FAM83G;GRAP;AC007952.5	18827951	19027951	3.6379e-07	3.0715e-10	rs111811667	18927951	1.19447	0.0005665	TRUE	NA	NA	NA	NA	NA	rs66885728	19014831	19183427	1.47e-08	Overlap	NA	NA	NA	NA	NA	rs4073003	18861305	19461305	2.651e-09	Overlap
chr7			8860991	9060991	3.6381e-07	4.2847e-06	chr7_8960991_I	8960991	0.947625	2.652e-06	TRUE	NA	NA	NA	NA	NA	NA	NA	NA	NA	NA	NA	NA	NA	NA	NA	rs11972718	8490237	8627587	2,49E-08	311804
chr4	ENSG00000153064	BANK1	102796591	102996591	3.6658e-07	4.9052e-06	rs13109404	102896591	0.87564	1.152e-08	TRUE	rs35518360	103146888	103198090	7.98e-15	150297	rs13107325	103001649	103198082	1.19e-16	5058	NA	NA	NA	NA	NA	rs13107325	102406709	104377854	4.671e-20	Overlap
chr6	ENSG00000135333	EPHA7	93879779	94079779	3.6946e-07	4.0245e-07	chr6_93979779_I	93979779	0.828281	0.0002796	FALSE	NA	NA	NA	NA	NA	NA	NA	NA	NA	NA	NA	NA	NA	NA	NA	NA	NA	NA	NA	NA
chr1	ENSG00000135842	FAM129A	184765132	184965132	3.7041e-07	0.0004961	rs115276619	184865132	1.19554	0.0001365	FALSE	NA	NA	NA	NA	NA	NA	NA	NA	NA	NA	NA	NA	NA	NA	NA	NA	NA	NA	NA	NA
chr16	ENSG00000135709;ENSG00000153789;ENSG00000262601	KIAA0513;FAM92B;CTC-786C10.1	85126853	85326853	3.7297e-07	4.4277e-05	rs35867181	85226853	0.898796	0.0003511	FALSE	NA	NA	NA	NA	NA	NA	NA	NA	NA	NA	NA	NA	NA	NA	NA	NA	NA	NA	NA	NA
chr9	ENSG00000196781	TLE1	84219561	84419561	3.7343e-07	4.6148e-06	rs2506126	84319561	1.06237	2.618e-05	TRUE	rs11139497	84630941	84813641	3.61e-09	211380	rs1319017	84607758	84813653	7.82e-11	188197	rs2767713	84799537	84799537	2.02e-08	379976	NA	NA	NA	NA	NA
chr6	ENSG00000146416;ENSG00000189007	AIG1;ADAT2	143545035	143745035	3.7569e-07	1.2556e-11	rs9376742	143645035	0.942614	5.104e-05	TRUE	NA	NA	NA	NA	NA	rs72342102	143645035	143707354	7.93e-09	Overlap	NA	NA	NA	NA	NA	rs9390083	143544565	143768265	1.247e-05	Overlap
chr4	ENSG00000138821	SLC39A8	103192422	103392422	3.7848e-07	1.6768e-07	rs13109272	103292422	0.9101	4.402e-06	TRUE	rs35518360	103146888	103198090	7.98e-15	Overlap	rs13107325	103001649	103198082	1.19e-16	Overlap	rs11722779	103827488	103827488	3.4e-08	435066	rs13107325	102406709	104377854	4.671e-20	Overlap
chr20	ENSG00000087495;ENSG00000196074	PHACTR3;SYCP2	58277266	58477266	3.7955e-07	5.4454e-07	rs56315394	58377266	0.877478	0.0007707	FALSE	NA	NA	NA	NA	NA	NA	NA	NA	NA	NA	NA	NA	NA	NA	NA	NA	NA	NA	NA	NA
chr1	ENSG00000143452;ENSG00000163131;ENSG00000143387;ENSG00000143437	HORMAD1;CTSS;CTSK;ARNT	150676123	150876123	3.839e-07	3.9993e-07	rs74857275	150776123	1.12411	2.478e-07	TRUE	rs140505938	149998890	150242490	4.49e-10	433633	rs140505938	149998923	150214166	6.5e-10	461957	rs12129037	150492114	150492114	4.51e-09	184009	rs12138231	149949398	151061398	1.809e-06	Overlap
chr15	ENSG00000128923;ENSG00000157450;ENSG00000137776	FAM63B;RNF111;SLTM	59046382	59246382	3.8564e-07	6.9516e-10	rs62004762	59146382	0.916498	0.0002524	TRUE	NA	NA	NA	NA	NA	NA	NA	NA	NA	NA	NA	NA	NA	NA	NA	rs11854073	58803995	59462995	4.406e-05	Overlap
chr19	ENSG00000161609;ENSG00000142538;ENSG00000261949;ENSG00000104888;ENSG00000104872;ENSG00000161618;ENSG00000269469;ENSG00000090554;ENSG00000142541;ENSG00000142534;ENSG00000268000;ENSG00000104870;ENSG00000142552;ENSG00000142546;ENSG00000126460;ENSG00000126464	CCDC155;PTH2;GFY;SLC17A7;PIH1D1;ALDH16A1;CTD-3148I10.9;FLT3LG;RPL13A;RPS11;hsa-mir-150;FCGRT;RCN3;NOSIP;PRRG2;PRR12	49910092	50110092	3.8615e-07	8.4243e-11	rs143721495	50010092	1.18899	0.0007008	TRUE	rs56873913	50067499	50135399	4.69e-08	Overlap	rs7508148	50106208	50182697	4.06e-11	Overlap	NA	NA	NA	NA	NA	rs2304205	49987927	50254327	3.469e-12	Overlap
chr14	ENSG00000165409;ENSG00000165417;ENSG00000140022	TSHR;GTF2A1;STON2	81607235	81807235	3.899e-07	1.0426e-07	chr14_81707235_I	81707235	0.92017	0.0001211	FALSE	NA	NA	NA	NA	NA	NA	NA	NA	NA	NA	NA	NA	NA	NA	NA	NA	NA	NA	NA	NA
chr14	ENSG00000100731;ENSG00000267901	PCNX;AC004817.1	71487168	71687168	3.9192e-07	9.9621e-07	rs221920	71587168	0.944688	3.218e-07	FALSE	NA	NA	NA	NA	NA	NA	NA	NA	NA	NA	NA	NA	NA	NA	NA	NA	NA	NA	NA	NA
chr7			67514762	67714762	3.9209e-07	0.0008521	rs117348096	67614762	0.84823	0.0006253	FALSE	NA	NA	NA	NA	NA	NA	NA	NA	NA	NA	NA	NA	NA	NA	NA	NA	NA	NA	NA	NA
chr4	ENSG00000178163;ENSG00000109684	ZNF518B;CLNK	10367607	10567607	3.9484e-07	0.0028265	rs180732625	10467607	0.8088	0.0006253	FALSE	NA	NA	NA	NA	NA	NA	NA	NA	NA	NA	NA	NA	NA	NA	NA	NA	NA	NA	NA	NA
chr8	ENSG00000183117	CSMD1	4664417	4864417	3.9579e-07	1.2715e-05	rs6982855	4764417	0.942045	0.0001437	TRUE	rs10503253	4177794	4192544	1.06e-08	471873	rs139425113	4177791	4208761	8.48e-09	455656	rs13261217	4183057	4183057	2.12e-09	481360	8:4180090_T_A	4120790	4277290	1.089e-08	484327
chr13			35041649	35241649	3.9927e-07	0.0005983	rs182717615	35141649	0.81865	0.0004629	FALSE	NA	NA	NA	NA	NA	NA	NA	NA	NA	NA	NA	NA	NA	NA	NA	NA	NA	NA	NA	NA
chr5	ENSG00000164588	HCN1	45398552	45598552	4.067e-07	4.4262e-10	rs7701894	45498552	0.9101	9.003e-05	TRUE	rs1501357	45291475	45393775	5.05e-09	4777	rs16902086	44960923	45285752	5.55e-11	112800	rs9292918	45301035	45301035	4.47e-11	97517	rs10035564	44592500	46455282	7.913e-13	Overlap
chr15	ENSG00000104067	TJP1	30113027	30313027	4.0885e-07	4.2238e-05	rs28720730	30213027	0.89226	0.000937	FALSE	NA	NA	NA	NA	NA	NA	NA	NA	NA	NA	NA	NA	NA	NA	NA	NA	NA	NA	NA	NA
chr16	ENSG00000103335;ENSG00000167513;ENSG00000198931;ENSG00000141012;ENSG00000269422;ENSG00000167515;ENSG00000205022;ENSG00000129993;ENSG00000205018	PIEZO1;CDT1;APRT;GALNS;AC092384.1;TRAPPC2L;PABPN1L;CBFA2T3;RP11-830F9.6	88821748	89021748	4.1389e-07	1.0696e-07	chr16_88921748_D	88921748	1.16148	0.0003892	TRUE	NA	NA	NA	NA	NA	NA	NA	NA	NA	NA	NA	NA	NA	NA	NA	rs11076631	89337975	90324372	7.285e-07	316227
chr3			161905127	162105127	4.1527e-07	8.3403e-06	rs2054887	162005127	0.948092	4.365e-05	TRUE	NA	NA	NA	NA	NA	rs489939	161394234	161518228	1.24e-08	386899	rs6804239	161780488	161780488	8.41e-10	124639	rs13090130	161092491	161969035	1.701e-07	Overlap
chr1			73520770	73720770	4.1601e-07	1.3502e-10	rs113740867	73620770	1.06014	4.969e-08	TRUE	rs12129573	73766426	73991366	2.03e-12	45656	rs12129573	73736562	73991651	8.94e-15	15792	rs11210195	73749283	73749283	1.76e-09	28513	rs12129573	73129366	74181366	7,97E-19	Overlap
chr4	ENSG00000173040;ENSG00000072840;ENSG00000072832	EVC2;EVC;CRMP1	5580123	5780123	4.1603e-07	5.0993e-05	rs73200117	5680123	0.95209	0.0006829	FALSE	NA	NA	NA	NA	NA	NA	NA	NA	NA	NA	NA	NA	NA	NA	NA	NA	NA	NA	NA	NA
chr8	ENSG00000136997	MYC	128692997	128892997	4.1845e-07	6.2209e-05	rs75156607	128792997	0.85599	1.588e-05	FALSE	NA	NA	NA	NA	NA	NA	NA	NA	NA	NA	NA	NA	NA	NA	NA	NA	NA	NA	NA	NA
chr1	ENSG00000117713;ENSG00000060642;ENSG00000204160;ENSG00000175793;ENSG00000142751;ENSG00000198746;ENSG00000090273;ENSG00000131910;ENSG00000175707	ARID1A;PIGV;ZDHHC18;SFN;GPN2;GPATCH3;NUDC;NR0B2;C1orf172	27093561	27293561	4.1997e-07	0.00033741	rs185636733	27193561	1.18613	0.000614	FALSE	NA	NA	NA	NA	NA	NA	NA	NA	NA	NA	NA	NA	NA	NA	NA	NA	NA	NA	NA	NA
chr16	ENSG00000162104	ADCY9	4017127	4217127	4.2611e-07	0.0004337	rs147497049	4117127	0.81898	0.0005082	TRUE	NA	NA	NA	NA	NA	NA	NA	NA	NA	NA	rs6500596	4470027	4470027	5.24e-09	252900	rs8048039	4397786	4787486	1,05E-08	180659
chr8	ENSG00000183117	CSMD1	4774206	4974206	4.3571e-07	1.2715e-05	rs4875134	4874206	0.95935	0.0004575	FALSE	NA	NA	NA	NA	NA	NA	NA	NA	NA	NA	NA	NA	NA	NA	NA	NA	NA	NA	NA	NA
chr1	ENSG00000117707	PROX1	214049028	214249028	4.4452e-07	9.6584e-07	rs340881	214149028	1.06184	4.626e-06	FALSE	NA	NA	NA	NA	NA	NA	NA	NA	NA	NA	NA	NA	NA	NA	NA	NA	NA	NA	NA	NA
chr7	ENSG00000183166	CALN1	71618530	71818530	4.4583e-07	1.3457e-10	rs77059784	71718530	0.890924	1.644e-05	TRUE	NA	NA	NA	NA	NA	NA	NA	NA	NA	NA	rs2944823	71795470	71795470	3.21e-08	Overlap	rs2944821	71386998	71922898	5.605e-06	Overlap
chr8	ENSG00000164758	MED30	118444445	118644445	4.5531e-07	1.9389e-06	rs17667915	118544445	1.0612	3.226e-05	FALSE	NA	NA	NA	NA	NA	NA	NA	NA	NA	NA	NA	NA	NA	NA	NA	NA	NA	NA	NA	NA
chr2			57318077	57518077	4.5575e-07	0.0084837	rs190168273	57418077	1.17657	1.297e-06	TRUE	rs11682175	57943593	58502192	1.47e-11	425516	rs7596038	57950104	58484172	2.37e-12	432027	NA	NA	NA	NA	NA	rs2717003	57845065	58866438	1.912e-18	326988
chr6	ENSG00000249853	HS3ST5	114614501	114814501	4.5748e-07	0.00034793	rs78742943	114714501	0.90647	2.581e-05	TRUE	NA	NA	NA	NA	NA	rs760608	114679177	114722063	1.9e-08	Overlap	NA	NA	NA	NA	NA	NA	NA	NA	NA	NA
chr5	ENSG00000145675	PIK3R1	67503827	67703827	4.5821e-07	2.4826e-07	rs187706248	67603827	1.24446	0.0007797	FALSE	NA	NA	NA	NA	NA	NA	NA	NA	NA	NA	NA	NA	NA	NA	NA	NA	NA	NA	NA	NA
chr18	ENSG00000141627	DYM	46503102	46703102	4.6348e-07	4.0946e-06	rs9304371	46603102	1.07283	0.0001614	FALSE	NA	NA	NA	NA	NA	NA	NA	NA	NA	NA	NA	NA	NA	NA	NA	NA	NA	NA	NA	NA
chr2	ENSG00000144040;ENSG00000135631;ENSG00000214513	SFXN5;RAB11FIP5;NOTO	73239043	73439043	4.7012e-07	1.3283e-05	rs74863866	73339043	0.88091	8.594e-05	TRUE	NA	NA	NA	NA	NA	rs2077586	73161551	73168593	2.96e-08	70450	rs999494	73157395	73157395	2.4e-10	81648	rs999494	73079995	73222395	0,000000015	63912
chr2	ENSG00000138081	FBXO11	48120336	48320336	4.7221e-07	2.7406e-07	rs17396122	48220336	1.08839	1.662e-06	FALSE	NA	NA	NA	NA	NA	NA	NA	NA	NA	NA	NA	NA	NA	NA	NA	NA	NA	NA	NA	NA
chr15	ENSG00000140525;ENSG00000140521;ENSG00000140519	FANCI;POLG;RHCG	89813257	90013257	4.758e-07	7.7793e-10	rs143590968	89913257	0.860193	0.0008563	TRUE	NA	NA	NA	NA	NA	NA	NA	NA	NA	NA	rs758129	89900887	89900887	2.87e-08	Overlap	rs2238304	89682950	89996950	8.131e-08	Overlap
chr6			93024022	93224022	4.8182e-07	5.6146e-12	rs146287833	93124022	1.23899	0.0007702	TRUE	NA	NA	NA	NA	NA	rs634940	93063529	93165206	1.3e-08	Overlap	NA	NA	NA	NA	NA	rs634940	92947800	93333500	1.087e-07	Overlap
chr2			60311629	60511629	4.8258e-07	1.2688e-11	rs74621859	60411629	1.21325	7.57e-05	TRUE	NA	NA	NA	NA	NA	NA	NA	NA	NA	NA	NA	NA	NA	NA	NA	rs4672366	60242162	60588362	1.252e-05	Overlap
chr2	ENSG00000144290;ENSG00000197635	SLC4A10;DPP4	162775176	162975176	4.8363e-07	7.0693e-12	rs77732408	162875176	0.88241	0.0002786	TRUE	rs2909457	162798555	162910255	4.62e-08	Overlap	NA	NA	NA	NA	NA	NA	NA	NA	NA	NA	NA	NA	NA	NA	NA
chr3	ENSG00000154822	PLCL2	16798384	16998384	5.0266e-07	6.1064e-13	rs111865820	16898384	1.15189	0.0007736	TRUE	rs4330281	17221366	17888266	4.64e-09	222982	rs9881798	16845144	16876476	2.81e-08	Overlap	NA	NA	NA	NA	NA	rs6577597	16654845	17938226	9.065e-08	Overlap
chr5	ENSG00000085365;ENSG00000132842	SCAMP1;AP3B1	77524014	77724014	5.0884e-07	3.3201e-06	rs9293741	77624014	1.05675	1.293e-06	FALSE	NA	NA	NA	NA	NA	NA	NA	NA	NA	NA	NA	NA	NA	NA	NA	NA	NA	NA	NA	NA
chr16	ENSG00000260362;ENSG00000183454	RP11-297M9.1;GRIN2A	9709853	9909853	5.1339e-07	2.5496e-10	chr16_9809853_D	9809853	1.09746	0.0002764	TRUE	rs9922678	9875519	9970219	1.28e-08	Overlap	rs7191183	9875513	9960879	6.31e-09	Overlap	rs9922678	9946319	9946319	3.36e-09	36466	rs9926049	9784960	10047160	1.568e-07	Overlap
chr19	ENSG00000064489;ENSG00000213999;ENSG00000254901;ENSG00000064490;ENSG00000184162;ENSG00000130287;ENSG00000187664;ENSG00000213996;ENSG00000105705;ENSG00000129933	MEF2BNB-MEF2B;MEF2B;MEF2BNB;RFXANK;NR2C2AP;NCAN;HAPLN4;TM6SF2;SUGP1;MAU2	19253979	19453979	5.1407e-07	1.1153e-11	rs75235904	19353979	1.099	2.469e-05	TRUE	rs2905426	19374022	19658022	3.63e-10	Overlap	rs2905432	19358332	19657632	6.62e-12	Overlap	NA	NA	NA	NA	NA	rs1858999	19274669	19845669	2.982e-12	Overlap
chr11			79698671	79898671	5.1457e-07	4.0475e-05	rs79294498	79798671	0.90574	0.0006115	FALSE	NA	NA	NA	NA	NA	NA	NA	NA	NA	NA	NA	NA	NA	NA	NA	NA	NA	NA	NA	NA
chr12	ENSG00000122970;ENSG00000174437	IFT81;ATP2A2	110542190	110742190	5.2435e-07	6.5659e-09	rs12318836	110642190	1.05971	0.0003177	TRUE	rs4766428	110723245	110723245	1.4e-09	Overlap	rs4766428	110723245	110723245	2.68e-14	Overlap	rs4766428	110723245	110723245	2.6e-09	Overlap	rs4766428	110079434	111539434	3.584e-14	Overlap
chr1	ENSG00000117360;ENSG00000163125;ENSG00000143374;ENSG00000143369	PRPF3;RPRD2;TARS2;ECM1	150290400	150490400	5.2489e-07	5.3594e-06	rs116344843	150390400	1.12784	3.648e-05	TRUE	rs140505938	149998890	150242490	4.49e-10	47910	rs140505938	149998923	150214166	6.5e-10	76234	rs12129037	150492114	150492114	4.51e-09	1714	rs12138231	149949398	151061398	1.809e-06	Overlap
chr8	ENSG00000104723	TUSC3	15546332	15746332	5.2804e-07	6.1929e-08	rs62503712	15646332	0.91512	5.403e-05	FALSE	NA	NA	NA	NA	NA	NA	NA	NA	NA	NA	NA	NA	NA	NA	NA	NA	NA	NA	NA	NA
chr22	ENSG00000100038	TOP3B	22328972	22528972	5.326e-07	0.00045883	rs6000857	22428972	1.04634	0.0001666	FALSE	NA	NA	NA	NA	NA	NA	NA	NA	NA	NA	NA	NA	NA	NA	NA	NA	NA	NA	NA	NA
chr13	ENSG00000102471	NDFIP2	80046336	80246336	5.3452e-07	6.8834e-09	rs142937278	80146336	0.834348	0.0008768	TRUE	NA	NA	NA	NA	NA	rs9545047	79855297	80162555	1.15e-08	Overlap	NA	NA	NA	NA	NA	rs9545047	79804196	80289456	8.523e-10	Overlap
chr8	ENSG00000154359	LONRF1	12513884	12713884	5.4083e-07	3.7108e-10	rs4831364	12613884	0.93389	0.0002173	FALSE	NA	NA	NA	NA	NA	NA	NA	NA	NA	NA	NA	NA	NA	NA	NA	NA	NA	NA	NA	NA
chr20	ENSG00000101445;ENSG00000101447;ENSG00000101452	PPP1R16B;FAM83D;DHX35	37488360	37688360	5.4189e-07	2.4472e-08	rs66526549	37588360	1.04991	0.0003815	TRUE	rs6065094	37361494	37485994	1.46e-11	2366	rs6065094	37361504	37485986	7.91e-17	2374	NA	NA	NA	NA	NA	rs6065094	37216606	37567069	5.725e-13	Overlap
chr22	ENSG00000100266;ENSG00000100271;ENSG00000100290;ENSG00000100294;ENSG00000100300;ENSG00000100304	PACSIN2;TTLL1;BIK;MCAT;TSPO;TTLL12	43375265	43575265	5.4527e-07	6.7416e-06	rs13056486	43475265	1.06855	2.656e-05	TRUE	NA	NA	NA	NA	NA	NA	NA	NA	NA	NA	NA	NA	NA	NA	NA	rs76365544	44073179	44243079	3.854e-05	497914
chr5			57348661	57548661	5.5476e-07	1.8887e-09	rs4700257	57448661	0.92988	8.794e-05	TRUE	NA	NA	NA	NA	NA	NA	NA	NA	NA	NA	NA	NA	NA	NA	NA	rs39967	57388788	57947788	9.944e-07	Overlap
chr15			70557157	70757157	5.6962e-07	5.2856e-06	rs141483072	70657157	0.83444	4.478e-06	TRUE	rs12148337	70573672	70628872	1.79e-08	Overlap	rs12148337	70573650	70618956	1.16e-08	Overlap	NA	NA	NA	NA	NA	NA	NA	NA	NA	NA
chr7	ENSG00000183166	CALN1	71373406	71573406	5.7282e-07	2.5525e-08	chr7_71473406_I	71473406	0.886745	1.589e-05	TRUE	NA	NA	NA	NA	NA	NA	NA	NA	NA	NA	rs2944823	71795470	71795470	3.21e-08	222064	rs2944821	71386998	71922898	5.605e-06	Overlap
chr3	ENSG00000114790;ENSG00000174953;ENSG00000174948	ARHGEF26;DHX36;GPR149	153947331	154147331	5.7853e-07	9.442e-05	rs78121619	154047331	1.15882	0.0007102	FALSE	NA	NA	NA	NA	NA	NA	NA	NA	NA	NA	NA	NA	NA	NA	NA	NA	NA	NA	NA	NA
chr18	ENSG00000101746	NOL4	31792386	31992386	5.8081e-07	0.028972	rs75508522	31892386	0.88825	0.0002445	FALSE	NA	NA	NA	NA	NA	NA	NA	NA	NA	NA	NA	NA	NA	NA	NA	NA	NA	NA	NA	NA
chr1	ENSG00000163531;ENSG00000184144;ENSG00000174529;ENSG00000117222;ENSG00000133059	NFASC;CNTN2;TMEM81;RBBP5;DSTYK	204982443	205182443	5.8234e-07	1.2091e-05	chr1_205082443_D	205082443	0.938659	1.336e-06	FALSE	NA	NA	NA	NA	NA	NA	NA	NA	NA	NA	NA	NA	NA	NA	NA	NA	NA	NA	NA	NA
chr2	ENSG00000135905	DOCK10	225843984	226043984	5.8393e-07	8.3383e-06	rs140115379	225943984	1.26655	0.000608	TRUE	rs11685299	225334096	225467796	1.12e-08	376188	rs11685299	225334070	225467840	3.86e-09	376144	rs11685299	225391296	225391296	4.7e-12	452688	rs72974269	225226907	225525607	3.651e-07	389077
chr8	ENSG00000008513	ST3GAL1	134453065	134653065	5.8943e-07	3.4497e-05	rs1814916	134553065	0.9198	0.0001931	FALSE	NA	NA	NA	NA	NA	NA	NA	NA	NA	NA	NA	NA	NA	NA	NA	NA	NA	NA	NA	NA
chr6	ENSG00000112394	SLC16A10	111367813	111567813	5.9123e-07	2.5664e-06	rs189426171	111467813	0.895031	0.0008219	TRUE	NA	NA	NA	NA	NA	NA	NA	NA	NA	NA	NA	NA	NA	NA	NA	rs9487653	111365689	112001689	4.072e-05	Overlap
chr17	ENSG00000108557;ENSG00000072310;ENSG00000175662	RAI1;SREBF1;TOM1L2	17611270	17811270	5.9345e-07	1.1989e-07	rs4925114	17711270	0.942045	1.193e-07	TRUE	rs8082590	17722402	18030202	1.77e-08	Overlap	rs4925114	17649172	17967397	2.64e-08	Overlap	rs8082590	17958402	17958402	7.4e-10	147132	NA	NA	NA	NA	NA
chr18	ENSG00000101746	NOL4	31376028	31576028	5.9517e-07	5.4478e-07	rs116844291	31476028	0.892793	0.0003911	FALSE	NA	NA	NA	NA	NA	NA	NA	NA	NA	NA	NA	NA	NA	NA	NA	NA	NA	NA	NA	NA
chr16	ENSG00000072736;ENSG00000103067;ENSG00000103066;ENSG00000103064;ENSG00000103061;ENSG00000132600	NFATC3;ESRP2;PLA2G15;SLC7A6;SLC7A6OS;PRMT7	68182173	68382173	5.9713e-07	1.9097e-05	chr16_68282173_D	68282173	0.91769	0.0009991	TRUE	rs8044995	67709340	68311340	1.51e-08	Overlap	rs1975802	67708897	68305708	3.56e-08	Overlap	NA	NA	NA	NA	NA	NA	NA	NA	NA	NA
chr1	ENSG00000117676;ENSG00000117713	RPS6KA1;ARID1A	26856039	27056039	5.9864e-07	3.4576e-05	rs142032105	26956039	1.25559	0.0004403	FALSE	NA	NA	NA	NA	NA	NA	NA	NA	NA	NA	NA	NA	NA	NA	NA	NA	NA	NA	NA	NA
chr15	ENSG00000128989;ENSG00000047346;ENSG00000169856	ARPP19;FAM214A;ONECUT1	52860438	53060438	6.0128e-07	1.0458e-07	rs78660637	52960438	1.09955	1.985e-05	FALSE	NA	NA	NA	NA	NA	NA	NA	NA	NA	NA	NA	NA	NA	NA	NA	NA	NA	NA	NA	NA
chr4			23174755	23374755	6.0208e-07	1.2809e-11	chr4_23274755_D	23274755	0.9539	0.0005681	TRUE	rs215411	23366403	23443403	3.06e-08	Overlap	rs215411	23366446	23443426	1.4e-08	Overlap	rs215411	23423603	23423603	6.37e-10	48848	rs215483	23282621	23532121	7.807e-06	Overlap
chr2	ENSG00000163793;ENSG00000138100;ENSG00000138030;ENSG00000138028;ENSG00000143994;ENSG00000138073;ENSG00000186143;ENSG00000163792;ENSG00000138074;ENSG00000138085;ENSG00000084774;ENSG00000115194	DNAJC5G;TRIM54;KHK;CGREF1;ABHD1;PREB;C2orf53;TCF23;SLC5A6;ATRAID;CAD;SLC30A3	27317238	27517238	6.0245e-07	9.9853e-07	rs148469514	27417238	0.84823	0.00024	TRUE	NA	NA	NA	NA	NA	NA	NA	NA	NA	NA	NA	NA	NA	NA	NA	rs12474906	27451538	28375538	1.155e-05	Overlap
chr3			80316552	80516552	6.0487e-07	1.0942e-10	rs1028089	80416552	1.05359	1.498e-05	TRUE	NA	NA	NA	NA	NA	NA	NA	NA	NA	NA	NA	NA	NA	NA	NA	rs28490262	79814042	81178042	1.952e-07	Overlap
chr6			77959879	78159879	6.0706e-07	7.673e-06	rs149587691	78059879	0.869966	0.0008539	FALSE	NA	NA	NA	NA	NA	NA	NA	NA	NA	NA	NA	NA	NA	NA	NA	NA	NA	NA	NA	NA
chr19	ENSG00000105428;ENSG00000130254;ENSG00000160633	ZNRF4;SAFB2;SAFB	5439418	5639418	6.0834e-07	8.438e-09	rs112757923	5539418	1.16895	0.0008984	FALSE	NA	NA	NA	NA	NA	NA	NA	NA	NA	NA	NA	NA	NA	NA	NA	NA	NA	NA	NA	NA
chr12	ENSG00000082805;ENSG00000111186;ENSG00000171823	ERC1;WNT5B;FBXL14	1582645	1782645	6.0961e-07	0.000179	rs11061861	1682645	1.05127	0.0002648	TRUE	NA	NA	NA	NA	NA	NA	NA	NA	NA	NA	NA	NA	NA	NA	NA	rs10774034	2225658	2490458	3.213e-20	443013
chr16			64069553	64269553	6.1242e-07	2.1228e-11	rs186573834	64169553	0.882761	7.77e-05	TRUE	NA	NA	NA	NA	NA	rs17465671	63692643	63712719	4.14e-09	356834	rs8058130	64371163	64371163	4.77e-08	101610	NA	NA	NA	NA	NA
chr2	ENSG00000135999	EPC2	149362958	149562958	6.1275e-07	1.2471e-06	rs145171722	149462958	0.855901	3.451e-06	TRUE	rs200327371	149390778	149520178	1.59e-08	Overlap	NA	NA	NA	NA	NA	NA	NA	NA	NA	NA	NA	NA	NA	NA	NA
chr3	ENSG00000132394;ENSG00000179407;ENSG00000179348	EEFSEC;DNAJB8;GATA2	128087234	128287234	6.1556e-07	1.5431e-06	rs76939711	128187234	0.831601	1.646e-06	FALSE	NA	NA	NA	NA	NA	NA	NA	NA	NA	NA	NA	NA	NA	NA	NA	NA	NA	NA	NA	NA
chr2	ENSG00000115561;ENSG00000249884;ENSG00000239305;ENSG00000153561;ENSG00000153563;ENSG00000172116	CHMP3;RNF103-CHMP3;RNF103;RMND5A;CD8A;CD8B	86845501	87045501	6.1928e-07	0.00015718	chr2_86945501_D	86945501	1.06791	6.237e-05	FALSE	NA	NA	NA	NA	NA	NA	NA	NA	NA	NA	NA	NA	NA	NA	NA	NA	NA	NA	NA	NA
chr7	ENSG00000183166	CALN1	71512643	71712643	6.2435e-07	5.9007e-08	rs142285204	71612643	0.88736	1.996e-05	TRUE	NA	NA	NA	NA	NA	NA	NA	NA	NA	NA	rs2944823	71795470	71795470	3.21e-08	82827	rs2944821	71386998	71922898	5.605e-06	Overlap
chr14	ENSG00000027075;ENSG00000182107	PRKCH;TMEM30B	61577529	61777529	6.3452e-07	0.00029971	rs57550654	61677529	1.11717	0.0001962	FALSE	NA	NA	NA	NA	NA	NA	NA	NA	NA	NA	NA	NA	NA	NA	NA	NA	NA	NA	NA	NA
chr1	ENSG00000171735;ENSG00000049245	CAMTA1;VAMP3	7637943	7837943	6.3581e-07	0.005124	rs115389505	7737943	1.2192	6.162e-05	TRUE	NA	NA	NA	NA	NA	NA	NA	NA	NA	NA	NA	NA	NA	NA	NA	rs11121172	8316444	9018644	5.064e-07	478501
chr12	ENSG00000135476;ENSG00000123349;ENSG00000139637;ENSG00000094914;ENSG00000170374;ENSG00000185591;ENSG00000135409;ENSG00000205352;ENSG00000197111;ENSG00000139625	ESPL1;PFDN5;C12orf10;AAAS;SP7;SP1;AMHR2;PRR13;PCBP2;MAP3K12	53680633	53880633	6.3979e-07	2.5654e-06	rs61928096	53780633	0.886297	0.0008297	TRUE	NA	NA	NA	NA	NA	NA	NA	NA	NA	NA	NA	NA	NA	NA	NA	rs61928076	53425164	54110164	4.227e-05	Overlap
chr9	ENSG00000048828;ENSG00000197724	FAM120A;PHF2	96255980	96455980	6.406e-07	2.7571e-09	rs7857165	96355980	0.875381	7.778e-06	TRUE	NA	NA	NA	NA	NA	NA	NA	NA	NA	NA	NA	NA	NA	NA	NA	rs6479487	96100673	96445373	1.016e-05	Overlap
chr3	ENSG00000237787	C3orf79	153099630	153299630	6.4796e-07	0.00035492	rs140090246	153199630	0.84089	0.0004224	FALSE	NA	NA	NA	NA	NA	NA	NA	NA	NA	NA	NA	NA	NA	NA	NA	NA	NA	NA	NA	NA
chr7			109874883	110074883	6.5258e-07	7.5196e-10	rs117186061	109974883	0.91989	0.0005222	TRUE	rs211829	110034393	110106693	3.71e-08	Overlap	rs211829	110034378	110106697	2.29e-09	Overlap	NA	NA	NA	NA	NA	rs6969410	109874015	110188815	2.676e-09	Overlap
chr8	ENSG00000156103	MMP16	89034968	89234968	6.5326e-07	8.2773e-10	rs28907627	89134968	0.846117	0.0003162	TRUE	rs7819570	89340626	89753626	1.22e-08	105658	rs7010876	89221915	89462854	6.51e-09	Overlap	rs7010876	89264751	89264751	1.48e-08	29783	rs1915019	89138489	89810689	1,18E-10	Overlap
chr3			81019052	81219052	6.5412e-07	8.7187e-10	rs2578329	81119052	0.952653	0.000272	TRUE	NA	NA	NA	NA	NA	NA	NA	NA	NA	NA	NA	NA	NA	NA	NA	rs28490262	79814042	81178042	1.952e-07	Overlap
chr14	ENSG00000175785;ENSG00000140067;ENSG00000100628;ENSG00000258987	PRIMA1;FAM181A;ASB2;RP11-131H24.4	94206185	94406185	6.5489e-07	5.5301e-06	rs72696611	94306185	1.1165	2.199e-05	FALSE	NA	NA	NA	NA	NA	NA	NA	NA	NA	NA	NA	NA	NA	NA	NA	NA	NA	NA	NA	NA
chr10	ENSG00000183049	CAMK1D	12377300	12577300	6.5798e-07	6.454e-05	rs140820653	12477300	1.18625	0.0008363	FALSE	NA	NA	NA	NA	NA	NA	NA	NA	NA	NA	NA	NA	NA	NA	NA	NA	NA	NA	NA	NA
chr13			110190095	110390095	6.5904e-07	3.4239e-05	rs17504752	110290095	0.938659	7.02e-05	FALSE	NA	NA	NA	NA	NA	NA	NA	NA	NA	NA	NA	NA	NA	NA	NA	NA	NA	NA	NA	NA
chr18			4907091	5107091	6.5972e-07	3.2944e-12	rs142256986	5007091	0.902853	0.0003251	TRUE	NA	NA	NA	NA	NA	NA	NA	NA	NA	NA	NA	NA	NA	NA	NA	rs8096175	4878576	5130676	1,55E-08	Overlap
chr19	ENSG00000127663	KDM4B	4923157	5123157	6.61e-07	3.1218e-11	chr19_5023157_D	5023157	0.820203	0.0004826	FALSE	NA	NA	NA	NA	NA	NA	NA	NA	NA	NA	NA	NA	NA	NA	NA	NA	NA	NA	NA	NA
chr3	ENSG00000160145	KALRN	123840242	124040242	6.652e-07	8.333e-09	rs73186278	123940242	0.852828	0.0003737	FALSE	NA	NA	NA	NA	NA	NA	NA	NA	NA	NA	NA	NA	NA	NA	NA	NA	NA	NA	NA	NA
chr1	ENSG00000118193;ENSG00000118197	KIF14;DDX59	200402569	200602569	6.6628e-07	2.4621e-13	rs10919966	200502569	1.05802	0.000102	TRUE	NA	NA	NA	NA	NA	rs6678676	200253612	200269903	3.22e-08	132666	NA	NA	NA	NA	NA	rs4915203	200200087	200515287	3.892e-06	Overlap
chr3			34460318	34660318	6.6916e-07	7.7397e-07	rs1851059	34560318	0.835017	0.0006218	FALSE	NA	NA	NA	NA	NA	NA	NA	NA	NA	NA	NA	NA	NA	NA	NA	NA	NA	NA	NA	NA
chr8	ENSG00000221914;ENSG00000104765;ENSG00000240694;ENSG00000092964	PPP2R2A;BNIP3L;PNMA2;DPYSL2	26172768	26372768	6.6987e-07	2.4526e-10	rs73219805	26272768	0.930813	2.992e-07	TRUE	NA	NA	NA	NA	NA	rs1042992	26190836	26279173	3.67e-09	Overlap	rs73219805	26272768	26272768	1.94e-11	Overlap	rs3808581	26069047	26329847	4.046e-09	Overlap
chr8	ENSG00000153310;ENSG00000153317	FAM49B;ASAP1	130982861	131182861	6.7015e-07	8.5845e-07	rs113840584	131082861	0.88214	0.0008736	FALSE	NA	NA	NA	NA	NA	NA	NA	NA	NA	NA	NA	NA	NA	NA	NA	NA	NA	NA	NA	NA
chr1			96878384	97078384	6.7038e-07	5.369e-07	rs17376167	96978384	0.87959	6.827e-05	TRUE	NA	NA	NA	NA	NA	NA	NA	NA	NA	NA	NA	NA	NA	NA	NA	rs59519965	96925334	97448334	1.886e-06	Overlap
chr18	ENSG00000206432;ENSG00000154655	TMEM200C;L3MBTL4	5862628	6062628	6.7684e-07	2.2311e-05	rs145948954	5962628	0.86476	0.0005905	FALSE	NA	NA	NA	NA	NA	NA	NA	NA	NA	NA	NA	NA	NA	NA	NA	NA	NA	NA	NA	NA
chr3	ENSG00000131374	TBC1D5	17685869	17885869	6.8129e-07	8.3076e-10	rs11715952	17785869	0.889316	0.0003098	TRUE	rs4330281	17221366	17888266	4.64e-09	Overlap	rs11409090	17221017	17888256	2.11e-09	Overlap	rs4330281	17859366	17859366	3.04e-08	Overlap	rs6577597	16654845	17938226	9.065e-08	Overlap
chr1	ENSG00000132716;ENSG00000258465;ENSG00000162735;ENSG00000122218;ENSG00000162736;ENSG00000171786;ENSG00000162738	DCAF8;DCAF8;PEX19;COPA;NCSTN;NHLH1;VANGL2	160245281	160445281	6.8937e-07	6.707e-07	rs5000080	160345281	1.0645	0.0004721	FALSE	NA	NA	NA	NA	NA	NA	NA	NA	NA	NA	NA	NA	NA	NA	NA	NA	NA	NA	NA	NA
chr18			69845053	70045053	6.989e-07	3.8762e-10	rs145804615	69945053	0.94346	3.788e-05	TRUE	NA	NA	NA	NA	NA	NA	NA	NA	NA	NA	NA	NA	NA	NA	NA	rs337718	69615278	69942278	1.422e-05	Overlap
chr18			36798285	36998285	7.0451e-07	0.00016129	rs1943161	36898285	1.05012	0.0001127	FALSE	NA	NA	NA	NA	NA	NA	NA	NA	NA	NA	NA	NA	NA	NA	NA	NA	NA	NA	NA	NA
chr3			179952040	180152040	7.0733e-07	6.0388e-05	rs189049125	180052040	0.83736	0.0003954	TRUE	rs11411529	180588843	181205585	1.3e-11	436803	rs34796896	180571624	181207851	3.19e-12	419584	NA	NA	NA	NA	NA	rs7647398	180475150	181295605	1.074e-14	323110
chr6	ENSG00000112304;ENSG00000112308;ENSG00000112294;ENSG00000137261;ENSG00000111802	ACOT13;C6orf62;ALDH5A1;KIAA0319;TDP2	24518498	24718498	7.0841e-07	1.004e-05	rs112476779	24618498	1.16497	8.907e-05	TRUE	NA	NA	NA	NA	NA	rs3130820	24988105	33842877	2.12e-44	269607	NA	NA	NA	NA	NA	rs13195636	24939493	30559493	2.901e-38	220995
chr16	ENSG00000183454	GRIN2A	9842996	10042996	7.1233e-07	2.3405e-09	rs9934669	9942996	0.932392	2.329e-07	TRUE	rs9922678	9875519	9970219	1.28e-08	Overlap	rs7191183	9875513	9960879	6.31e-09	Overlap	rs9922678	9946319	9946319	3.36e-09	Overlap	rs9926049	9784960	10047160	1.568e-07	Overlap
chr6	ENSG00000135333	EPHA7	93752252	93952252	7.1303e-07	1.972e-07	rs1408282	93852252	1.06141	0.0006599	FALSE	NA	NA	NA	NA	NA	NA	NA	NA	NA	NA	NA	NA	NA	NA	NA	NA	NA	NA	NA	NA
chr8	ENSG00000173273	TNKS	9471822	9671822	7.1337e-07	7.4132e-07	rs73204606	9571822	0.92811	0.0006309	TRUE	NA	NA	NA	NA	NA	rs11993663	10030698	10057705	3.4e-08	358876	NA	NA	NA	NA	NA	NA	NA	NA	NA	NA
chr17	ENSG00000153944;ENSG00000166329	MSI2;CCDC182	55636447	55836447	7.1474e-07	8.5053e-12	chr17_55736447_I	55736447	0.924317	0.0005567	TRUE	NA	NA	NA	NA	NA	NA	NA	NA	NA	NA	rs35065479	55736735	55736735	2.31e-08	Overlap	rs4793888	55662940	55844240	3.719e-08	Overlap
chr11	ENSG00000198561	CTNND1	57565336	57765336	7.2466e-07	4.4975e-09	rs674094	57665336	0.942516	3.364e-07	TRUE	rs9420	57386294	57682294	2.24e-09	Overlap	rs7129727	57385856	57681828	1.47e-09	Overlap	rs9420	57510294	57510294	8.52e-09	55042	rs7938083	57258622	57908622	1.041e-07	Overlap
chr2	ENSG00000152133;ENSG00000055332;ENSG00000138068;ENSG00000218739;ENSG00000115816;ENSG00000003509;ENSG00000115825	GPATCH11;EIF2AK2;SULT6B1;CEBPZ-AS1;CEBPZ;NDUFAF7;PRKD3	37315964	37515964	7.3266e-07	1.9048e-14	rs143549777	37415964	1.14294	0.0004369	TRUE	NA	NA	NA	NA	NA	NA	NA	NA	NA	NA	NA	NA	NA	NA	NA	rs3770752	36998607	37642636	1.952e-08	Overlap
chr5	ENSG00000081189	MEF2C	87998439	88198439	7.4326e-07	3.2937e-08	rs244758	88098439	1.14282	2.051e-07	TRUE	rs16867576	88581331	88854331	4.61e-09	382892	rs254782	87676693	88195380	4.4e-08	Overlap	NA	NA	NA	NA	NA	rs115325222	86671950	88940639	1.746e-06	Overlap
chr6	ENSG00000124574;ENSG00000171462;ENSG00000137221;ENSG00000204052;ENSG00000171453;ENSG00000137207;ENSG00000124571;ENSG00000170734	ABCC10;DLK2;TJAP1;LRRC73;POLR1C;YIPF3;XPO5;POLH	43355664	43555664	7.4747e-07	7.3355e-07	rs113161348	43455664	1.1012	0.000161	TRUE	NA	NA	NA	NA	NA	NA	NA	NA	NA	NA	NA	NA	NA	NA	NA	rs113113059	43026575	43308275	1.306e-08	195289
chr7	ENSG00000174469	CNTNAP2	147881012	148081012	7.513e-07	0.0002549	rs78093069	147981012	0.84985	0.0001139	FALSE	NA	NA	NA	NA	NA	NA	NA	NA	NA	NA	NA	NA	NA	NA	NA	NA	NA	NA	NA	NA
chr15	ENSG00000140538	NTRK3	88634697	88834697	7.5398e-07	7.5277e-05	rs143088686	88734697	0.860274	8.007e-05	FALSE	NA	NA	NA	NA	NA	NA	NA	NA	NA	NA	NA	NA	NA	NA	NA	NA	NA	NA	NA	NA
chr20	ENSG00000101109;ENSG00000124134;ENSG00000175121;ENSG00000168703;ENSG00000124102;ENSG00000124233;ENSG00000124157	STK4;KCNS1;WFDC5;WFDC12;PI3;SEMG1;SEMG2	43672513	43872513	7.5917e-07	1.3445e-09	rs6130774	43772513	1.04613	0.0004021	FALSE	NA	NA	NA	NA	NA	NA	NA	NA	NA	NA	NA	NA	NA	NA	NA	NA	NA	NA	NA	NA
chr10	ENSG00000015171;ENSG00000151240	ZMYND11;DIP2C	246817	446817	7.6048e-07	0.00026065	rs11251561	346817	0.9499	0.0004134	FALSE	NA	NA	NA	NA	NA	NA	NA	NA	NA	NA	NA	NA	NA	NA	NA	NA	NA	NA	NA	NA
chr12			75159212	75359212	7.6435e-07	3.14e-09	chr12_75259212_D	75259212	0.849762	0.0008139	FALSE	NA	NA	NA	NA	NA	NA	NA	NA	NA	NA	NA	NA	NA	NA	NA	NA	NA	NA	NA	NA
chr2			193687181	193887181	7.8083e-07	2.1824e-07	rs113552982	193787181	0.95237	0.0008181	TRUE	rs59979824	193848340	194028340	8.41e-09	Overlap	NA	NA	NA	NA	NA	rs12619354	194002782	194002782	3.81e-08	115601	rs13032111	193616069	194379069	1.277e-05	Overlap
chr16	ENSG00000103042;ENSG00000125166	SLC38A7;GOT2	58698717	58898717	7.8953e-07	7.6513e-05	rs12924887	58798717	1.08069	0.0002054	TRUE	rs12325245	58669293	58682833	1.87e-08	15884	rs42945	58538662	58684945	2.25e-10	13772	NA	NA	NA	NA	NA	rs154433	58480808	58753708	3.352e-05	Overlap
chr4			23323603	23523603	7.9228e-07	4.1721e-11	rs215411	23423603	0.937251	1.224e-08	TRUE	rs215411	23366403	23443403	3.06e-08	Overlap	rs215411	23366446	23443426	1.4e-08	Overlap	rs215411	23423603	23423603	6.37e-10	Overlap	rs215483	23282621	23532121	7.807e-06	Overlap
chr6	ENSG00000007944;ENSG00000137198;ENSG00000124788	MYLIP;GMPR;ATXN1	16134700	16334700	7.9339e-07	8.0743e-08	rs62387693	16234700	1.05485	0.0002831	FALSE	NA	NA	NA	NA	NA	NA	NA	NA	NA	NA	NA	NA	NA	NA	NA	NA	NA	NA	NA	NA
chr21	ENSG00000183570;ENSG00000267883	PCBP3;PRED60	47078930	47278930	7.9518e-07	1.7855e-08	rs112059546	47178930	1.08459	0.0001516	FALSE	NA	NA	NA	NA	NA	NA	NA	NA	NA	NA	NA	NA	NA	NA	NA	NA	NA	NA	NA	NA
chr1	ENSG00000177888;ENSG00000134376	ZBTB41;CRB1	197154535	197354535	7.9616e-07	0.00028031	rs146412727	197254535	1.1714	0.0001961	FALSE	NA	NA	NA	NA	NA	NA	NA	NA	NA	NA	NA	NA	NA	NA	NA	NA	NA	NA	NA	NA
chr11	ENSG00000175216;ENSG00000134569;ENSG00000149179	CKAP5;LRP4;C11orf49	46849256	47049256	7.9946e-07	9.6162e-12	rs149599145	46949256	0.88683	9.477e-05	TRUE	rs61126341	46342943	46751213	1.26e-11	98043	rs7951870	46342942	46751495	2.99e-13	97761	rs61882743	46548754	46548754	6.99e-12	300502	rs12285419	46021598	48491598	1.071e-13	Overlap
chr5	ENSG00000184349	EFNA5	106767813	106967813	8.1166e-07	2.6546e-07	rs113451485	106867813	0.852908	0.0005933	TRUE	NA	NA	NA	NA	NA	NA	NA	NA	NA	NA	NA	NA	NA	NA	NA	rs252812	106376490	106848190	2.111e-06	Overlap
chr8	ENSG00000183117	CSMD1	2714517	2914517	8.1177e-07	5.3541e-06	chr8_2814517_I	2814517	0.82522	3.048e-05	FALSE	NA	NA	NA	NA	NA	NA	NA	NA	NA	NA	NA	NA	NA	NA	NA	NA	NA	NA	NA	NA
chr13	ENSG00000134873;ENSG00000134874	CLDN10;DZIP1	96045379	96245379	8.1442e-07	1.1577e-06	rs35058679	96145379	1.06035	4.534e-06	FALSE	NA	NA	NA	NA	NA	NA	NA	NA	NA	NA	NA	NA	NA	NA	NA	NA	NA	NA	NA	NA
chr1			177291772	177491772	8.169e-07	2.6642e-09	rs72724871	177391772	0.86097	0.0002684	TRUE	rs6670165	177247821	177300821	4.45e-08	Overlap	rs4650963	177237533	177334782	1.16e-08	Overlap	rs6670165	177280121	177280121	3.37e-09	11651	rs16851048	177032006	177478006	2.002e-09	Overlap
chr8	ENSG00000179041;ENSG00000147576;ENSG00000169085	RRS1;ADHFE1;C8orf46	67231720	67431720	8.3189e-07	0.0014048	rs72652735	67331720	1.07961	4.7e-05	FALSE	NA	NA	NA	NA	NA	NA	NA	NA	NA	NA	NA	NA	NA	NA	NA	NA	NA	NA	NA	NA
chr3	ENSG00000158092;ENSG00000174564	NCK1;IL20RB	136577064	136777064	8.3396e-07	1.3182e-05	rs6773440	136677064	0.93183	9.205e-05	TRUE	rs7432375	135807405	136615405	7.26e-11	Overlap	rs7432375	135807609	136615268	4.07e-12	Overlap	rs66691851	136154828	136154828	4.17e-15	422236	rs7432375	135530405	136810405	1.837e-11	Overlap
chr12	ENSG00000185046	ANKS1B	99453808	99653808	8.3498e-07	6.4479e-12	rs660884	99553808	1.06481	1.701e-06	TRUE	NA	NA	NA	NA	NA	NA	NA	NA	NA	NA	NA	NA	NA	NA	NA	rs529486	99312881	99741881	3.306e-05	Overlap
chr2			103624499	103824499	8.381e-07	2.8979e-05	rs192517961	103724499	0.83577	0.0008976	FALSE	NA	NA	NA	NA	NA	NA	NA	NA	NA	NA	NA	NA	NA	NA	NA	NA	NA	NA	NA	NA
chr19	ENSG00000171804;ENSG00000105738	WDR87;SIPA1L3	38383882	38583882	8.5479e-07	2.1398e-07	rs57665407	38483882	0.95142	0.0003304	FALSE	NA	NA	NA	NA	NA	NA	NA	NA	NA	NA	NA	NA	NA	NA	NA	NA	NA	NA	NA	NA
chr17	ENSG00000141753;ENSG00000131746;ENSG00000126353;ENSG00000073584;ENSG00000264058	IGFBP4;TNS4;CCR7;SMARCE1;KRT222	38591826	38791826	8.6684e-07	0.0007587	rs149208487	38691826	0.803962	4.567e-05	FALSE	NA	NA	NA	NA	NA	NA	NA	NA	NA	NA	NA	NA	NA	NA	NA	NA	NA	NA	NA	NA
chr7	ENSG00000189056	RELN	103530866	103730866	8.7107e-07	4.9181e-09	rs147674074	103630866	1.25885	0.0005906	TRUE	NA	NA	NA	NA	NA	NA	NA	NA	NA	NA	NA	NA	NA	NA	NA	rs2299409	103597171	103921571	4.223e-05	Overlap
chr15	ENSG00000197535;ENSG00000128989;ENSG00000047346	MYO5A;ARPP19;FAM214A	52745188	52945188	8.7471e-07	1.7923e-07	rs117294977	52845188	1.0956	0.0004428	FALSE	NA	NA	NA	NA	NA	NA	NA	NA	NA	NA	NA	NA	NA	NA	NA	NA	NA	NA	NA	NA
chr22	ENSG00000100095	SEZ6L	26620763	26820763	8.7673e-07	1.5115e-05	rs75353315	26720763	0.854876	4.86e-05	FALSE	NA	NA	NA	NA	NA	NA	NA	NA	NA	NA	NA	NA	NA	NA	NA	NA	NA	NA	NA	NA
chr6	ENSG00000112245;ENSG00000118482	PTP4A1;PHF3	64229705	64429705	8.9222e-07	1.5884e-05	rs141497191	64329705	0.813101	0.0004974	TRUE	NA	NA	NA	NA	NA	NA	NA	NA	NA	NA	rs6903570	64866857	64866857	2.7e-08	437152	rs9341835	63846180	64646180	1.156e-05	Overlap
chr20	ENSG00000064655	EYA2	45603870	45803870	8.9457e-07	0.0001105	rs76656239	45703870	0.77927	0.0005868	FALSE	NA	NA	NA	NA	NA	NA	NA	NA	NA	NA	NA	NA	NA	NA	NA	NA	NA	NA	NA	NA
chr6	ENSG00000135298	BAI3	69651608	69851608	9.1808e-07	2.0951e-10	rs62416775	69751608	1.1527	0.0002032	TRUE	NA	NA	NA	NA	NA	NA	NA	NA	NA	NA	NA	NA	NA	NA	NA	rs9454727	69558389	70127289	2.586e-05	Overlap
chr16	ENSG00000149925;ENSG00000149923;ENSG00000149922;ENSG00000090238;ENSG00000102886;ENSG00000102882;ENSG00000102879;ENSG00000169627;ENSG00000132207;ENSG00000261052;ENSG00000258130;ENSG00000198064	ALDOA;PPP4C;TBX6;YPEL3;GDPD3;MAPK3;CORO1A;BOLA2B;SLX1A;SULT1A3;RP11-347C12.3;RP11-347C12.1	30072672	30272672	9.1907e-07	9.0797e-12	rs34191640	30172672	1.08058	1.545e-05	TRUE	rs12691307	29924377	30144877	4.55e-11	Overlap	rs11646127	29924422	30117253	5.52e-13	Overlap	rs3814881	30000901	30000901	8.41e-13	71771	rs3814883	29776922	30430922	2.791e-13	Overlap
chr9	ENSG00000148343;ENSG00000167130;ENSG00000095321;ENSG00000119383;ENSG00000188483	FAM73B;DOLPP1;CRAT;PPP2R4;IER5L	131809736	132009736	9.2999e-07	1.2886e-05	rs2480452	131909736	0.920717	1.686e-05	TRUE	NA	NA	NA	NA	NA	NA	NA	NA	NA	NA	NA	NA	NA	NA	NA	rs6478858	131433524	132013524	2.473e-05	Overlap
chr16	ENSG00000015413;ENSG00000131165;ENSG00000167523;ENSG00000185324;ENSG00000260259;ENSG00000158792;ENSG00000075399;ENSG00000158805;ENSG00000187741	DPEP1;CHMP1A;SPATA33;CDK10;RP11-368I7.4;SPATA2L;VPS9D1;ZNF276;FANCA	89684398	89884398	9.3074e-07	2.4868e-15	rs4785707	89784398	1.06823	0.0006623	TRUE	NA	NA	NA	NA	NA	NA	NA	NA	NA	NA	NA	NA	NA	NA	NA	rs11076631	89337975	90324372	7.285e-07	Overlap
chr17	ENSG00000108599;ENSG00000128487	AKAP10;SPECC1	19812729	20012729	9.3488e-07	1.2014e-06	rs149315354	19912729	0.912834	3.797e-05	TRUE	NA	NA	NA	NA	NA	NA	NA	NA	NA	NA	rs72843506	19946287	19946287	3.73e-08	Overlap	rs9891739	19615177	20435177	1.847e-05	Overlap
chr16	ENSG00000175595	ERCC4	13820965	14020965	9.3788e-07	1.8478e-07	chr16_13920965_I	13920965	1.05474	2.825e-05	TRUE	rs7405404	13728459	13761359	1.01e-09	59606	rs7499750	13730867	13763942	4.24e-10	57023	rs7405404	13749859	13749859	8.06e-10	71106	rs8055219	13604984	13857584	1.562e-09	Overlap
chr12	ENSG00000111199;ENSG00000139433;ENSG00000139437;ENSG00000139436	TRPV4;GLTP;TCHP;GIT2	110236546	110436546	9.4061e-07	3.7246e-11	rs116940627	110336546	1.09483	8.99e-05	TRUE	rs4766428	110723245	110723245	1.4e-09	286699	rs4766428	110723245	110723245	2.68e-14	286699	rs4766428	110723245	110723245	2.6e-09	286699	rs4766428	110079434	111539434	3.584e-14	Overlap
chr5			57202838	57402838	9.4361e-07	9.7671e-08	rs144648017	57302838	1.17352	0.0003441	TRUE	NA	NA	NA	NA	NA	NA	NA	NA	NA	NA	NA	NA	NA	NA	NA	rs39967	57388788	57947788	9.944e-07	Overlap
chr11	ENSG00000186907;ENSG00000149150;ENSG00000134809;ENSG00000214872;ENSG00000156587;ENSG00000149131	RTN4RL2;SLC43A1;TIMM10;SMTNL1;UBE2L6;SERPING1	57204292	57404292	9.4485e-07	7.8722e-08	rs74590677	57304292	0.944029	0.0004271	TRUE	rs9420	57386294	57682294	2.24e-09	Overlap	rs7129727	57385856	57681828	1.47e-09	Overlap	rs9420	57510294	57510294	8.52e-09	106002	rs7938083	57258622	57908622	1.041e-07	Overlap
chr8	ENSG00000104613;ENSG00000175445	INTS10;LPL	19678142	19878142	9.5014e-07	9.6461e-05	rs34761945	19778142	0.927368	6.242e-05	FALSE	NA	NA	NA	NA	NA	NA	NA	NA	NA	NA	NA	NA	NA	NA	NA	NA	NA	NA	NA	NA
chr2			22632512	22832512	9.5603e-07	2.2746e-09	rs34057875	22732512	0.91238	0.0008535	TRUE	NA	NA	NA	NA	NA	rs12712510	22621296	22753225	8.18e-09	Overlap	NA	NA	NA	NA	NA	rs12712510	22449726	22872126	2.485e-06	Overlap
chr1	ENSG00000143032	BARHL2	91163821	91363821	9.6114e-07	8.1628e-07	rs183144134	91263821	1.20009	0.0004739	FALSE	NA	NA	NA	NA	NA	NA	NA	NA	NA	NA	NA	NA	NA	NA	NA	NA	NA	NA	NA	NA
chr19	ENSG00000130479;ENSG00000130475;ENSG00000179913;ENSG00000248099;ENSG00000105639;ENSG00000105640;ENSG00000105641	MAP1S;FCHO1;B3GNT3;INSL3;JAK3;RPL18A;SLC5A5	17823714	18023714	9.6365e-07	0.001627	chr19_17923714_D	17923714	1.08145	0.0004395	FALSE	NA	NA	NA	NA	NA	NA	NA	NA	NA	NA	NA	NA	NA	NA	NA	NA	NA	NA	NA	NA
chr4	ENSG00000145242	EPHA5	66334006	66534006	9.6536e-07	2.356e-11	rs13144847	66434006	0.909736	5.53e-05	FALSE	NA	NA	NA	NA	NA	NA	NA	NA	NA	NA	NA	NA	NA	NA	NA	NA	NA	NA	NA	NA
chr9	ENSG00000137075;ENSG00000165304	RNF38;MELK	36450072	36650072	9.6544e-07	1.136e-11	rs74689221	36550072	0.944403	4.976e-05	TRUE	NA	NA	NA	NA	NA	NA	NA	NA	NA	NA	NA	NA	NA	NA	NA	rs2381411	36251028	36550928	1.961e-06	Overlap
chr5	ENSG00000035499;ENSG00000164181	DEPDC1B;ELOVL7	59951604	60151604	9.6547e-07	2.5251e-09	rs76910489	60051604	0.88047	0.0008641	TRUE	rs4391122	60499143	60843543	1.1e-14	347539	rs7701440	60563907	60843706	3.72e-14	412303	NA	NA	NA	NA	NA	rs7701440	59935980	60904980	1.696e-14	Overlap
chr5	ENSG00000154162	CDH12	22691826	22891826	9.694e-07	2.9157e-05	rs183056180	22791826	0.813101	0.0004145	TRUE	NA	NA	NA	NA	NA	NA	NA	NA	NA	NA	NA	NA	NA	NA	NA	rs11750149	22724888	23038888	4.121e-05	Overlap
chr2	ENSG00000138430	OLA1	174967540	175167540	9.7283e-07	1.704e-07	rs62174167	175067540	1.05106	3.896e-05	TRUE	NA	NA	NA	NA	NA	NA	NA	NA	NA	NA	NA	NA	NA	NA	NA	rs9287971	174877432	175225752	8.872e-06	Overlap
chr19	ENSG00000197647;ENSG00000257355;ENSG00000257446;ENSG00000223547;ENSG00000214189;ENSG00000188474;ENSG00000132010;ENSG00000213297;ENSG00000257591;ENSG00000196646	ZNF433;CTD-2006C1.10;ZNF878;ZNF844;ZNF788;ZNF788;ZNF20;ZNF625-ZNF20;ZNF625;ZNF136	12106546	12306546	9.7677e-07	0.00044661	rs146015867	12206546	1.16626	0.0005514	TRUE	NA	NA	NA	NA	NA	rs72986630	11849736	11849736	8.09e-10	256810	NA	NA	NA	NA	NA	rs72986630	11631736	11993736	2.625e-07	256810
chr4	ENSG00000150625	GPM6A	176631401	176831401	9.7968e-07	1.0596e-12	rs12498839	176731401	0.899969	1.671e-06	TRUE	rs1106568	176851001	176875801	9.47e-09	19600	rs62334820	176717618	176904037	9.6e-12	Overlap	rs6846161	176866459	176866459	9.96e-10	35058	rs41533650	176648701	177024252	1.137e-11	Overlap
chr10	ENSG00000148572;ENSG00000171988	NRBF2;JMJD1C	64913950	65113950	9.8051e-07	8.4108e-07	rs76460998	65013950	0.89449	4.485e-05	TRUE	NA	NA	NA	NA	NA	NA	NA	NA	NA	NA	rs111364339	64857872	64857872	5.37e-09	56078	rs7915131	64337156	64539756	1.787e-05	495294
chr1	ENSG00000162413;ENSG00000116273;ENSG00000041988;ENSG00000007923;ENSG00000171735	KLHL21;PHF13;THAP3;DNAJC11;CAMTA1	6668856	6868856	9.8758e-07	1.1687e-08	rs11122119	6768856	0.954089	2.446e-05	TRUE	NA	NA	NA	NA	NA	NA	NA	NA	NA	NA	NA	NA	NA	NA	NA	rs11122119	6527856	6916956	8.494e-06	Overlap
chr2	ENSG00000118260;ENSG00000144401	CREB1;METTL21A	208288322	208488322	9.9324e-07	0.00018028	rs140064269	208388322	1.2078	0.0001747	FALSE	NA	NA	NA	NA	NA	NA	NA	NA	NA	NA	NA	NA	NA	NA	NA	NA	NA	NA	NA	NA
chr4			168337170	168537170	9.9594e-07	0.00015515	rs143229280	168437170	0.862002	0.0006946	TRUE	NA	NA	NA	NA	NA	NA	NA	NA	NA	NA	NA	NA	NA	NA	NA	rs1593769	167806906	168068706	3.384e-05	372264
chr8			115331111	115531111	9.9841e-07	0.00013725	chr8_115431111_D	115431111	1.04802	0.0008279	FALSE	NA	NA	NA	NA	NA	NA	NA	NA	NA	NA	NA	NA	NA	NA	NA	NA	NA	NA	NA	NA
chr12	ENSG00000185046	ANKS1B	99324987	99524987	1.0029e-06	9.7268e-10	rs4762545	99424987	1.05728	0.000142	TRUE	NA	NA	NA	NA	NA	NA	NA	NA	NA	NA	NA	NA	NA	NA	NA	rs529486	99312881	99741881	3.306e-05	Overlap
chr13	ENSG00000180776	ZDHHC20	21862207	22062207	1.011e-06	0.00019447	rs9316337	21962207	0.95009	1.713e-06	FALSE	NA	NA	NA	NA	NA	NA	NA	NA	NA	NA	NA	NA	NA	NA	NA	NA	NA	NA	NA	NA
chr14	ENSG00000151320	AKAP6	33063364	33263364	1.0125e-06	2.5362e-08	rs10134433	33163364	1.09845	0.0002241	TRUE	NA	NA	NA	NA	NA	rs34179565	33292743	33309495	8.88e-09	29379	rs2383377	33257914	33257914	2.36e-08	Overlap	rs12883788	33207940	33359940	7.918e-10	Overlap
chr7	ENSG00000105866;ENSG00000105877	SP4;DNAH11	21420212	21620212	1.0188e-06	8.1048e-10	rs73060317	21520212	1.06343	6.604e-07	TRUE	NA	NA	NA	NA	NA	NA	NA	NA	NA	NA	NA	NA	NA	NA	NA	rs7811417	21418652	21614852	1.349e-06	Overlap
chr7			67691529	67891529	1.0369e-06	0.0004652	rs117583677	67791529	0.862173	8.871e-05	FALSE	NA	NA	NA	NA	NA	NA	NA	NA	NA	NA	NA	NA	NA	NA	NA	NA	NA	NA	NA	NA
chr11	ENSG00000048028;ENSG00000149305;ENSG00000166736	USP28;HTR3B;HTR3A	113727547	113927547	1.0389e-06	7.863e-05	chr11_113827547_D	113827547	1.16556	0.0001458	TRUE	rs2514218	113317794	113423994	2.75e-11	303553	rs2514218	113317745	113451229	2.42e-12	276318	rs2514218	113392994	113392994	5.01e-11	334553	rs2514218	113235994	113501229	1.374e-13	334553
chr16	ENSG00000183426;ENSG00000179889;ENSG00000157045;ENSG00000085721	NPIPA1;PDXDC1;NTAN1;RRN3	14990568	15190568	1.0425e-06	0.0002243	rs117658946	15090568	0.917684	0.0003825	FALSE	NA	NA	NA	NA	NA	NA	NA	NA	NA	NA	NA	NA	NA	NA	NA	NA	NA	NA	NA	NA
chr2	ENSG00000178568	ERBB4	213045327	213245327	1.0426e-06	1.0033e-09	rs73066370	213145327	0.94205	0.0009461	FALSE	NA	NA	NA	NA	NA	NA	NA	NA	NA	NA	NA	NA	NA	NA	NA	NA	NA	NA	NA	NA
chr13	ENSG00000132938	MTUS2	29736251	29936251	1.0626e-06	0.000821	rs11616416	29836251	0.942898	5.23e-06	FALSE	NA	NA	NA	NA	NA	NA	NA	NA	NA	NA	NA	NA	NA	NA	NA	NA	NA	NA	NA	NA
chr20	ENSG00000125533	BHLHE23	61624030	61824030	1.0662e-06	0.0011607	rs77671766	61724030	0.860023	2.132e-05	FALSE	NA	NA	NA	NA	NA	NA	NA	NA	NA	NA	NA	NA	NA	NA	NA	NA	NA	NA	NA	NA
chr1	ENSG00000162702	ZNF281	200288696	200488696	1.0676e-06	1.3309e-13	chr1_200388696_D	200388696	1.08535	0.0006501	TRUE	NA	NA	NA	NA	NA	rs6678676	200253612	200269903	3.22e-08	18793	NA	NA	NA	NA	NA	rs4915203	200200087	200515287	3.892e-06	Overlap
chr7	ENSG00000146555	SDK1	4119429	4319429	1.073e-06	1.888e-08	rs115142183	4219429	0.856502	2.51e-05	FALSE	NA	NA	NA	NA	NA	NA	NA	NA	NA	NA	NA	NA	NA	NA	NA	NA	NA	NA	NA	NA
chr3	ENSG00000181722	ZBTB20	114130326	114330326	1.0814e-06	1.3089e-05	chr3_114230326_D	114230326	0.84552	0.0006406	FALSE	NA	NA	NA	NA	NA	NA	NA	NA	NA	NA	NA	NA	NA	NA	NA	NA	NA	NA	NA	NA
chr6	ENSG00000135333	EPHA7	93995562	94195562	1.0854e-06	6.242e-06	rs351343	94095562	1.09396	0.0003819	FALSE	NA	NA	NA	NA	NA	NA	NA	NA	NA	NA	NA	NA	NA	NA	NA	NA	NA	NA	NA	NA
chr22	ENSG00000100099;ENSG00000100104;ENSG00000100109;ENSG00000128294;ENSG00000100122;ENSG00000196431	HPS4;SRRD;TFIP11;TPST2;CRYBB1;CRYBA4	26877083	27077083	1.0861e-06	6.7847e-05	rs141527302	26977083	1.19926	0.0003825	FALSE	NA	NA	NA	NA	NA	NA	NA	NA	NA	NA	NA	NA	NA	NA	NA	NA	NA	NA	NA	NA
chr12	ENSG00000257860;ENSG00000179088	RP11-552I14.1;C12orf42	103513686	103713686	1.0888e-06	1.1116e-09	rs141636136	103613686	0.84442	0.0002235	TRUE	rs10860964	103559855	103616655	4.84e-08	Overlap	rs36104021	103361112	103382325	7.31e-09	131361	NA	NA	NA	NA	NA	rs7133857	103439131	103675331	2.768e-05	Overlap
chr6	ENSG00000112769;ENSG00000251258	LAMA4;RFPL4B	112500595	112700595	1.094e-06	0.0007113	rs79905300	112600595	0.878272	0.0005379	TRUE	NA	NA	NA	NA	NA	NA	NA	NA	NA	NA	rs7757969	112132032	112132032	4.82e-08	368563	NA	NA	NA	NA	NA
chr8			89654958	89854958	1.0999e-06	3.1026e-08	rs13277737	89754958	0.918603	1.069e-05	TRUE	rs7819570	89340626	89753626	1.22e-08	Overlap	rs7010876	89221915	89462854	6.51e-09	192104	rs7010876	89264751	89264751	1.48e-08	390207	rs1915019	89138489	89810689	1,18E-10	Overlap
chr17	ENSG00000189152;ENSG00000197665;ENSG00000072134;ENSG00000230493;ENSG00000108641	GRAPL;AC007952.6;EPN2;AC106017.1;B9D1	19053417	19253417	1.1015e-06	1.3344e-13	rs4273100	19153417	1.09406	7.772e-07	TRUE	NA	NA	NA	NA	NA	rs66885728	19014831	19183427	1.47e-08	Overlap	NA	NA	NA	NA	NA	rs4073003	18861305	19461305	2.651e-09	Overlap
chr13			77104364	77304364	1.1069e-06	1.6655e-05	rs111847676	77204364	1.15142	0.0003891	FALSE	NA	NA	NA	NA	NA	NA	NA	NA	NA	NA	NA	NA	NA	NA	NA	NA	NA	NA	NA	NA
chr6	ENSG00000065833;ENSG00000146250;ENSG00000065609	ME1;PRSS35;SNAP91	84069463	84269463	1.1122e-06	4.6291e-08	rs143417330	84169463	0.829194	0.0003279	TRUE	rs202141053	84279922	84407274	8.15e-10	10459	rs217287	84264202	84409255	9.53e-13	Overlap	rs217331	84344689	84344689	1.63e-13	75226	rs2022265	83928271	84492271	2.357e-07	Overlap
chr1			73413110	73613110	1.1124e-06	1.031e-09	rs140220780	73513110	0.863208	0.0001279	TRUE	rs12129573	73766426	73991366	2.03e-12	153316	rs12129573	73736562	73991651	8.94e-15	123452	rs11210195	73749283	73749283	1.76e-09	136173	rs12129573	73129366	74181366	7,97E-19	Overlap
chr3	ENSG00000114861	FOXP1	71428077	71628077	1.1192e-06	4.228e-10	rs73093426	71528077	1.21033	0.0002152	TRUE	NA	NA	NA	NA	NA	rs7632921	71481192	71611630	9.52e-09	Overlap	NA	NA	NA	NA	NA	rs60135207	71383777	71729777	4.802e-06	Overlap
chr4	ENSG00000145216;ENSG00000109220;ENSG00000269506;ENSG00000180613	FIP1L1;CHIC2;AC110792.1;GSX2	54859591	55059591	1.1284e-06	1.9544e-07	rs79168501	54959591	1.10905	8.801e-05	FALSE	NA	NA	NA	NA	NA	NA	NA	NA	NA	NA	NA	NA	NA	NA	NA	NA	NA	NA	NA	NA
chr22	ENSG00000100425;ENSG00000100426;ENSG00000182858;ENSG00000184164;ENSG00000198355	BRD1;ZBED4;ALG12;CRELD2;PIM3	50211659	50411659	1.1306e-06	5.106e-09	rs184757311	50311659	0.914202	0.0001048	FALSE	NA	NA	NA	NA	NA	NA	NA	NA	NA	NA	NA	NA	NA	NA	NA	NA	NA	NA	NA	NA
chr1			188114496	188314496	1.1358e-06	7.7518e-05	rs114129995	188214496	1.29072	9.064e-05	FALSE	NA	NA	NA	NA	NA	NA	NA	NA	NA	NA	NA	NA	NA	NA	NA	NA	NA	NA	NA	NA
chr1	ENSG00000143702;ENSG00000269795;ENSG00000054282	CEP170;AC092782.1;SDCCAG8	243289365	243489365	1.1402e-06	5.7301e-06	chr1_243389365_I	243389365	1.08502	0.000404	TRUE	rs77149735	243503719	244002945	3.73e-09	14354	rs14403	243503764	243685760	1.71e-10	14399	rs35978510	243776117	243776117	6.5e-10	286752	rs61833239	243462441	244127592	5.941e-09	Overlap
chr14	ENSG00000100731	PCNX	71294313	71494313	1.141e-06	8.4412e-07	rs71425227	71394313	0.91962	0.0009568	FALSE	NA	NA	NA	NA	NA	NA	NA	NA	NA	NA	NA	NA	NA	NA	NA	NA	NA	NA	NA	NA
chr11	ENSG00000162129;ENSG00000186642	CLPB;PDE2A	72101363	72301363	1.1449e-06	0.00032669	rs7942092	72201363	0.83811	2.128e-05	FALSE	NA	NA	NA	NA	NA	NA	NA	NA	NA	NA	NA	NA	NA	NA	NA	NA	NA	NA	NA	NA
chr4			19411261	19611261	1.1482e-06	3.044e-06	rs12643042	19511261	0.858561	9.061e-05	FALSE	NA	NA	NA	NA	NA	NA	NA	NA	NA	NA	NA	NA	NA	NA	NA	NA	NA	NA	NA	NA
chr3	ENSG00000169704;ENSG00000172780;ENSG00000261796;ENSG00000240682;ENSG00000169714;ENSG00000181789	GP9;RAB43;ISY1-RAB43;ISY1;CNBP;COPG1	128780552	128980552	1.1496e-06	5.1576e-05	rs74934519	128880552	0.862173	8.802e-05	FALSE	NA	NA	NA	NA	NA	NA	NA	NA	NA	NA	NA	NA	NA	NA	NA	NA	NA	NA	NA	NA
chr1	ENSG00000117020	AKT3	243794953	243994953	1.1533e-06	4.5172e-08	rs59953491	243894953	1.06099	4.948e-05	TRUE	rs77149735	243503719	244002945	3.73e-09	Overlap	rs14403	243503764	243685760	1.71e-10	109193	rs35978510	243776117	243776117	6.5e-10	18836	rs61833239	243462441	244127592	5.941e-09	Overlap
chr10	ENSG00000148680;ENSG00000148688;ENSG00000148677	HTR7;RPP30;ANKRD1	92610867	92810867	1.1533e-06	3.7703e-09	chr10_92710867_I	92710867	1.05929	0.00038	TRUE	NA	NA	NA	NA	NA	NA	NA	NA	NA	NA	NA	NA	NA	NA	NA	rs61857878	92639488	92896388	5.242e-06	Overlap
chr2	ENSG00000115816;ENSG00000003509;ENSG00000115825;ENSG00000115828	CEBPZ;NDUFAF7;PRKD3;QPCT	37455514	37655514	1.176e-06	3.0797e-10	rs111785286	37555514	0.90041	5.97e-05	TRUE	NA	NA	NA	NA	NA	NA	NA	NA	NA	NA	NA	NA	NA	NA	NA	rs3770752	36998607	37642636	1.952e-08	Overlap
chr10	ENSG00000165995;ENSG00000241058;ENSG00000271786;ENSG00000165997	CACNB2;NSUN6;RP11-139J15.7;ARL5B	18805852	19005852	1.1761e-06	2.6001e-07	rs61840848	18905852	1.13371	7.234e-05	TRUE	rs7893279	18681005	18770105	1.97e-12	35747	rs7893279	18538669	18751891	4.8e-13	53961	rs7893279	18745105	18745105	3.28e-13	60747	rs6482437	18487326	19018326	2.729e-13	Overlap
chr8	ENSG00000183117	CSMD1	3270672	3470672	1.1834e-06	3.837e-07	rs9644340	3370672	1.06428	0.0005791	FALSE	NA	NA	NA	NA	NA	NA	NA	NA	NA	NA	NA	NA	NA	NA	NA	NA	NA	NA	NA	NA
chr11	ENSG00000137700;ENSG00000160683;ENSG00000186174;ENSG00000110375;ENSG00000176302;ENSG00000186166;ENSG00000118181;ENSG00000196655;ENSG00000149428	SLC37A4;CXCR5;BCL9L;UPK2;FOXR1;CCDC84;RPS25;TRAPPC4;HYOU1	118719541	118919541	1.1845e-06	1.5034e-06	rs150196102	118819541	0.851122	0.0005055	FALSE	NA	NA	NA	NA	NA	NA	NA	NA	NA	NA	NA	NA	NA	NA	NA	NA	NA	NA	NA	NA
chr14	ENSG00000021645	NRXN3	78757639	78957639	1.1879e-06	4.4506e-06	rs17107482	78857639	1.07358	0.0004617	FALSE	NA	NA	NA	NA	NA	NA	NA	NA	NA	NA	NA	NA	NA	NA	NA	NA	NA	NA	NA	NA
chr7	ENSG00000164815	ORC5	103631032	103831032	1.1911e-06	4.5526e-09	rs10953404	103731032	0.95456	0.0003961	TRUE	NA	NA	NA	NA	NA	NA	NA	NA	NA	NA	NA	NA	NA	NA	NA	rs2299409	103597171	103921571	4.223e-05	Overlap
chr8	ENSG00000253958	CLDN23	8423938	8623938	1.1949e-06	0.00031422	rs113506281	8523938	1.10716	5.039e-05	TRUE	NA	NA	NA	NA	NA	NA	NA	NA	NA	NA	rs2980436	8092025	8092025	2.31e-08	331913	NA	NA	NA	NA	NA
chr10	ENSG00000166167	BTRC	103043153	103243153	1.1982e-06	8.5511e-06	chr10_103143153_D	103143153	0.908827	5.545e-06	FALSE	NA	NA	NA	NA	NA	NA	NA	NA	NA	NA	NA	NA	NA	NA	NA	NA	NA	NA	NA	NA
chr9			23476263	23676263	1.2017e-06	1.4633e-05	chr9_23576263_D	23576263	1.06099	7.229e-06	FALSE	NA	NA	NA	NA	NA	NA	NA	NA	NA	NA	NA	NA	NA	NA	NA	NA	NA	NA	NA	NA
chr1			199177505	199377505	1.2092e-06	1.6747e-07	chr1_199277505_D	199277505	1.04655	0.000146	FALSE	NA	NA	NA	NA	NA	NA	NA	NA	NA	NA	NA	NA	NA	NA	NA	NA	NA	NA	NA	NA
chr3			28778850	28978850	1.2115e-06	8.5482e-05	rs6804076	28878850	0.903122	2.864e-05	FALSE	NA	NA	NA	NA	NA	NA	NA	NA	NA	NA	NA	NA	NA	NA	NA	NA	NA	NA	NA	NA
chr1	ENSG00000143549;ENSG00000163263;ENSG00000143612;ENSG00000143569;ENSG00000143575;ENSG00000143595;ENSG00000143515	TPM3;C1orf189;C1orf43;UBAP2L;HAX1;AQP10;ATP8B2	154164232	154364232	1.2331e-06	1.9269e-07	rs11811450	154264232	1.07745	0.0002486	TRUE	NA	NA	NA	NA	NA	NA	NA	NA	NA	NA	NA	NA	NA	NA	NA	rs10127983	153668276	154309276	1,18E-08	Overlap
chr2	ENSG00000144331	ZNF385B	180234969	180434969	1.2352e-06	3.4936e-07	rs12478234	180334969	0.922101	1.982e-06	FALSE	NA	NA	NA	NA	NA	NA	NA	NA	NA	NA	NA	NA	NA	NA	NA	NA	NA	NA	NA	NA
chr7	ENSG00000164742	ADCY1	45586816	45786816	1.2353e-06	4.7215e-06	rs78680195	45686816	0.91247	0.0003274	FALSE	NA	NA	NA	NA	NA	NA	NA	NA	NA	NA	NA	NA	NA	NA	NA	NA	NA	NA	NA	NA
chr4	ENSG00000145362	ANK2	113880807	114080807	1.2395e-06	7.6189e-07	rs35564002	113980807	0.848659	0.0006112	FALSE	NA	NA	NA	NA	NA	NA	NA	NA	NA	NA	NA	NA	NA	NA	NA	NA	NA	NA	NA	NA
chr22	ENSG00000100242;ENSG00000100246;ENSG00000221890;ENSG00000183741	SUN2;DNAL4;NPTXR;CBX6	39148549	39348549	1.2432e-06	3.4078e-06	rs12628185	39248549	0.853767	4.369e-05	TRUE	NA	NA	NA	NA	NA	rs5757730	39840130	40091818	1.76e-12	491581	NA	NA	NA	NA	NA	rs732381	39822166	40141566	3.356e-10	473617
chr3	ENSG00000172340	SUCLG2	67600817	67800817	1.2561e-06	0.00024474	rs75197889	67700817	0.851209	0.0006196	FALSE	NA	NA	NA	NA	NA	NA	NA	NA	NA	NA	NA	NA	NA	NA	NA	NA	NA	NA	NA	NA
chr12	ENSG00000089250;ENSG00000171435	NOS1;KSR2	117832664	118032664	1.26e-06	4.6246e-05	rs36101897	117932664	0.92626	0.000628	TRUE	NA	NA	NA	NA	NA	NA	NA	NA	NA	NA	rs28607014	117708611	117708611	1.75e-08	124053	NA	NA	NA	NA	NA
chr19	ENSG00000008441;ENSG00000104903;ENSG00000104907;ENSG00000160877;ENSG00000104915;ENSG00000160888;ENSG00000141837	NFIX;LYL1;TRMT1;NACC1;STX10;IER2;CACNA1A	13130438	13330438	1.2677e-06	1.9366e-07	rs75383940	13230438	1.20093	2.292e-05	FALSE	NA	NA	NA	NA	NA	NA	NA	NA	NA	NA	NA	NA	NA	NA	NA	NA	NA	NA	NA	NA
chr5			103270627	103470627	1.2704e-06	0.000351	chr5_103370627_D	103370627	1.06226	0.0003575	FALSE	NA	NA	NA	NA	NA	NA	NA	NA	NA	NA	NA	NA	NA	NA	NA	NA	NA	NA	NA	NA
chr18			69735625	69935625	1.284e-06	2.6977e-08	rs113968984	69835625	0.92182	0.0002407	TRUE	NA	NA	NA	NA	NA	NA	NA	NA	NA	NA	NA	NA	NA	NA	NA	rs337718	69615278	69942278	1.422e-05	Overlap
chr19	ENSG00000182013;ENSG00000230510;ENSG00000204851;ENSG00000204850;ENSG00000268423;ENSG00000160014;ENSG00000160013;ENSG00000167414;ENSG00000197380	PNMAL1;PPP5D1;PNMAL2;AC011484.1;AC011551.3;CALM3;PTGIR;GNG8;DACT3	46974545	47174545	1.2935e-06	0.0009515	rs142236807	47074545	0.885152	0.0007975	FALSE	NA	NA	NA	NA	NA	NA	NA	NA	NA	NA	NA	NA	NA	NA	NA	NA	NA	NA	NA	NA
chr22	ENSG00000100030;ENSG00000100034;ENSG00000100038	MAPK1;PPM1F;TOP3B	22168520	22368520	1.3046e-06	3.6361e-05	rs5756051	22268520	1.09933	6.313e-05	FALSE	NA	NA	NA	NA	NA	NA	NA	NA	NA	NA	NA	NA	NA	NA	NA	NA	NA	NA	NA	NA
chr8			111267388	111467388	1.3086e-06	4.6708e-08	rs72672983	111367388	0.888518	0.0004047	TRUE	rs36068923	111460061	111630761	2.07e-11	Overlap	rs36043959	111460027	111630275	4.07e-12	Overlap	rs16880831	111561505	111561505	4.34e-10	94117	rs10086619	111295570	112312570	4,15E-11	Overlap
chr1	ENSG00000010803;ENSG00000204060	SCMH1;FOXO6	41705754	41905754	1.3106e-06	4.7364e-07	rs145475620	41805754	0.85308	0.0004023	FALSE	NA	NA	NA	NA	NA	NA	NA	NA	NA	NA	NA	NA	NA	NA	NA	NA	NA	NA	NA	NA
chr12	ENSG00000005175;ENSG00000111405	RPAP3;ENDOU	47921651	48121651	1.3171e-06	0.00091667	rs150152802	48021651	0.862865	0.0007788	FALSE	NA	NA	NA	NA	NA	NA	NA	NA	NA	NA	NA	NA	NA	NA	NA	NA	NA	NA	NA	NA
chr11	ENSG00000134909	ARHGAP32	128918247	129118247	1.3196e-06	0.019423	rs629567	129018247	1.16474	0.0001129	FALSE	NA	NA	NA	NA	NA	NA	NA	NA	NA	NA	NA	NA	NA	NA	NA	NA	NA	NA	NA	NA
chr5			87020801	87220801	1.3229e-06	1.5302e-07	rs698057	87120801	1.14763	5.565e-06	TRUE	NA	NA	NA	NA	NA	rs254782	87676693	88195380	4.4e-08	455892	NA	NA	NA	NA	NA	rs115325222	86671950	88940639	1.746e-06	Overlap
chr3	ENSG00000163536	SERPINI1	167466283	167666283	1.3237e-06	4.4996e-08	rs9882204	167566283	0.952944	9.212e-05	FALSE	NA	NA	NA	NA	NA	NA	NA	NA	NA	NA	NA	NA	NA	NA	NA	NA	NA	NA	NA	NA
chr7			85913089	86113089	1.3269e-06	1.9939e-05	rs76331609	86013089	1.22519	4.561e-05	TRUE	rs12704290	86403226	86459326	3.33e-10	290137	rs12704290	86403263	86948073	3.57e-14	290174	rs12704290	86427626	86427626	2.61e-10	314537	rs6943762	85525263	86644263	1.828e-13	Overlap
chr13	ENSG00000136099;ENSG00000102837	PCDH8;OLFM4	53420638	53620638	1.3401e-06	0.00033532	chr13_53520638_D	53520638	1.04394	0.0007914	TRUE	NA	NA	NA	NA	NA	NA	NA	NA	NA	NA	NA	NA	NA	NA	NA	rs2806737	54020029	54565029	1.831e-05	399391
chr18	ENSG00000134769	DTNA	31917415	32117415	1.343e-06	0.00049468	rs72963300	32017415	0.901404	1.959e-05	FALSE	NA	NA	NA	NA	NA	NA	NA	NA	NA	NA	NA	NA	NA	NA	NA	NA	NA	NA	NA	NA
chr5	ENSG00000184349	EFNA5	106666463	106866463	1.3472e-06	5.8236e-09	chr5_106766463_D	106766463	0.943183	3.744e-05	TRUE	NA	NA	NA	NA	NA	NA	NA	NA	NA	NA	NA	NA	NA	NA	NA	rs252812	106376490	106848190	2.111e-06	Overlap
chr2	ENSG00000118260;ENSG00000144401;ENSG00000163249	CREB1;METTL21A;CCNYL1	208413901	208613901	1.3529e-06	2.8601e-06	rs2709410	208513901	0.93876	4.069e-06	FALSE	NA	NA	NA	NA	NA	NA	NA	NA	NA	NA	NA	NA	NA	NA	NA	NA	NA	NA	NA	NA
chr20			38427241	38627241	1.3582e-06	0.0023511	rs114324340	38527241	0.86459	0.000876	FALSE	NA	NA	NA	NA	NA	NA	NA	NA	NA	NA	NA	NA	NA	NA	NA	NA	NA	NA	NA	NA
chr12	ENSG00000171759;ENSG00000139352	PAH;ASCL1	103283882	103483882	1.3635e-06	8.9577e-07	rs7979537	103383882	0.84468	0.0009347	TRUE	rs10860964	103559855	103616655	4.84e-08	75973	rs36104021	103361112	103382325	7.31e-09	Overlap	NA	NA	NA	NA	NA	rs7133857	103439131	103675331	2.768e-05	Overlap
chr19	ENSG00000090932;ENSG00000186838;ENSG00000176401;ENSG00000176396;ENSG00000105198;ENSG00000249861	DLL3;SELV;EID2B;EID2;LGALS13;LGALS16	39993912	40193912	1.3756e-06	2.1077e-05	rs72480725	40093912	0.858472	0.0005919	FALSE	NA	NA	NA	NA	NA	NA	NA	NA	NA	NA	NA	NA	NA	NA	NA	NA	NA	NA	NA	NA
chr9	ENSG00000122705;ENSG00000159921;ENSG00000137075	CLTA;GNE;RNF38	36208827	36408827	1.3808e-06	1.5542e-11	rs10124101	36308827	0.95056	2.204e-06	TRUE	NA	NA	NA	NA	NA	NA	NA	NA	NA	NA	NA	NA	NA	NA	NA	rs2381411	36251028	36550928	1.961e-06	Overlap
chr6			85011047	85211047	1.3867e-06	0.0002569	rs62450361	85111047	0.93314	6.001e-06	FALSE	NA	NA	NA	NA	NA	NA	NA	NA	NA	NA	NA	NA	NA	NA	NA	NA	NA	NA	NA	NA
chr9	ENSG00000107105	ELAVL2	23578879	23778879	1.3917e-06	2.2325e-07	rs11795350	23678879	1.10528	2.808e-05	FALSE	NA	NA	NA	NA	NA	NA	NA	NA	NA	NA	NA	NA	NA	NA	NA	NA	NA	NA	NA	NA
chr8			13576779	13776779	1.3926e-06	2.7588e-07	rs141766299	13676779	1.14511	0.0002431	FALSE	NA	NA	NA	NA	NA	NA	NA	NA	NA	NA	NA	NA	NA	NA	NA	NA	NA	NA	NA	NA
chr2	ENSG00000116127	ALMS1	73528772	73728772	1.4143e-06	2.0673e-10	rs77690987	73628772	0.831352	0.0007518	TRUE	NA	NA	NA	NA	NA	rs56145559	73552542	73900900	1.01e-09	Overlap	rs999494	73157395	73157395	2.4e-10	371377	rs6546857	73502955	73955755	5,58E-09	Overlap
chr2			22166313	22366313	1.4188e-06	2.1075e-05	rs114585145	22266313	1.10065	0.0001834	TRUE	NA	NA	NA	NA	NA	rs12712510	22621296	22753225	8.18e-09	254983	NA	NA	NA	NA	NA	rs12712510	22449726	22872126	2.485e-06	83413
chr3	ENSG00000197980;ENSG00000163660	LEKR1;CCNL1	156734071	156934071	1.4189e-06	9.7592e-05	rs79625312	156834071	1.22152	0.0009951	FALSE	NA	NA	NA	NA	NA	NA	NA	NA	NA	NA	NA	NA	NA	NA	NA	NA	NA	NA	NA	NA
chr11	ENSG00000149294;ENSG00000149292;ENSG00000170209;ENSG00000149295	NCAM1;TTC12;ANKK1;DRD2	113098685	113298685	1.4264e-06	7.4725e-09	rs45627831	113198685	0.91357	8.051e-06	TRUE	rs2514218	113317794	113423994	2.75e-11	19109	rs2514218	113317745	113451229	2.42e-12	19060	rs2514218	113392994	113392994	5.01e-11	94309	rs2514218	113235994	113501229	1.374e-13	Overlap
chr10	ENSG00000156113	KCNMA1	78666446	78866446	1.4272e-06	5.2499e-10	rs1907717	78766446	1.04844	2.759e-05	FALSE	NA	NA	NA	NA	NA	NA	NA	NA	NA	NA	NA	NA	NA	NA	NA	NA	NA	NA	NA	NA
chr3	ENSG00000154743;ENSG00000225526;ENSG00000075975;ENSG00000132155	TSEN2;C3orf83;MKRN2;RAF1	12489928	12689928	1.4334e-06	0.00013866	rs9861779	12589928	0.956096	0.0001619	FALSE	NA	NA	NA	NA	NA	NA	NA	NA	NA	NA	NA	NA	NA	NA	NA	NA	NA	NA	NA	NA
chr2			103471964	103671964	1.4341e-06	3.3534e-07	rs76374693	103571964	0.849	0.0007364	FALSE	NA	NA	NA	NA	NA	NA	NA	NA	NA	NA	NA	NA	NA	NA	NA	NA	NA	NA	NA	NA
chr11	ENSG00000110080;ENSG00000149571	ST3GAL4;KIRREL3	126218166	126418166	1.4342e-06	2.5059e-05	rs118100231	126318166	0.819712	0.0002768	FALSE	NA	NA	NA	NA	NA	NA	NA	NA	NA	NA	NA	NA	NA	NA	NA	NA	NA	NA	NA	NA
chr13	ENSG00000102683;ENSG00000151835	SGCG;SACS	23891376	24091376	1.4354e-06	1.1108e-07	rs10747165	23991376	0.954371	2.056e-05	FALSE	NA	NA	NA	NA	NA	NA	NA	NA	NA	NA	NA	NA	NA	NA	NA	NA	NA	NA	NA	NA
chr2	ENSG00000055813	CCDC85A	56257889	56457889	1.4357e-06	0.0008912	rs115957163	56357889	0.84181	9.214e-05	FALSE	NA	NA	NA	NA	NA	NA	NA	NA	NA	NA	NA	NA	NA	NA	NA	NA	NA	NA	NA	NA
chr16	ENSG00000237515	SHISA9	13011995	13211995	1.44e-06	3.6736e-06	rs77221366	13111995	1.16685	1.44e-06	TRUE	NA	NA	NA	NA	NA	NA	NA	NA	NA	NA	NA	NA	NA	NA	NA	rs8055219	13604984	13857584	1.562e-09	392989
chr13			69615811	69815811	1.4416e-06	0.00017667	rs117139402	69715811	1.09999	0.0001004	FALSE	NA	NA	NA	NA	NA	NA	NA	NA	NA	NA	NA	NA	NA	NA	NA	NA	NA	NA	NA	NA
chr14	ENSG00000087299;ENSG00000125375;ENSG00000100490;ENSG00000012983	L2HGDH;ATP5S;CDKL1;MAP4K5	50775675	50975675	1.4417e-06	0.00011418	rs1265876	50875675	0.947149	1.243e-05	FALSE	NA	NA	NA	NA	NA	NA	NA	NA	NA	NA	NA	NA	NA	NA	NA	NA	NA	NA	NA	NA
chr2	ENSG00000186889;ENSG00000115504	TMEM17;EHBP1	62735070	62935070	1.4456e-06	2.4386e-06	rs144003047	62835070	1.05993	0.0001807	FALSE	NA	NA	NA	NA	NA	NA	NA	NA	NA	NA	NA	NA	NA	NA	NA	NA	NA	NA	NA	NA
chr12	ENSG00000130035;ENSG00000151079;ENSG00000111262;ENSG00000130037	GALNT8;KCNA6;KCNA1;KCNA5	4958636	5158636	1.454e-06	1.5479e-06	rs10849180	5058636	1.07832	8.269e-06	FALSE	NA	NA	NA	NA	NA	NA	NA	NA	NA	NA	NA	NA	NA	NA	NA	NA	NA	NA	NA	NA
chr3	ENSG00000073711	PPP2R3A	135509582	135709582	1.4564e-06	7.3078e-07	rs6439601	135609582	0.93016	0.0002976	TRUE	rs7432375	135807405	136615405	7.26e-11	97823	rs7432375	135807609	136615268	4.07e-12	98027	rs66691851	136154828	136154828	4.17e-15	445246	rs7432375	135530405	136810405	1.837e-11	Overlap
chr12	ENSG00000006831;ENSG00000151062;ENSG00000166159;ENSG00000151065;ENSG00000151067	ADIPOR2;CACNA2D4;LRTM2;DCP1B;CACNA1C	1881404	2081404	1.4637e-06	4.635e-08	rs7294565	1981404	0.83837	0.0005309	TRUE	rs2007044	2321860	2523731	3.22e-18	240456	rs2007044	2321868	2523772	5.63e-20	240464	rs2159100	2346393	2346393	3.45e-19	264989	rs10774034	2225658	2490458	3.213e-20	144254
chr12			67405831	67605831	1.4637e-06	6.5443e-08	rs12366630	67505831	1.10628	0.0005055	FALSE	NA	NA	NA	NA	NA	NA	NA	NA	NA	NA	NA	NA	NA	NA	NA	NA	NA	NA	NA	NA
chr2			193829685	194029685	1.469e-06	7.7463e-07	rs80192253	193929685	1.09199	3.045e-05	TRUE	rs59979824	193848340	194028340	8.41e-09	Overlap	NA	NA	NA	NA	NA	rs12619354	194002782	194002782	3.81e-08	Overlap	rs13032111	193616069	194379069	1.277e-05	Overlap
chr1	ENSG00000171680;ENSG00000162408;ENSG00000173662;ENSG00000204859;ENSG00000162413;ENSG00000116273;ENSG00000041988;ENSG00000007923	PLEKHG5;NOL9;TAS1R1;ZBTB48;KLHL21;PHF13;THAP3;DNAJC11	6554423	6754423	1.4729e-06	3.0396e-08	rs11591172	6654423	1.13134	4.4e-05	TRUE	NA	NA	NA	NA	NA	NA	NA	NA	NA	NA	NA	NA	NA	NA	NA	rs11122119	6527856	6916956	8.494e-06	Overlap
chr3	ENSG00000144668;ENSG00000144677	ITGA9;CTDSPL	37724301	37924301	1.4749e-06	2.7188e-08	rs116340685	37824301	0.86563	0.0003681	TRUE	NA	NA	NA	NA	NA	NA	NA	NA	NA	NA	NA	NA	NA	NA	NA	rs71323641	37824042	38049742	3.893e-05	Overlap
chr15	ENSG00000205148;ENSG00000185551;ENSG00000268484	AC016251.1;NR2F2;AC087477.1	96746638	96946638	1.4773e-06	9.9674e-09	rs55684513	96846638	1.0455	0.0001851	FALSE	NA	NA	NA	NA	NA	NA	NA	NA	NA	NA	NA	NA	NA	NA	NA	NA	NA	NA	NA	NA
chr2	ENSG00000116096;ENSG00000135638;ENSG00000144040;ENSG00000135631	SPR;EMX1;SFXN5;RAB11FIP5	73117955	73317955	1.4841e-06	9.6895e-08	rs62147719	73217955	0.900593	1.429e-05	TRUE	NA	NA	NA	NA	NA	rs2077586	73161551	73168593	2.96e-08	Overlap	rs999494	73157395	73157395	2.4e-10	Overlap	rs999494	73079995	73222395	0,000000015	Overlap
chr10	ENSG00000185532	PRKG1	53844442	54044442	1.5005e-06	2.3661e-10	rs61847307	53944442	1.06482	2.082e-07	FALSE	NA	NA	NA	NA	NA	NA	NA	NA	NA	NA	NA	NA	NA	NA	NA	NA	NA	NA	NA	NA
chr11	ENSG00000131808;ENSG00000152219	FSHB;ARL14EP	30157377	30357377	1.5012e-06	1.8733e-06	rs12577729	30257377	0.948857	3.291e-05	TRUE	NA	NA	NA	NA	NA	rs1765142	30240470	30395895	1.13e-08	Overlap	NA	NA	NA	NA	NA	rs605765	30116103	30485503	4.385e-05	Overlap
chr12	ENSG00000134532	SOX5	24007597	24207597	1.5065e-06	8.7341e-11	rs7314326	24107597	0.944403	1.146e-06	TRUE	NA	NA	NA	NA	NA	rs1120004	23477601	23637351	1.42e-08	370246	NA	NA	NA	NA	NA	NA	NA	NA	NA	NA
chr5	ENSG00000164180	TMEM161B	87490904	87690904	1.5153e-06	1.2628e-10	chr5_87590904_I	87590904	1.16532	1.367e-07	TRUE	NA	NA	NA	NA	NA	rs254782	87676693	88195380	4.4e-08	Overlap	NA	NA	NA	NA	NA	rs115325222	86671950	88940639	1.746e-06	Overlap
chr5	ENSG00000112981;ENSG00000112983;ENSG00000112984;ENSG00000094880;ENSG00000146013;ENSG00000158402	NME5;BRD8;KIF20A;CDC23;GFRA3;CDC25C	137466499	137666499	1.5267e-06	0.00056437	rs143243129	137566499	0.815787	0.0006646	TRUE	rs3849046	137598121	137948092	4.67e-09	Overlap	rs13169274	137838122	137948140	7.06e-10	171623	rs13164092	137840860	137840860	9.79e-10	174361	rs10117	137400170	137998170	7.359e-09	Overlap
chr3	ENSG00000173905	GOLIM4	167568296	167768296	1.5461e-06	8.2182e-05	rs9835489	167668296	0.961751	0.0002849	FALSE	NA	NA	NA	NA	NA	NA	NA	NA	NA	NA	NA	NA	NA	NA	NA	NA	NA	NA	NA	NA
chr1			190757964	190957964	1.5497e-06	7.8176e-06	rs16832925	190857964	0.93249	1.58e-05	TRUE	NA	NA	NA	NA	NA	rs28374258	190606775	191091298	6.35e-10	Overlap	NA	NA	NA	NA	NA	NA	NA	NA	NA	NA
chr6	ENSG00000145996	CDKAL1	20973431	21173431	1.558e-06	5.8497e-05	rs6918997	21073431	1.08015	0.0002601	FALSE	NA	NA	NA	NA	NA	NA	NA	NA	NA	NA	NA	NA	NA	NA	NA	NA	NA	NA	NA	NA
chr4	ENSG00000145362	ANK2	113980846	114180846	1.5723e-06	3.5197e-07	rs395351	114080846	1.04019	0.0003857	FALSE	NA	NA	NA	NA	NA	NA	NA	NA	NA	NA	NA	NA	NA	NA	NA	NA	NA	NA	NA	NA
chr1	ENSG00000173728	C1orf100	244357742	244557742	1.5762e-06	5.042e-10	rs80311739	244457742	0.933236	0.0007732	TRUE	rs77149735	243503719	244002945	3.73e-09	354797	NA	NA	NA	NA	NA	NA	NA	NA	NA	NA	rs61833239	243462441	244127592	5.941e-09	347301
chr3	ENSG00000114790;ENSG00000174953	ARHGEF26;DHX36	153816005	154016005	1.5792e-06	8.2893e-05	rs111769923	153916005	1.05802	0.0003771	FALSE	NA	NA	NA	NA	NA	NA	NA	NA	NA	NA	NA	NA	NA	NA	NA	NA	NA	NA	NA	NA
chr8	ENSG00000183117	CSMD1	3400352	3600352	1.5794e-06	0.0007347	rs4543567	3500352	0.8547	0.0007476	FALSE	NA	NA	NA	NA	NA	NA	NA	NA	NA	NA	NA	NA	NA	NA	NA	NA	NA	NA	NA	NA
chr3			135401315	135601315	1.5835e-06	3.3455e-08	rs9289500	135501315	0.91787	2.379e-06	TRUE	rs7432375	135807405	136615405	7.26e-11	206090	rs7432375	135807609	136615268	4.07e-12	206294	NA	NA	NA	NA	NA	rs7432375	135530405	136810405	1.837e-11	Overlap
chr17	ENSG00000108953;ENSG00000167193;ENSG00000197879;ENSG00000132376;ENSG00000174238;ENSG00000167703	YWHAE;CRK;MYO1C;INPP5K;PITPNA;SLC43A2	1298270	1498270	1.5865e-06	3.1541e-09	rs1059139	1398270	1.04969	0.0003894	TRUE	NA	NA	NA	NA	NA	NA	NA	NA	NA	NA	rs56007784	1290950	1290950	1.16e-09	7320	rs3752827	1175925	1423325	1.446e-07	Overlap
chr8	ENSG00000147324	MFHAS1	8572882	8772882	1.6009e-06	0.00031422	rs143895319	8672882	0.872494	0.0005894	TRUE	NA	NA	NA	NA	NA	NA	NA	NA	NA	NA	rs2980436	8092025	8092025	2.31e-08	480857	NA	NA	NA	NA	NA
chr11			109342069	109542069	1.6027e-06	4.2095e-06	rs118037375	109442069	0.92839	0.0003747	TRUE	rs12421382	109285471	109610071	3.7e-08	Overlap	NA	NA	NA	NA	NA	rs12421382	109378071	109378071	1.51e-08	Overlap	NA	NA	NA	NA	NA
chr14			57423837	57623837	1.6045e-06	2.4654e-05	rs1189824	57523837	1.09713	0.0001761	FALSE	NA	NA	NA	NA	NA	NA	NA	NA	NA	NA	NA	NA	NA	NA	NA	NA	NA	NA	NA	NA
chr10	ENSG00000156395	SORCS3	106393254	106593254	1.6326e-06	4.1752e-07	rs56392008	106493254	0.89808	9.171e-05	TRUE	NA	NA	NA	NA	NA	NA	NA	NA	NA	NA	NA	NA	NA	NA	NA	rs7900775	106369343	106939343	1.127e-05	Overlap
chr7	ENSG00000122641	INHBA	41599994	41799994	1.6351e-06	0.00062342	rs17705255	41699994	1.09199	0.000759	FALSE	NA	NA	NA	NA	NA	NA	NA	NA	NA	NA	NA	NA	NA	NA	NA	NA	NA	NA	NA	NA
chr7			67799082	67999082	1.636e-06	2.1455e-05	chr7_67899082_D	67899082	0.90195	0.0001087	FALSE	NA	NA	NA	NA	NA	NA	NA	NA	NA	NA	NA	NA	NA	NA	NA	NA	NA	NA	NA	NA
chr5	ENSG00000131503;ENSG00000254996;ENSG00000213523;ENSG00000243056;ENSG00000113108;ENSG00000176087	ANKHD1;ANKHD1-EIF4EBP3;SRA1;EIF4EBP3;APBB3;SLC35A4	139782225	139982225	1.6379e-06	1.7232e-05	rs186581146	139882225	1.22678	0.0009785	TRUE	rs111896713	140023664	140222664	4.85e-08	41439	NA	NA	NA	NA	NA	rs7733403	140154215	140154215	2.06e-08	171990	rs10069930	139679328	140400328	1.726e-07	Overlap
chr5	ENSG00000173930;ENSG00000268424;ENSG00000205359	SLCO4C1;AC008948.1;SLCO6A1	101561611	101761611	1.639e-06	1.6666e-06	rs1971210	101661611	0.949614	2.594e-06	TRUE	NA	NA	NA	NA	NA	NA	NA	NA	NA	NA	NA	NA	NA	NA	NA	rs1901512	101512875	102082875	2,05E-08	Overlap
chr7	ENSG00000135164;ENSG00000135185	DMTF1;TMEM243	86756646	86956646	1.6613e-06	0.00011385	rs137881681	86856646	1.1916	2.878e-07	TRUE	rs12704290	86403226	86459326	3.33e-10	297320	rs12704290	86403263	86948073	3.57e-14	Overlap	rs12704290	86427626	86427626	2.61e-10	329020	rs6943762	85525263	86644263	1.828e-13	135314
chr5			36377315	36577315	1.677e-06	0.00030736	chr5_36477315_D	36477315	0.94214	0.0003444	FALSE	NA	NA	NA	NA	NA	NA	NA	NA	NA	NA	NA	NA	NA	NA	NA	NA	NA	NA	NA	NA
chr17	ENSG00000170298;ENSG00000214819	LGALS9B;CDRT15L2	20292593	20492593	1.6867e-06	2.5231e-05	rs193057113	20392593	0.917776	0.0003336	TRUE	NA	NA	NA	NA	NA	NA	NA	NA	NA	NA	rs72843506	19946287	19946287	3.73e-08	346306	rs9891739	19615177	20435177	1.847e-05	Overlap
chr7	ENSG00000128585	MKLN1	130801139	131001139	1.6872e-06	2.2553e-05	rs112364248	130901139	1.1012	1.09e-05	TRUE	NA	NA	NA	NA	NA	NA	NA	NA	NA	NA	NA	NA	NA	NA	NA	rs1593304	131478547	131677577	7.662e-08	477408
chr6			112890594	113090594	1.6938e-06	9.7899e-07	rs117249716	112990594	0.87206	0.0002745	FALSE	NA	NA	NA	NA	NA	NA	NA	NA	NA	NA	NA	NA	NA	NA	NA	NA	NA	NA	NA	NA
chr5	ENSG00000081189	MEF2C	87887689	88087689	1.7025e-06	1.0668e-08	rs34960	87987689	1.15384	4.221e-07	TRUE	rs16867576	88581331	88854331	4.61e-09	493642	rs254782	87676693	88195380	4.4e-08	Overlap	NA	NA	NA	NA	NA	rs115325222	86671950	88940639	1.746e-06	Overlap
chr18	ENSG00000141627	DYM	46671542	46871542	1.7102e-06	4.6374e-06	rs13381179	46771542	1.07584	0.0003383	FALSE	NA	NA	NA	NA	NA	NA	NA	NA	NA	NA	NA	NA	NA	NA	NA	NA	NA	NA	NA	NA
chr10	ENSG00000138311	ZNF365	64081346	64281346	1.7156e-06	7.1588e-07	rs11598767	64181346	1.15569	3.975e-07	TRUE	NA	NA	NA	NA	NA	NA	NA	NA	NA	NA	NA	NA	NA	NA	NA	rs7915131	64337156	64539756	1.787e-05	55810
chr5	ENSG00000131503;ENSG00000254996;ENSG00000213523;ENSG00000243056;ENSG00000113108;ENSG00000176087;ENSG00000170458;ENSG00000131495;ENSG00000113119;ENSG00000113141;ENSG00000120314;ENSG00000256453;ENSG00000170445;ENSG00000112855;ENSG00000146007	ANKHD1;ANKHD1-EIF4EBP3;SRA1;EIF4EBP3;APBB3;SLC35A4;CD14;NDUFA2;TMCO6;IK;WDR55;DND1;HARS;HARS2;ZMAT2	139895475	140095475	1.7206e-06	1.5558e-07	rs34063612	139995475	1.11416	0.000953	TRUE	rs111896713	140023664	140222664	4.85e-08	Overlap	NA	NA	NA	NA	NA	rs7733403	140154215	140154215	2.06e-08	58740	rs10069930	139679328	140400328	1.726e-07	Overlap
chr9			84859320	85059320	1.7209e-06	7.7687e-05	chr9_84959320_I	84959320	0.93426	1.088e-06	TRUE	rs11139497	84630941	84813641	3.61e-09	45679	rs1319017	84607758	84813653	7.82e-11	45667	rs2767713	84799537	84799537	2.02e-08	59783	NA	NA	NA	NA	NA
chr1	ENSG00000168275;ENSG00000059588	COA6;TARBP1	234511842	234711842	1.7236e-06	8.9454e-07	rs34912197	234611842	1.07391	0.0003765	FALSE	NA	NA	NA	NA	NA	NA	NA	NA	NA	NA	NA	NA	NA	NA	NA	NA	NA	NA	NA	NA
chr5	ENSG00000204970;ENSG00000204969;ENSG00000255408;ENSG00000204967;ENSG00000204965;ENSG00000081842;ENSG00000204963;ENSG00000204962;ENSG00000204961;ENSG00000250120;ENSG00000249034;ENSG00000249158;ENSG00000251664;ENSG00000239389;ENSG00000248383	PCDHA1;PCDHA2;PCDHA3;PCDHA4;PCDHA5;PCDHA6;PCDHA7;PCDHA8;PCDHA9;PCDHA10;AC005609.1;PCDHA11;PCDHA12;PCDHA13;PCDHAC1	140121139	140321139	1.7282e-06	2.9376e-09	rs3756331	140221139	1.05443	1.341e-06	TRUE	rs111896713	140023664	140222664	4.85e-08	Overlap	NA	NA	NA	NA	NA	rs7733403	140154215	140154215	2.06e-08	Overlap	rs10069930	139679328	140400328	1.726e-07	Overlap
chr1	ENSG00000120341	SEC16B	177814728	178014728	1.7298e-06	1.4342e-06	rs560415	177914728	0.961751	0.0006948	TRUE	NA	NA	NA	NA	NA	rs4650963	177237533	177334782	1.16e-08	479946	NA	NA	NA	NA	NA	NA	NA	NA	NA	NA
chr5	ENSG00000170571	EMB	49719291	49919291	1.7308e-06	4.9767e-08	rs74403679	49819291	0.93342	0.0002675	TRUE	NA	NA	NA	NA	NA	rs77853293	49441779	49884022	1.77e-08	Overlap	rs10940346	49806042	49806042	1.11e-08	Overlap	rs8175378	49356710	50211710	6.621e-07	Overlap
chr7	ENSG00000085563;ENSG00000105784	ABCB1;RUNDC3B	87155732	87355732	1.7327e-06	2.7245e-08	rs183519185	87255732	0.81269	0.0001379	TRUE	NA	NA	NA	NA	NA	rs12704290	86403263	86948073	3.57e-14	207659	NA	NA	NA	NA	NA	rs13233308	87091960	87618960	3.794e-05	Overlap
chr7	ENSG00000105926;ENSG00000105928	MPP6;DFNA5	24547222	24747222	1.7459e-06	2.0285e-11	rs12672003	24647222	0.92238	2.039e-06	TRUE	rs149009306	24619494	24832094	2.85e-08	Overlap	rs146678232	24719606	24799227	1.63e-08	Overlap	rs112509803	24735004	24735004	4.8e-08	Overlap	rs79210963	24465969	24906969	5,39E-12	Overlap
chr10	ENSG00000151150	ANK3	62197222	62397222	1.7494e-06	2.5635e-07	rs75779710	62297222	0.928117	2.181e-05	FALSE	NA	NA	NA	NA	NA	NA	NA	NA	NA	NA	NA	NA	NA	NA	NA	NA	NA	NA	NA	NA
chr2	ENSG00000162989	KCNJ3	155673192	155873192	1.7499e-06	2.9416e-06	rs34535703	155773192	0.94035	0.0001429	TRUE	NA	NA	NA	NA	NA	NA	NA	NA	NA	NA	NA	NA	NA	NA	NA	rs35026989	155611286	156468286	4.002e-05	Overlap
chr1	ENSG00000163344;ENSG00000163346;ENSG00000163348;ENSG00000160691;ENSG00000173207;ENSG00000160688;ENSG00000163352;ENSG00000160685;ENSG00000163354;ENSG00000163357;ENSG00000143537;ENSG00000243364;ENSG00000143590;ENSG00000251246	PMVK;PBXIP1;PYGO2;SHC1;CKS1B;FLAD1;LENEP;ZBTB7B;DCST2;DCST1;ADAM15;EFNA4;EFNA3;EFNA3	154869646	155069646	1.7555e-06	0.00028048	rs6427111	154969646	1.0539	0.0008127	FALSE	NA	NA	NA	NA	NA	NA	NA	NA	NA	NA	NA	NA	NA	NA	NA	NA	NA	NA	NA	NA
chr11	ENSG00000149050;ENSG00000158077;ENSG00000170748	ZNF214;NLRP14;RBMXL2	7019125	7219125	1.7674e-06	0.0046603	rs11041176	7119125	0.80638	0.0001854	FALSE	NA	NA	NA	NA	NA	NA	NA	NA	NA	NA	NA	NA	NA	NA	NA	NA	NA	NA	NA	NA
chr8			31212101	31412101	1.7792e-06	7.1695e-09	chr8_31312101_I	31312101	1.06844	0.000542	FALSE	NA	NA	NA	NA	NA	NA	NA	NA	NA	NA	NA	NA	NA	NA	NA	NA	NA	NA	NA	NA
chr11	ENSG00000181649;ENSG00000205531;ENSG00000053918;ENSG00000129757;ENSG00000254827;ENSG00000110628	PHLDA2;NAP1L4;KCNQ1;CDKN1C;SLC22A18AS;SLC22A18	2785218	2985218	1.7868e-06	0.00043573	chr11_2885218_D	2885218	0.949992	7.801e-06	FALSE	NA	NA	NA	NA	NA	NA	NA	NA	NA	NA	NA	NA	NA	NA	NA	NA	NA	NA	NA	NA
chr3	ENSG00000134115	CNTN6	1271675	1471675	1.7899e-06	0.0010585	rs149277958	1371675	0.88932	0.0006049	FALSE	NA	NA	NA	NA	NA	NA	NA	NA	NA	NA	NA	NA	NA	NA	NA	NA	NA	NA	NA	NA
chr10	ENSG00000150275	PCDH15	55638776	55838776	1.7934e-06	1.012e-06	rs183389611	55738776	0.87049	0.0008094	FALSE	NA	NA	NA	NA	NA	NA	NA	NA	NA	NA	NA	NA	NA	NA	NA	NA	NA	NA	NA	NA
chr18	ENSG00000122490;ENSG00000226742;ENSG00000141759;ENSG00000267127;ENSG00000101546;ENSG00000101544	PQLC1;HSBP1L1;TXNL4A;RP11-795F19.5;RBFA;ADNP2	77694081	77894081	1.8008e-06	9.867e-10	chr18_77794081_I	77794081	0.961945	0.0007406	TRUE	NA	NA	NA	NA	NA	rs56775891	77566535	77579812	2.03e-09	114269	rs28735056	77622879	77622879	4.6e-10	71202	rs72980087	77324421	77981194	1.015e-13	Overlap
chr19	ENSG00000127666;ENSG00000105355;ENSG00000205784;ENSG00000127663	TICAM1;PLIN3;ARRDC5;KDM4B	4822958	5022958	1.8273e-06	3.9453e-11	rs2656921	4922958	1.05285	0.0008879	FALSE	NA	NA	NA	NA	NA	NA	NA	NA	NA	NA	NA	NA	NA	NA	NA	NA	NA	NA	NA	NA
chr11	ENSG00000197263;ENSG00000204293;ENSG00000196661;ENSG00000198657;ENSG00000197125	OR8D2;OR8B2;OR8B3;OR8B4;OR8B8	124185735	124385735	1.841e-06	1.8321e-07	rs6590072	124285735	0.93007	1.602e-05	TRUE	rs55661361	124610007	124620147	2.8e-12	224272	rs12293670	124610011	124620147	1.7e-15	224276	rs55661361	124613957	124613957	1.16e-12	228222	rs1940171	124549040	124728940	1.624e-09	163305
chr11			112229167	112429167	1.8486e-06	1.5576e-08	rs140853048	112329167	0.846367	0.0009517	FALSE	NA	NA	NA	NA	NA	NA	NA	NA	NA	NA	NA	NA	NA	NA	NA	NA	NA	NA	NA	NA
chr11	ENSG00000154127;ENSG00000109943;ENSG00000109944;ENSG00000188909	UBASH3B;CRTAM;C11orf63;BSX	122649135	122849135	1.8688e-06	0.00013019	rs73013611	122749135	1.19232	2.821e-05	TRUE	NA	NA	NA	NA	NA	NA	NA	NA	NA	NA	NA	NA	NA	NA	NA	rs77502336	123296236	123446846	2.558e-08	447101
chr4	ENSG00000168310	IRF2	185341053	185541053	1.876e-06	2.5257e-06	rs138378940	185441053	0.78836	4.478e-05	FALSE	NA	NA	NA	NA	NA	NA	NA	NA	NA	NA	NA	NA	NA	NA	NA	NA	NA	NA	NA	NA
chr8	ENSG00000147548;ENSG00000165046;ENSG00000077782;ENSG00000196166	WHSC1L1;LETM2;FGFR1;C8orf86	38179518	38379518	1.8873e-06	8.5154e-10	rs4647910	38279518	1.18994	0.0004671	TRUE	NA	NA	NA	NA	NA	rs10156310	38014429	38310910	5.56e-10	Overlap	rs112537273	38248306	38248306	1.06e-11	Overlap	rs7816998	37964506	38394506	6.229e-07	Overlap
chr15	ENSG00000248905;ENSG00000198838	FMN1;RYR3	33427193	33627193	1.8887e-06	0.00054287	chr15_33527193_D	33527193	0.89637	9.516e-06	FALSE	NA	NA	NA	NA	NA	NA	NA	NA	NA	NA	NA	NA	NA	NA	NA	NA	NA	NA	NA	NA
chr7	ENSG00000187391	MAGI2	78236934	78436934	1.8983e-06	4.2528e-10	rs4727751	78336934	1.05306	1.708e-06	TRUE	NA	NA	NA	NA	NA	NA	NA	NA	NA	NA	rs323167	78336677	78336677	4.47e-08	Overlap	NA	NA	NA	NA	NA
chr2	ENSG00000066032	CTNNA2	80030310	80230310	1.8985e-06	7.7502e-06	rs13024343	80130310	0.897626	4.349e-05	FALSE	NA	NA	NA	NA	NA	NA	NA	NA	NA	NA	NA	NA	NA	NA	NA	NA	NA	NA	NA	NA
chr10			92730260	92930260	1.9018e-06	3.7734e-09	rs17093770	92830260	1.05359	0.0002736	TRUE	NA	NA	NA	NA	NA	NA	NA	NA	NA	NA	NA	NA	NA	NA	NA	rs61857878	92639488	92896388	5.242e-06	Overlap
chr2	ENSG00000115421	PAPOLG	60803514	61003514	1.9036e-06	2.6523e-06	rs72805343	60903514	1.11516	0.0006613	TRUE	NA	NA	NA	NA	NA	NA	NA	NA	NA	NA	NA	NA	NA	NA	NA	rs7599488	60654447	60791547	2.894e-05	85167
chr2	ENSG00000183023	SLC8A1	40167068	40367068	1.9136e-06	1.5127e-06	rs114929110	40267068	0.812453	0.0002352	FALSE	NA	NA	NA	NA	NA	NA	NA	NA	NA	NA	NA	NA	NA	NA	NA	NA	NA	NA	NA	NA
chr2	ENSG00000205334;ENSG00000243147;ENSG00000268656;ENSG00000171174;ENSG00000158019	AC074091.13;MRPL33;AC110084.1;RBKS;BRE	27924398	28124398	1.9187e-06	7.7144e-08	rs72810512	28024398	0.919616	4.928e-05	TRUE	NA	NA	NA	NA	NA	NA	NA	NA	NA	NA	rs12623170	28020157	28020157	2.52e-08	Overlap	rs12474906	27451538	28375538	1.155e-05	Overlap
chr19	ENSG00000130402;ENSG00000182472;ENSG00000205076;ENSG00000178934;ENSG00000171747;ENSG00000104823;ENSG00000268083;ENSG00000104824;ENSG00000187994;ENSG00000068903;ENSG00000104825;ENSG00000262484;ENSG00000104835;ENSG00000269547	ACTN4;CAPN12;LGALS7;LGALS7B;LGALS4;ECH1;AC104534.3;HNRNPL;RINL;SIRT2;NFKBIB;CCER2;SARS2;CTC-360G5.8	39208768	39408768	1.9192e-06	2.2944e-05	rs56190226	39308768	1.18566	0.0002023	FALSE	NA	NA	NA	NA	NA	NA	NA	NA	NA	NA	NA	NA	NA	NA	NA	NA	NA	NA	NA	NA
chr2			76311029	76511029	1.9283e-06	6.1319e-08	chr2_76411029_D	76411029	0.924779	0.0003975	TRUE	NA	NA	NA	NA	NA	NA	NA	NA	NA	NA	NA	NA	NA	NA	NA	rs11897811	76190639	76533139	5.982e-06	Overlap
chr5			44911742	45111742	1.9392e-06	1.1195e-10	rs11738503	45011742	0.9245	7.541e-07	TRUE	rs1501357	45291475	45393775	5.05e-09	179733	rs16902086	44960923	45285752	5.55e-11	Overlap	rs9292918	45301035	45301035	4.47e-11	189293	rs10035564	44592500	46455282	7.913e-13	Overlap
chr5			124419261	124619261	1.9461e-06	1.1616e-05	rs115190207	124519261	0.872578	0.0006127	FALSE	NA	NA	NA	NA	NA	NA	NA	NA	NA	NA	NA	NA	NA	NA	NA	NA	NA	NA	NA	NA
chr19	ENSG00000176533;ENSG00000176490;ENSG00000267001;ENSG00000141873;ENSG00000104969;ENSG00000172009;ENSG00000172006;ENSG00000186300	GNG7;DIRAS1;AC006538.4;SLC39A3;SGTA;THOP1;ZNF554;ZNF555	2666197	2866197	1.9514e-06	2.9599e-07	rs140698135	2766197	0.858472	0.0001228	FALSE	NA	NA	NA	NA	NA	NA	NA	NA	NA	NA	NA	NA	NA	NA	NA	NA	NA	NA	NA	NA
chr9	ENSG00000155158;ENSG00000164975	TTC39B;SNAPC3	15238484	15438484	1.9772e-06	0.00016036	rs76536543	15338484	0.91842	6.801e-05	FALSE	NA	NA	NA	NA	NA	NA	NA	NA	NA	NA	NA	NA	NA	NA	NA	NA	NA	NA	NA	NA
chr5	ENSG00000170458;ENSG00000131495;ENSG00000113119;ENSG00000113141;ENSG00000120314;ENSG00000256453;ENSG00000170445;ENSG00000112855;ENSG00000146007;ENSG00000204970;ENSG00000204969;ENSG00000255408;ENSG00000204967	CD14;NDUFA2;TMCO6;IK;WDR55;DND1;HARS;HARS2;ZMAT2;PCDHA1;PCDHA2;PCDHA3;PCDHA4	139998449	140198449	1.98e-06	3.8904e-08	rs76054533	140098449	0.85453	0.0004047	TRUE	rs111896713	140023664	140222664	4.85e-08	Overlap	NA	NA	NA	NA	NA	rs7733403	140154215	140154215	2.06e-08	Overlap	rs10069930	139679328	140400328	1.726e-07	Overlap
chr20	ENSG00000101236;ENSG00000205300;ENSG00000088826	RNF24;RP11-352D3.2;SMOX	3958194	4158194	2.0006e-06	5.7363e-06	rs149323783	4058194	0.885324	0.0001611	FALSE	NA	NA	NA	NA	NA	NA	NA	NA	NA	NA	NA	NA	NA	NA	NA	NA	NA	NA	NA	NA
chr22	ENSG00000100425;ENSG00000100426	BRD1;ZBED4	50080951	50280951	2.0082e-06	1.1282e-08	rs138838	50180951	0.931	1.033e-05	FALSE	NA	NA	NA	NA	NA	NA	NA	NA	NA	NA	NA	NA	NA	NA	NA	NA	NA	NA	NA	NA
chr3	ENSG00000179564;ENSG00000214706;ENSG00000186792;ENSG00000243477;ENSG00000114378;ENSG00000068001;ENSG00000114383;ENSG00000068028;ENSG00000004838;ENSG00000114388;ENSG00000114395;ENSG00000272104;ENSG00000126062;ENSG00000007402	LSMEM2;IFRD2;HYAL3;NAT6;HYAL1;HYAL2;TUSC2;RASSF1;ZMYND10;NPRL2;CYB561D2;XXcos-LUCA11.5;TMEM115;CACNA2D2	50307256	50507256	2.0142e-06	6.4009e-09	rs2071804	50407256	0.8559	9.244e-05	TRUE	NA	NA	NA	NA	NA	NA	NA	NA	NA	NA	rs2073499	50374293	50374293	2.61e-08	Overlap	rs2710323	48132866	53603354	6.552e-18	Overlap
chr11	ENSG00000176340;ENSG00000256100;ENSG00000167770;ENSG00000133315;ENSG00000126500	COX8A;AP000721.4;OTUB1;MACROD1;FLRT1	63727369	63927369	2.0144e-06	1.6888e-10	rs546964	63827369	0.94743	0.0001679	FALSE	NA	NA	NA	NA	NA	NA	NA	NA	NA	NA	NA	NA	NA	NA	NA	NA	NA	NA	NA	NA
chr9	ENSG00000188938;ENSG00000048828	FAM120AOS;FAM120A	96135885	96335885	2.0239e-06	4.0323e-09	rs59326991	96235885	0.925241	1.343e-05	TRUE	NA	NA	NA	NA	NA	NA	NA	NA	NA	NA	NA	NA	NA	NA	NA	rs6479487	96100673	96445373	1.016e-05	Overlap
chr4			64339764	64539764	2.0504e-06	0.0001192	rs6810442	64439764	0.92654	1.584e-05	FALSE	NA	NA	NA	NA	NA	NA	NA	NA	NA	NA	NA	NA	NA	NA	NA	NA	NA	NA	NA	NA
chr3	ENSG00000163958;ENSG00000163959;ENSG00000161217;ENSG00000272741;ENSG00000213123;ENSG00000273331;ENSG00000145107;ENSG00000163960	ZDHHC19;SLC51A;PCYT1A;RP11-447L10.1;TCTEX1D2;TM4SF19;TM4SF19;UBXN7	195925846	196125846	2.0542e-06	1.8705e-07	rs6771755	196025846	0.945725	0.0001118	FALSE	NA	NA	NA	NA	NA	NA	NA	NA	NA	NA	NA	NA	NA	NA	NA	NA	NA	NA	NA	NA
chr7	ENSG00000005471;ENSG00000085563	ABCB4;ABCB1	87042184	87242184	2.0666e-06	4.158e-07	rs117334763	87142184	1.21483	0.000125	TRUE	NA	NA	NA	NA	NA	rs12704290	86403263	86948073	3.57e-14	94111	NA	NA	NA	NA	NA	rs13233308	87091960	87618960	3.794e-05	Overlap
chr5	ENSG00000164588	HCN1	45692329	45892329	2.0701e-06	3.0322e-09	rs62370579	45792329	0.89781	0.0005818	TRUE	rs1501357	45291475	45393775	5.05e-09	298554	rs16902086	44960923	45285752	5.55e-11	406577	rs9292918	45301035	45301035	4.47e-11	391294	rs10035564	44592500	46455282	7.913e-13	Overlap
chr6	ENSG00000146216;ENSG00000137204;ENSG00000146215;ENSG00000171467;ENSG00000124574;ENSG00000171462	TTBK1;SLC22A7;CRIP3;ZNF318;ABCC10;DLK2	43219918	43419918	2.0702e-06	1.9392e-10	rs189272493	43319918	1.09768	0.0001928	TRUE	NA	NA	NA	NA	NA	NA	NA	NA	NA	NA	NA	NA	NA	NA	NA	rs113113059	43026575	43308275	1.306e-08	Overlap
chr1	ENSG00000143387;ENSG00000143437;ENSG00000143379;ENSG00000143418;ENSG00000143412;ENSG00000143409	CTSK;ARNT;SETDB1;CERS2;ANXA9;FAM63A	150778649	150978649	2.0941e-06	0.00020116	rs115298177	150878649	1.13939	6.966e-07	TRUE	NA	NA	NA	NA	NA	NA	NA	NA	NA	NA	rs12129037	150492114	150492114	4.51e-09	286535	rs12138231	149949398	151061398	1.809e-06	Overlap
chr1	ENSG00000137941	TTLL7	84242705	84442705	2.0991e-06	8.1399e-08	rs72722886	84342705	0.931932	0.0008833	FALSE	NA	NA	NA	NA	NA	NA	NA	NA	NA	NA	NA	NA	NA	NA	NA	NA	NA	NA	NA	NA
chr13			109959100	110159100	2.1092e-06	0.00052646	rs138112868	110059100	0.863036	0.0004042	FALSE	NA	NA	NA	NA	NA	NA	NA	NA	NA	NA	NA	NA	NA	NA	NA	NA	NA	NA	NA	NA
chr3	ENSG00000132394	EEFSEC	127963879	128163879	2.1308e-06	1.5031e-07	rs139071297	128063879	1.11382	0.0002555	FALSE	NA	NA	NA	NA	NA	NA	NA	NA	NA	NA	NA	NA	NA	NA	NA	NA	NA	NA	NA	NA
chr16	ENSG00000140945	CDH13	82543490	82743490	2.1308e-06	2.2293e-13	rs111702115	82643490	1.05011	0.0006593	FALSE	NA	NA	NA	NA	NA	NA	NA	NA	NA	NA	NA	NA	NA	NA	NA	NA	NA	NA	NA	NA
chr13	ENSG00000136110;ENSG00000136099	LECT1;PCDH8	53301843	53501843	2.1392e-06	7.541e-08	rs117841938	53401843	1.1527	0.000234	FALSE	NA	NA	NA	NA	NA	NA	NA	NA	NA	NA	NA	NA	NA	NA	NA	NA	NA	NA	NA	NA
chr7	ENSG00000214128;ENSG00000122778	TMEM213;KIAA1549	138508307	138708307	2.1472e-06	1.1527e-09	rs183668619	138608307	1.18093	0.0003195	TRUE	NA	NA	NA	NA	NA	NA	NA	NA	NA	NA	NA	NA	NA	NA	NA	rs10243922	138521080	138692480	3.126e-06	Overlap
chr11	ENSG00000179241;ENSG00000110442;ENSG00000135362	LDLRAD3;COMMD9;PRR5L	36214629	36414629	2.1477e-06	0.0041033	rs61878685	36314629	0.88603	1.526e-05	FALSE	NA	NA	NA	NA	NA	NA	NA	NA	NA	NA	NA	NA	NA	NA	NA	NA	NA	NA	NA	NA
chr8			111886961	112086961	2.1585e-06	3.3504e-07	rs117137008	111986961	0.90213	2.186e-05	TRUE	rs36068923	111460061	111630761	2.07e-11	256200	rs36043959	111460027	111630275	4.07e-12	256686	rs16880831	111561505	111561505	4.34e-10	325456	rs10086619	111295570	112312570	4,15E-11	Overlap
chr7	ENSG00000155093;ENSG00000222012	PTPRN2;AC005481.5	157394824	157594824	2.1599e-06	3.9916e-10	rs2952633	157494824	1.05845	1.92e-05	FALSE	NA	NA	NA	NA	NA	NA	NA	NA	NA	NA	NA	NA	NA	NA	NA	NA	NA	NA	NA	NA
chr2	ENSG00000116127;ENSG00000144035;ENSG00000144034;ENSG00000144048	ALMS1;NAT8;TPRKB;DUSP11	73809158	74009158	2.1635e-06	3.9109e-08	rs76498150	73909158	0.89476	1e-05	TRUE	NA	NA	NA	NA	NA	rs56145559	73552542	73900900	1.01e-09	Overlap	NA	NA	NA	NA	NA	rs6546857	73502955	73955755	5,58E-09	Overlap
chr1	ENSG00000116329;ENSG00000159023	OPRD1;EPB41	29125504	29325504	2.1771e-06	5.3408e-07	chr1_29225504_D	29225504	1.09636	5.885e-05	TRUE	NA	NA	NA	NA	NA	NA	NA	NA	NA	NA	NA	NA	NA	NA	NA	rs61786047	28597580	29227580	2.458e-05	Overlap
chr13	ENSG00000185989	RASA3	114772606	114972606	2.178e-06	1.759e-08	rs56205709	114872606	1.08091	0.0004074	FALSE	NA	NA	NA	NA	NA	NA	NA	NA	NA	NA	NA	NA	NA	NA	NA	NA	NA	NA	NA	NA
chr12			76009609	76209609	2.1882e-06	0.001011	rs186578413	76109609	1.25521	3.793e-05	FALSE	NA	NA	NA	NA	NA	NA	NA	NA	NA	NA	NA	NA	NA	NA	NA	NA	NA	NA	NA	NA
chr2			194520194	194720194	2.1919e-06	0.00019989	rs78901727	194620194	1.11438	8.296e-06	TRUE	rs59979824	193848340	194028340	8.41e-09	491854	NA	NA	NA	NA	NA	NA	NA	NA	NA	NA	NA	NA	NA	NA	NA
chr14	ENSG00000100504;ENSG00000131969;ENSG00000100505	PYGL;ABHD12B;TRIM9	51340342	51540342	2.2144e-06	4.7308e-09	rs61985020	51440342	0.949424	0.0002981	FALSE	NA	NA	NA	NA	NA	NA	NA	NA	NA	NA	NA	NA	NA	NA	NA	NA	NA	NA	NA	NA
chr15	ENSG00000140526;ENSG00000140522;ENSG00000140525	ABHD2;RLBP1;FANCI	89657495	89857495	2.2232e-06	8.9632e-08	rs2854519	89757495	0.953798	2.371e-05	TRUE	NA	NA	NA	NA	NA	NA	NA	NA	NA	NA	rs758129	89900887	89900887	2.87e-08	43392	rs2238304	89682950	89996950	8.131e-08	Overlap
chr11			134432685	134632685	2.2247e-06	1.083e-13	rs1893867	134532685	0.93473	0.0008003	TRUE	NA	NA	NA	NA	NA	rs893949	134290032	134297345	2.98e-08	135340	NA	NA	NA	NA	NA	rs4937935	134394591	134651991	3.486e-08	Overlap
chr5	ENSG00000183111;ENSG00000155846	ARHGEF37;PPARGC1B	148935979	149135979	2.2293e-06	0.0003022	rs17096116	149035979	0.87494	6.547e-05	FALSE	NA	NA	NA	NA	NA	NA	NA	NA	NA	NA	NA	NA	NA	NA	NA	NA	NA	NA	NA	NA
chr13	ENSG00000150361	KLHL1	70555360	70755360	2.2515e-06	0.0009854	rs299526	70655360	1.07304	8.183e-06	FALSE	NA	NA	NA	NA	NA	NA	NA	NA	NA	NA	NA	NA	NA	NA	NA	NA	NA	NA	NA	NA
chr15	ENSG00000171877	FRMD5	44183414	44383414	2.2546e-06	3.8873e-10	rs140655583	44283414	0.786788	0.0001074	TRUE	NA	NA	NA	NA	NA	NA	NA	NA	NA	NA	NA	NA	NA	NA	NA	rs2929278	43491313	44525313	1.592e-09	Overlap
chr2			155783716	155983716	2.2613e-06	4.8494e-08	rs36025078	155883716	0.934169	0.0003359	TRUE	NA	NA	NA	NA	NA	NA	NA	NA	NA	NA	NA	NA	NA	NA	NA	rs35026989	155611286	156468286	4.002e-05	Overlap
chr21	ENSG00000173638;ENSG00000183570	SLC19A1;PCBP3	46941808	47141808	2.2758e-06	1.5369e-08	rs11701130	47041808	1.05929	6.758e-06	FALSE	NA	NA	NA	NA	NA	NA	NA	NA	NA	NA	NA	NA	NA	NA	NA	NA	NA	NA	NA	NA
chr3			114926356	115126356	2.2848e-06	0.00020287	rs144139297	115026356	1.19579	0.0003148	FALSE	NA	NA	NA	NA	NA	NA	NA	NA	NA	NA	NA	NA	NA	NA	NA	NA	NA	NA	NA	NA
chr2	ENSG00000115616;ENSG00000135953;ENSG00000170417	SLC9A2;MFSD9;TMEM182	103326177	103526177	2.2859e-06	1.9169e-05	rs2540277	103426177	1.10407	7.789e-06	FALSE	NA	NA	NA	NA	NA	NA	NA	NA	NA	NA	NA	NA	NA	NA	NA	NA	NA	NA	NA	NA
chr12	ENSG00000182379;ENSG00000182199;ENSG00000185633;ENSG00000185482;ENSG00000179912;ENSG00000258830;ENSG00000268367	NXPH4;SHMT2;NDUFA4L2;STAC3;R3HDM2;RP11-123K3.4;AC126614.1	57614139	57814139	2.2882e-06	1.0009e-05	rs143370650	57714139	1.22777	8.128e-05	TRUE	rs12826178	57428314	57682971	2.02e-12	Overlap	rs61937595	57483524	57682956	3.28e-11	Overlap	NA	NA	NA	NA	NA	rs61937595	57207814	57900956	3.074e-12	Overlap
chr16	ENSG00000103066;ENSG00000103064;ENSG00000103061;ENSG00000132600;ENSG00000103056	PLA2G15;SLC7A6;SLC7A6OS;PRMT7;SMPD3	68293929	68493929	2.2893e-06	0.00010069	rs143079653	68393929	0.832016	0.0003348	TRUE	rs8044995	67709340	68311340	1.51e-08	Overlap	rs1975802	67708897	68305708	3.56e-08	Overlap	NA	NA	NA	NA	NA	NA	NA	NA	NA	NA
chr12	ENSG00000196498	NCOR2	124993632	125193632	2.2895e-06	6.8203e-05	rs8181722	125093632	1.0781	0.0008005	FALSE	NA	NA	NA	NA	NA	NA	NA	NA	NA	NA	NA	NA	NA	NA	NA	NA	NA	NA	NA	NA
chr20	ENSG00000268628;ENSG00000132669	AL121761.2;RIN2	19731701	19931701	2.2995e-06	9.4349e-05	chr20_19831701_D	19831701	0.9175	0.0004158	FALSE	NA	NA	NA	NA	NA	NA	NA	NA	NA	NA	NA	NA	NA	NA	NA	NA	NA	NA	NA	NA
chr5			45887296	46087296	2.3165e-06	3.1605e-10	rs62372989	45987296	0.90638	0.0007301	TRUE	rs1501357	45291475	45393775	5.05e-09	493521	NA	NA	NA	NA	NA	NA	NA	NA	NA	NA	rs10035564	44592500	46455282	7.913e-13	Overlap
chr17	ENSG00000108924;ENSG00000108960	HLF;MMD	53274257	53474257	2.3198e-06	7.1963e-08	rs187582447	53374257	1.19148	0.0007291	FALSE	NA	NA	NA	NA	NA	NA	NA	NA	NA	NA	NA	NA	NA	NA	NA	NA	NA	NA	NA	NA
chr4	ENSG00000145147;ENSG00000163138	SLIT2;PACRGL	20506012	20706012	2.3213e-06	2.7425e-07	rs7436897	20606012	1.05601	0.0005311	FALSE	NA	NA	NA	NA	NA	NA	NA	NA	NA	NA	NA	NA	NA	NA	NA	NA	NA	NA	NA	NA
chr3	ENSG00000174564	IL20RB	136685847	136885847	2.3223e-06	2.2152e-05	rs6773448	136785847	0.96425	0.0009895	TRUE	rs7432375	135807405	136615405	7.26e-11	70442	rs7432375	135807609	136615268	4.07e-12	70579	NA	NA	NA	NA	NA	rs7432375	135530405	136810405	1.837e-11	Overlap
chr11	ENSG00000150672	DLG2	83198791	83398791	2.3248e-06	4.9073e-05	rs511355	83298791	0.94535	7.914e-06	FALSE	NA	NA	NA	NA	NA	NA	NA	NA	NA	NA	NA	NA	NA	NA	NA	NA	NA	NA	NA	NA
chr15	ENSG00000137869;ENSG00000186417;ENSG00000104093	CYP19A1;GLDN;DMXL2	51548012	51748012	2.335e-06	5.323e-08	rs62020110	51648012	1.06141	2.649e-05	FALSE	NA	NA	NA	NA	NA	NA	NA	NA	NA	NA	NA	NA	NA	NA	NA	NA	NA	NA	NA	NA
chr1	ENSG00000143603	KCNN3	154695389	154895389	2.3491e-06	1.019e-05	rs1218598	154795389	0.94933	8.063e-05	FALSE	NA	NA	NA	NA	NA	NA	NA	NA	NA	NA	NA	NA	NA	NA	NA	NA	NA	NA	NA	NA
chr8	ENSG00000157168	NRG1	31348874	31548874	2.3686e-06	4.4363e-06	rs113327898	31448874	1.10164	0.000425	FALSE	NA	NA	NA	NA	NA	NA	NA	NA	NA	NA	NA	NA	NA	NA	NA	NA	NA	NA	NA	NA
chr2			156694026	156894026	2.3761e-06	9.1785e-07	rs77923666	156794026	1.10994	0.0003395	TRUE	NA	NA	NA	NA	NA	NA	NA	NA	NA	NA	NA	NA	NA	NA	NA	rs1881046	156785059	156950893	1.097e-05	Overlap
chr1	ENSG00000066279;ENSG00000177888;ENSG00000134376	ASPM;ZBTB41;CRB1	197050731	197250731	2.384e-06	3.202e-05	rs77076868	197150731	1.16813	0.0003194	FALSE	NA	NA	NA	NA	NA	NA	NA	NA	NA	NA	NA	NA	NA	NA	NA	NA	NA	NA	NA	NA
chr8	ENSG00000155087;ENSG00000155090	ODF1;KLF10	103567781	103767781	2.3853e-06	7.3198e-10	rs118020675	103667781	1.21714	0.0007586	TRUE	NA	NA	NA	NA	NA	NA	NA	NA	NA	NA	NA	NA	NA	NA	NA	rs7002992	103583805	103751105	1.679e-06	Overlap
chr15	ENSG00000205281;ENSG00000197978	GOLGA6L10;GOLGA6L9	82591423	82791423	2.3886e-06	0.004952	chr15_82691423_D	82691423	0.95638	0.0003468	TRUE	NA	NA	NA	NA	NA	rs783540	82827938	83391537	8.45e-10	36515	rs783540	83254708	83254708	3.05e-08	463285	rs4779050	82375738	83867738	5.036e-06	Overlap
chr8	ENSG00000183117	CSMD1	3106146	3306146	2.3937e-06	1.5806e-05	rs28714525	3206146	1.05538	0.0005097	FALSE	NA	NA	NA	NA	NA	NA	NA	NA	NA	NA	NA	NA	NA	NA	NA	NA	NA	NA	NA	NA
chr4			179010323	179210323	2.3974e-06	0.00013829	rs62339375	179110323	0.93885	1.016e-05	FALSE	NA	NA	NA	NA	NA	NA	NA	NA	NA	NA	NA	NA	NA	NA	NA	NA	NA	NA	NA	NA
chr14	ENSG00000100664	EIF5	103620467	103820467	2.3989e-06	4.918e-08	rs11160740	103720467	0.95676	0.0001107	TRUE	rs12887734	103996234	104184834	1.36e-13	175767	rs10083370	104188920	104537680	3.44e-14	368453	NA	NA	NA	NA	NA	rs10873538	103670420	104587569	1.702e-11	Overlap
chr15	ENSG00000185088;ENSG00000166128;ENSG00000138613;ENSG00000074410	RPS27L;RAB8B;APH1B;CA12	63440572	63640572	2.3995e-06	5.9373e-06	rs1986112	63540572	0.950851	4.087e-06	FALSE	NA	NA	NA	NA	NA	NA	NA	NA	NA	NA	NA	NA	NA	NA	NA	NA	NA	NA	NA	NA
chr8	ENSG00000165061	ZMAT4	40280775	40480775	2.4021e-06	5.1073e-08	rs187735483	40380775	1.1788	0.00075	TRUE	NA	NA	NA	NA	NA	NA	NA	NA	NA	NA	NA	NA	NA	NA	NA	rs34019752	40147465	40465765	4,85E-08	Overlap
chr2	ENSG00000153561;ENSG00000153563;ENSG00000172116;ENSG00000229615;ENSG00000187627	RMND5A;CD8A;CD8B;AC111200.1;RGPD1	86950399	87150399	2.4089e-06	0.00026276	rs7587224	87050399	0.95829	0.0007481	FALSE	NA	NA	NA	NA	NA	NA	NA	NA	NA	NA	NA	NA	NA	NA	NA	NA	NA	NA	NA	NA
chr11	ENSG00000166341;ENSG00000158042;ENSG00000188124;ENSG00000170803;ENSG00000184933	DCHS1;MRPL17;OR2AG2;OR2AG1;OR6A2	6647434	6847434	2.4134e-06	0.00026653	rs11040987	6747434	0.83352	4.431e-05	FALSE	NA	NA	NA	NA	NA	NA	NA	NA	NA	NA	NA	NA	NA	NA	NA	NA	NA	NA	NA	NA
chr15	ENSG00000140199;ENSG00000182117;ENSG00000184507;ENSG00000176454;ENSG00000175265	SLC12A6;NOP10;NUTM1;LPCAT4;GOLGA8A	34559517	34759517	2.4143e-06	1.1653e-09	rs117799466	34659517	0.938756	1.168e-06	TRUE	NA	NA	NA	NA	NA	NA	NA	NA	NA	NA	NA	NA	NA	NA	NA	rs2917627	35001907	35130177	3.897e-05	242390
chr5	ENSG00000152377;ENSG00000146021	SPOCK1;KLHL3	136850572	137050572	2.4178e-06	0.00023831	rs187004953	136950572	0.855476	0.0005006	TRUE	NA	NA	NA	NA	NA	NA	NA	NA	NA	NA	NA	NA	NA	NA	NA	rs10117	137400170	137998170	7.359e-09	349598
chr13	ENSG00000255874;ENSG00000088448	LINC00346;ANKRD10	111429924	111629924	2.4222e-06	5.1839e-05	rs55968332	111529924	1.0539	0.0003306	FALSE	NA	NA	NA	NA	NA	NA	NA	NA	NA	NA	NA	NA	NA	NA	NA	NA	NA	NA	NA	NA
chr21	ENSG00000142197;ENSG00000159256;ENSG00000159259	DOPEY2;MORC3;CHAF1B	37602215	37802215	2.431e-06	1.0723e-07	rs9974982	37702215	0.96406	0.0006439	FALSE	NA	NA	NA	NA	NA	NA	NA	NA	NA	NA	NA	NA	NA	NA	NA	NA	NA	NA	NA	NA
chr13	ENSG00000041515	MYO16	109241046	109441046	2.4427e-06	4.9537e-06	rs78895369	109341046	0.92229	0.0004675	FALSE	NA	NA	NA	NA	NA	NA	NA	NA	NA	NA	NA	NA	NA	NA	NA	NA	NA	NA	NA	NA
chr3	ENSG00000151789	ZNF385D	21733636	21933636	2.4448e-06	1.5703e-08	rs56269360	21833636	1.05117	0.0002684	FALSE	NA	NA	NA	NA	NA	NA	NA	NA	NA	NA	NA	NA	NA	NA	NA	NA	NA	NA	NA	NA
chr3	ENSG00000189283	FHIT	60515629	60715629	2.4474e-06	2.3326e-05	rs114309418	60615629	0.92302	0.000592	TRUE	NA	NA	NA	NA	NA	rs1353545	60287845	60293004	5.67e-09	222625	NA	NA	NA	NA	NA	rs9813516	60226704	60397104	1.665e-06	222625
chr1	ENSG00000172339;ENSG00000152078;ENSG00000271092	ALG14;TMEM56;TMEM56-RWDD3	95462513	95662513	2.4567e-06	9.3008e-11	rs79548525	95562513	0.91741	0.0004112	TRUE	NA	NA	NA	NA	NA	rs6680011	95837686	95889947	2.83e-08	175173	NA	NA	NA	NA	NA	NA	NA	NA	NA	NA
chr15	ENSG00000184779;ENSG00000215749	RPS17;GOLGA6L18	82784151	82984151	2.457e-06	8.2231e-05	rs140246711	82884151	0.93604	2.457e-06	TRUE	NA	NA	NA	NA	NA	rs783540	82827938	83391537	8.45e-10	Overlap	rs783540	83254708	83254708	3.05e-08	270557	rs4779050	82375738	83867738	5.036e-06	Overlap
chr14	ENSG00000133961;ENSG00000187105;ENSG00000184227	NUMB;HEATR4;ACOT1	73824520	74024520	2.4771e-06	0.00083382	chr14_73924520_I	73924520	0.83219	4.198e-05	FALSE	NA	NA	NA	NA	NA	NA	NA	NA	NA	NA	NA	NA	NA	NA	NA	NA	NA	NA	NA	NA
chr7	ENSG00000169193;ENSG00000188732;ENSG00000196335	CCDC126;FAM221A;STK31	23630174	23830174	2.4774e-06	8.5988e-06	rs6461725	23730174	1.05538	0.0003951	FALSE	NA	NA	NA	NA	NA	NA	NA	NA	NA	NA	NA	NA	NA	NA	NA	NA	NA	NA	NA	NA
chr2			103889798	104089798	2.5052e-06	0.0003258	rs75810494	103989798	0.903122	0.0001872	FALSE	NA	NA	NA	NA	NA	NA	NA	NA	NA	NA	NA	NA	NA	NA	NA	NA	NA	NA	NA	NA
chr2	ENSG00000204406	MBD5	148965116	149165116	2.5142e-06	0.00057059	rs147473593	149065116	1.18756	0.000651	TRUE	rs200327371	149390778	149520178	1.59e-08	225662	NA	NA	NA	NA	NA	NA	NA	NA	NA	NA	NA	NA	NA	NA	NA
chr11	ENSG00000110047;ENSG00000110046;ENSG00000068971;ENSG00000149735;ENSG00000168070;ENSG00000168062;ENSG00000213465;ENSG00000273003;ENSG00000110025;ENSG00000168061;ENSG00000168060;ENSG00000146670	EHD1;ATG2A;PPP2R5B;GPHA2;C11orf85;BATF2;ARL2;RP11-399J13.3;SNX15;SAC3D1;NAALADL1;CDCA5	64638735	64838735	2.5944e-06	1.6642e-09	chr11_64738735_I	64738735	0.877216	0.0001414	TRUE	NA	NA	NA	NA	NA	NA	NA	NA	NA	NA	NA	NA	NA	NA	NA	rs58950470	65302055	65712755	1.604e-06	463320
chr2	ENSG00000243943;ENSG00000176714;ENSG00000198522;ENSG00000119760;ENSG00000163798;ENSG00000205334;ENSG00000243147;ENSG00000268656;ENSG00000171174	ZNF512;CCDC121;GPN1;SUPT7L;SLC4A1AP;AC074091.13;MRPL33;AC110084.1;RBKS	27812776	28012776	2.5979e-06	2.0717e-07	rs78653657	27912776	1.09768	0.0001047	TRUE	NA	NA	NA	NA	NA	NA	NA	NA	NA	NA	rs12623170	28020157	28020157	2.52e-08	7381	rs12474906	27451538	28375538	1.155e-05	Overlap
chr18	ENSG00000101745;ENSG00000128791;ENSG00000017797	ANKRD12;TWSG1;RALBP1	9282385	9482385	2.6016e-06	0.00016251	rs141943854	9382385	0.913109	0.0007382	FALSE	NA	NA	NA	NA	NA	NA	NA	NA	NA	NA	NA	NA	NA	NA	NA	NA	NA	NA	NA	NA
chr14	ENSG00000139921	TMX1	51668195	51868195	2.6044e-06	6.9442e-07	rs10142407	51768195	1.04477	6.119e-05	FALSE	NA	NA	NA	NA	NA	NA	NA	NA	NA	NA	NA	NA	NA	NA	NA	NA	NA	NA	NA	NA
chr15	ENSG00000183496;ENSG00000259518;ENSG00000140598	MEX3B;RP11-597K23.2;EFTUD1	82326170	82526170	2.6069e-06	3.7845e-09	rs17354185	82426170	1.05464	8.46e-05	TRUE	NA	NA	NA	NA	NA	rs783540	82827938	83391537	8.45e-10	301768	NA	NA	NA	NA	NA	rs4779050	82375738	83867738	5.036e-06	Overlap
chr16	ENSG00000140836	ZFHX3	72650676	72850676	2.6148e-06	3.9022e-05	rs140555773	72750676	0.80686	0.000325	FALSE	NA	NA	NA	NA	NA	NA	NA	NA	NA	NA	NA	NA	NA	NA	NA	NA	NA	NA	NA	NA
chr14	ENSG00000198732;ENSG00000100678	SMOC1;SLC8A3	70469201	70669201	2.6152e-06	3.006e-08	rs11622751	70569201	1.05622	0.0002075	FALSE	NA	NA	NA	NA	NA	NA	NA	NA	NA	NA	NA	NA	NA	NA	NA	NA	NA	NA	NA	NA
chr10	ENSG00000148834;ENSG00000065621;ENSG00000148841;ENSG00000120051	GSTO1;GSTO2;ITPRIP;CCDC147	106017666	106217666	2.6245e-06	2.4448e-05	chr10_106117666_D	106117666	1.05866	0.0005248	TRUE	NA	NA	NA	NA	NA	NA	NA	NA	NA	NA	NA	NA	NA	NA	NA	rs7900775	106369343	106939343	1.127e-05	151677
chr3	ENSG00000185008	ROBO2	76120819	76320819	2.6307e-06	1.8759e-06	rs35161231	76220819	0.95199	7.853e-06	FALSE	NA	NA	NA	NA	NA	NA	NA	NA	NA	NA	NA	NA	NA	NA	NA	NA	NA	NA	NA	NA
chr2			60417252	60617252	2.6356e-06	5.8047e-11	rs116445551	60517252	1.16673	0.0003046	TRUE	NA	NA	NA	NA	NA	NA	NA	NA	NA	NA	NA	NA	NA	NA	NA	rs4672366	60242162	60588362	1.252e-05	Overlap
chr8	ENSG00000104499;ENSG00000160882;ENSG00000179142	GML;CYP11B1;CYP11B2	143898323	144098323	2.6741e-06	0.0036546	rs147653269	143998323	1.09593	0.000121	TRUE	NA	NA	NA	NA	NA	NA	NA	NA	NA	NA	rs13266463	143403693	143403693	2.25e-08	494630	NA	NA	NA	NA	NA
chr16			5560163	5760163	2.6753e-06	0.00013212	rs34888490	5660163	0.940822	0.0009834	FALSE	NA	NA	NA	NA	NA	NA	NA	NA	NA	NA	NA	NA	NA	NA	NA	NA	NA	NA	NA	NA
chr16	ENSG00000185739;ENSG00000090447;ENSG00000126603;ENSG00000217930;ENSG00000103426;ENSG00000262246;ENSG00000168140;ENSG00000103423	SRL;TFAP4;GLIS2;PAM16;CORO7-PAM16;CORO7;VASN;DNAJA3	4282607	4482607	2.6989e-06	1.7706e-06	rs9938257	4382607	0.95839	0.0009207	TRUE	NA	NA	NA	NA	NA	NA	NA	NA	NA	NA	rs6500596	4470027	4470027	5.24e-09	Overlap	rs8048039	4397786	4787486	1,05E-08	Overlap
chr1	ENSG00000075391;ENSG00000240021;ENSG00000213057;ENSG00000184909	RASAL2;TEX35;C1orf220;C1ORF220	178342031	178542031	2.7267e-06	1.8546e-05	rs6688185	178442031	1.04655	0.0005405	FALSE	NA	NA	NA	NA	NA	NA	NA	NA	NA	NA	NA	NA	NA	NA	NA	NA	NA	NA	NA	NA
chr7	ENSG00000128536;ENSG00000008282	CDHR3;SYPL1	105560481	105760481	2.7376e-06	0.003508	chr7_105660481_D	105660481	1.07777	0.0007738	TRUE	rs6466055	104598064	105063064	1.13e-09	497417	rs7789569	104597669	105063372	7e-11	497109	NA	NA	NA	NA	NA	NA	NA	NA	NA	NA
chr3			80667057	80867057	2.7449e-06	1.9212e-09	chr3_80767057_I	80767057	1.04833	1.3e-05	TRUE	NA	NA	NA	NA	NA	NA	NA	NA	NA	NA	NA	NA	NA	NA	NA	rs28490262	79814042	81178042	1.952e-07	Overlap
chr2	ENSG00000115840;ENSG00000128708;ENSG00000172878	SLC25A12;HAT1;METAP1D	172735802	172935802	2.7461e-06	2.2356e-07	rs72890834	172835802	0.94611	6.253e-06	TRUE	NA	NA	NA	NA	NA	NA	NA	NA	NA	NA	NA	NA	NA	NA	NA	rs62184960	172893889	173059089	1.559e-05	Overlap
chr2			40066890	40266890	2.7635e-06	8.9297e-05	rs115234721	40166890	0.82795	0.0004006	FALSE	NA	NA	NA	NA	NA	NA	NA	NA	NA	NA	NA	NA	NA	NA	NA	NA	NA	NA	NA	NA
chr16	ENSG00000183793;ENSG00000261130;ENSG00000156968;ENSG00000166780	NPIPA5;RP11-1021N1.1;MPV17L;C16orf45	15390473	15590473	2.7712e-06	0.0013333	rs114697650	15490473	0.923668	0.0003355	FALSE	NA	NA	NA	NA	NA	NA	NA	NA	NA	NA	NA	NA	NA	NA	NA	NA	NA	NA	NA	NA
chr10	ENSG00000182771;ENSG00000062650	GRID1;WAPAL	88012939	88212939	2.7853e-06	0.00020728	rs1863824	88112939	0.95161	5.548e-06	FALSE	NA	NA	NA	NA	NA	NA	NA	NA	NA	NA	NA	NA	NA	NA	NA	NA	NA	NA	NA	NA
chr2	ENSG00000169432;ENSG00000136546	SCN9A;SCN7A	167145557	167345557	2.8107e-06	5.1481e-06	rs149033071	167245557	1.16451	0.0002853	FALSE	NA	NA	NA	NA	NA	NA	NA	NA	NA	NA	NA	NA	NA	NA	NA	NA	NA	NA	NA	NA
chr10	ENSG00000150275	PCDH15	55746040	55946040	2.815e-06	1.0244e-06	rs72797007	55846040	0.957341	0.0007305	FALSE	NA	NA	NA	NA	NA	NA	NA	NA	NA	NA	NA	NA	NA	NA	NA	NA	NA	NA	NA	NA
chr6	ENSG00000168830;ENSG00000135346	HTR1E;CGA	87604125	87804125	2.8203e-06	4.0467e-07	rs6926547	87704125	1.11841	7.299e-07	FALSE	NA	NA	NA	NA	NA	NA	NA	NA	NA	NA	NA	NA	NA	NA	NA	NA	NA	NA	NA	NA
chr6	ENSG00000183826;ENSG00000124767;ENSG00000124721	BTBD9;GLO1;DNAH8	38484233	38684233	2.8283e-06	0.003588	chr6_38584233_I	38584233	0.929783	0.0006429	FALSE	NA	NA	NA	NA	NA	NA	NA	NA	NA	NA	NA	NA	NA	NA	NA	NA	NA	NA	NA	NA
chr10	ENSG00000165732;ENSG00000198954;ENSG00000122862;ENSG00000165730;ENSG00000107625	DDX21;KIAA1279;SRGN;STOX1;DDX50	70648020	70848020	2.8364e-06	6.5751e-06	rs7911239	70748020	0.95028	0.0002392	FALSE	NA	NA	NA	NA	NA	NA	NA	NA	NA	NA	NA	NA	NA	NA	NA	NA	NA	NA	NA	NA
chr2			35461972	35661972	2.8399e-06	0.0069957	rs141682846	35561972	1.23689	0.0002361	FALSE	NA	NA	NA	NA	NA	NA	NA	NA	NA	NA	NA	NA	NA	NA	NA	NA	NA	NA	NA	NA
chr4			118748867	118948867	2.8613e-06	7.0586e-09	rs4833556	118848867	0.89333	0.0003123	TRUE	NA	NA	NA	NA	NA	NA	NA	NA	NA	NA	NA	NA	NA	NA	NA	rs28521069	118607986	119020986	1,96E-08	Overlap
chr1	ENSG00000162670	BRINP3	190445135	190645135	2.884e-06	1.9327e-06	rs149989132	190545135	1.27303	0.0006452	TRUE	NA	NA	NA	NA	NA	rs28374258	190606775	191091298	6.35e-10	Overlap	NA	NA	NA	NA	NA	NA	NA	NA	NA	NA
chr2			156833105	157033105	2.9085e-06	1.1088e-07	rs17245513	156933105	0.941673	0.0003343	TRUE	NA	NA	NA	NA	NA	NA	NA	NA	NA	NA	NA	NA	NA	NA	NA	rs1881046	156785059	156950893	1.097e-05	Overlap
chr5	ENSG00000134516;ENSG00000168269;ENSG00000234511;ENSG00000043462	DOCK2;FOXI1;C5orf58;LCP2	169486991	169686991	2.9103e-06	9.2694e-06	chr5_169586991_D	169586991	0.949514	0.0002895	FALSE	NA	NA	NA	NA	NA	NA	NA	NA	NA	NA	NA	NA	NA	NA	NA	NA	NA	NA	NA	NA
chr16			63963837	64163837	2.919e-06	4.1683e-10	rs1836871	64063837	0.95476	1.601e-05	TRUE	NA	NA	NA	NA	NA	rs17465671	63692643	63712719	4.14e-09	251118	rs8058130	64371163	64371163	4.77e-08	207326	NA	NA	NA	NA	NA
chr5	ENSG00000171604;ENSG00000146005;ENSG00000158458	CXXC5;PSD2;NRG2	139058973	139258973	2.9221e-06	1.2001e-08	rs111263087	139158973	1.1846	0.0008193	TRUE	NA	NA	NA	NA	NA	NA	NA	NA	NA	NA	NA	NA	NA	NA	NA	rs9687282	138875988	139136688	8.101e-06	Overlap
chr16	ENSG00000217930;ENSG00000103426;ENSG00000262246;ENSG00000168140;ENSG00000103423;ENSG00000153406;ENSG00000103415;ENSG00000089486	PAM16;CORO7-PAM16;CORO7;VASN;DNAJA3;NMRAL1;HMOX2;CDIP1	4397199	4597199	2.9273e-06	1.6605e-07	rs6500601	4497199	0.93979	3.732e-07	TRUE	NA	NA	NA	NA	NA	NA	NA	NA	NA	NA	rs6500596	4470027	4470027	5.24e-09	Overlap	rs8048039	4397786	4787486	1,05E-08	Overlap
chr22			48550288	48750288	2.9355e-06	2.0919e-07	rs75788033	48650288	1.08307	0.0008897	FALSE	NA	NA	NA	NA	NA	NA	NA	NA	NA	NA	NA	NA	NA	NA	NA	NA	NA	NA	NA	NA
chr7	ENSG00000146592	CREB5	28384650	28584650	2.9524e-06	8.5589e-07	rs4722797	28484650	0.943841	7.58e-06	FALSE	NA	NA	NA	NA	NA	NA	NA	NA	NA	NA	NA	NA	NA	NA	NA	NA	NA	NA	NA	NA
chr3	ENSG00000151090	THRB	24032273	24232273	2.9722e-06	7.7817e-10	rs192051548	24132273	0.836106	0.0005612	FALSE	NA	NA	NA	NA	NA	NA	NA	NA	NA	NA	NA	NA	NA	NA	NA	NA	NA	NA	NA	NA
chr3	ENSG00000163602	RYBP	72474793	72674793	3.0132e-06	0.00030807	rs6793496	72574793	1.11583	0.0005922	FALSE	NA	NA	NA	NA	NA	NA	NA	NA	NA	NA	NA	NA	NA	NA	NA	NA	NA	NA	NA	NA
chr12	ENSG00000139767;ENSG00000152137	SRRM4;HSPB8	119460081	119660081	3.0274e-06	8.6719e-09	rs189032768	119560081	0.879059	0.0009689	FALSE	NA	NA	NA	NA	NA	NA	NA	NA	NA	NA	NA	NA	NA	NA	NA	NA	NA	NA	NA	NA
chr10	ENSG00000183346;ENSG00000150347	C10orf107;ARID5B	63516588	63716588	3.0297e-06	6.6889e-06	rs79218102	63616588	1.09352	0.0009447	FALSE	NA	NA	NA	NA	NA	NA	NA	NA	NA	NA	NA	NA	NA	NA	NA	NA	NA	NA	NA	NA
chr1	ENSG00000188641	DPYD	97538769	97738769	3.0325e-06	2.7919e-06	chr1_97638769_D	97638769	1.05317	0.0001183	TRUE	rs1702294	97792625	98559084	3.36e-19	53856	rs11165867	97800233	97885249	3.87e-08	61464	NA	NA	NA	NA	NA	rs72728416	97676691	97972791	1.986e-09	Overlap
chr4			118572160	118772160	3.0391e-06	8.218e-08	rs11562901	118672160	0.91723	0.0006666	TRUE	NA	NA	NA	NA	NA	NA	NA	NA	NA	NA	NA	NA	NA	NA	NA	rs28521069	118607986	119020986	1,96E-08	Overlap
chr3	ENSG00000131374	TBC1D5	17573668	17773668	3.0587e-06	2.0169e-09	rs114457472	17673668	0.88754	0.0002735	TRUE	rs4330281	17221366	17888266	4.64e-09	Overlap	rs11409090	17221017	17888256	2.11e-09	Overlap	rs4330281	17859366	17859366	3.04e-08	85698	rs6577597	16654845	17938226	9.065e-08	Overlap
chr17	ENSG00000108292;ENSG00000269094;ENSG00000230055;ENSG00000056661;ENSG00000227450;ENSG00000108294;ENSG00000141720;ENSG00000108296;ENSG00000214556;ENSG00000125691;ENSG00000002834	MLLT6;AC006449.1;CISD3;PCGF2;CTB-58E17.5;PSMB3;PIP4K2B;CWC25;C17orf98;RPL23;LASP1	36845609	37045609	3.0605e-06	0.00013431	rs72625934	36945609	0.930995	0.0002862	FALSE	NA	NA	NA	NA	NA	NA	NA	NA	NA	NA	NA	NA	NA	NA	NA	NA	NA	NA	NA	NA
chr17	ENSG00000108669;ENSG00000055483;ENSG00000035862;ENSG00000178404	CYTH1;USP36;TIMP2;DDC8	76688795	76888795	3.0806e-06	4.9883e-05	chr17_76788795_I	76788795	1.11183	0.0008395	FALSE	NA	NA	NA	NA	NA	NA	NA	NA	NA	NA	NA	NA	NA	NA	NA	NA	NA	NA	NA	NA
chr6			68762034	68962034	3.0813e-06	7.7949e-05	rs7764215	68862034	0.886391	0.0001566	TRUE	NA	NA	NA	NA	NA	NA	NA	NA	NA	NA	NA	NA	NA	NA	NA	rs80249955	69116811	69500811	4.581e-05	154777
chr17	ENSG00000126858;ENSG00000141314;ENSG00000108666;ENSG00000010244	RHOT1;RHBDL3;C17orf75;ZNF207	30516893	30716893	3.0995e-06	3.2536e-06	rs301343	30616893	0.94876	0.000161	FALSE	NA	NA	NA	NA	NA	NA	NA	NA	NA	NA	NA	NA	NA	NA	NA	NA	NA	NA	NA	NA
chr18	ENSG00000154655	L3MBTL4	6265885	6465885	3.1048e-06	1.6355e-06	chr18_6365885_D	6365885	1.04728	3.952e-05	FALSE	NA	NA	NA	NA	NA	NA	NA	NA	NA	NA	NA	NA	NA	NA	NA	NA	NA	NA	NA	NA
chr7	ENSG00000015676;ENSG00000015520;ENSG00000136271;ENSG00000158604;ENSG00000105953	NUDCD3;NPC1L1;DDX56;TMED4;OGDH	44492072	44692072	3.1084e-06	1.2056e-07	rs540425	44592072	1.06141	7.072e-07	FALSE	NA	NA	NA	NA	NA	NA	NA	NA	NA	NA	NA	NA	NA	NA	NA	NA	NA	NA	NA	NA
chr5			88480998	88680998	3.1257e-06	1.5101e-12	rs918418	88580998	1.06301	0.0001707	TRUE	rs16867576	88581331	88854331	4.61e-09	Overlap	rs16867576	88580998	88748452	1.65e-11	Overlap	NA	NA	NA	NA	NA	rs115325222	86671950	88940639	1.746e-06	Overlap
chr6	ENSG00000187772;ENSG00000112276	LIN28B;BVES	105372320	105572320	3.1309e-06	3.4277e-06	rs78370910	105472320	0.94601	3.6e-07	TRUE	NA	NA	NA	NA	NA	NA	NA	NA	NA	NA	rs160593	105466332	105466332	7.69e-09	Overlap	NA	NA	NA	NA	NA
chr6	ENSG00000079841	RIMS1	72885011	73085011	3.138e-06	1.8367e-06	rs13213510	72985011	1.07294	7.084e-05	TRUE	rs1339227	73132701	73171901	2.69e-08	47690	rs1339227	73132745	73171881	3.76e-10	47734	NA	NA	NA	NA	NA	rs1856507	72968926	73221926	1.903e-07	Overlap
chr10	ENSG00000166167;ENSG00000166171;ENSG00000166169;ENSG00000107829	BTRC;DPCD;POLL;FBXW4	103181994	103381994	3.1395e-06	1.2078e-06	chr10_103281994_D	103281994	0.91384	9.895e-06	FALSE	NA	NA	NA	NA	NA	NA	NA	NA	NA	NA	NA	NA	NA	NA	NA	NA	NA	NA	NA	NA
chr6	ENSG00000118420	UBE3D	83567166	83767166	3.1657e-06	3.2463e-05	rs3734455	83667166	1.16323	0.0002335	TRUE	NA	NA	NA	NA	NA	rs4470825	83789798	83897565	8.94e-09	22632	NA	NA	NA	NA	NA	rs2022265	83928271	84492271	2.357e-07	161105
chr19	ENSG00000171291;ENSG00000198429;ENSG00000196757;ENSG00000197054;ENSG00000267179;ENSG00000197647;ENSG00000257355;ENSG00000257446;ENSG00000223547	ZNF439;ZNF69;ZNF700;ZNF763;ZNF763;ZNF433;CTD-2006C1.10;ZNF878;ZNF844	11991613	12191613	3.1699e-06	0.00044466	rs184310705	12091613	1.18471	0.0002212	TRUE	NA	NA	NA	NA	NA	rs72986630	11849736	11849736	8.09e-10	141877	NA	NA	NA	NA	NA	rs72986630	11631736	11993736	2.625e-07	Overlap
chr2	ENSG00000172985;ENSG00000186522;ENSG00000198142	SH3RF3;SEPT10;SOWAHC	110178465	110378465	3.1754e-06	2.7703e-07	rs142915119	110278465	1.10694	0.0006286	FALSE	NA	NA	NA	NA	NA	NA	NA	NA	NA	NA	NA	NA	NA	NA	NA	NA	NA	NA	NA	NA
chr17	ENSG00000158955;ENSG00000108433;ENSG00000262633;ENSG00000179673	WNT9B;GOSR2;RP11-156P1.2;RPRML	44924453	45124453	3.1758e-06	0.0029132	rs145169931	45024453	0.824892	0.0004893	TRUE	NA	NA	NA	NA	NA	NA	NA	NA	NA	NA	NA	NA	NA	NA	NA	rs2532240	43413839	44938839	8.299e-08	Overlap
chr2	ENSG00000144228	SPOPL	139116720	139316720	3.1825e-06	1.065e-06	rs116411141	139216720	0.93081	0.0009993	FALSE	NA	NA	NA	NA	NA	NA	NA	NA	NA	NA	NA	NA	NA	NA	NA	NA	NA	NA	NA	NA
chr17	ENSG00000141568;ENSG00000141580;ENSG00000141542	FOXK2;WDR45B;RAB40B	80461325	80661325	3.2008e-06	7.7532e-06	rs3794714	80561325	0.941008	5.504e-05	FALSE	NA	NA	NA	NA	NA	NA	NA	NA	NA	NA	NA	NA	NA	NA	NA	NA	NA	NA	NA	NA
chr9	ENSG00000136828;ENSG00000136859;ENSG00000136895	RALGPS1;ANGPTL2;GARNL3	129854016	130054016	3.222e-06	1.0675e-08	rs7035698	129954016	0.938	3.311e-05	TRUE	NA	NA	NA	NA	NA	NA	NA	NA	NA	NA	NA	NA	NA	NA	NA	rs3739554	129588645	130122645	3,97E-09	Overlap
chr7			21251782	21451782	3.2386e-06	0.00018862	rs13247489	21351782	0.95323	0.0002683	TRUE	NA	NA	NA	NA	NA	NA	NA	NA	NA	NA	NA	NA	NA	NA	NA	rs7811417	21418652	21614852	1.349e-06	Overlap
chr8	ENSG00000184608;ENSG00000154319;ENSG00000136573	C8orf12;FAM167A;BLK	11190682	11390682	3.2401e-06	0.0003402	rs112710642	11290682	1.05675	8.345e-05	FALSE	NA	NA	NA	NA	NA	NA	NA	NA	NA	NA	NA	NA	NA	NA	NA	NA	NA	NA	NA	NA
chr12	ENSG00000139767	SRRM4	119300069	119500069	3.2487e-06	0.0015309	rs66498536	119400069	0.943183	6.696e-05	FALSE	NA	NA	NA	NA	NA	NA	NA	NA	NA	NA	NA	NA	NA	NA	NA	NA	NA	NA	NA	NA
chr11	ENSG00000166086;ENSG00000151503	JAM3;NCAPD3	133858426	134058426	3.2502e-06	5.9933e-06	rs71486980	133958426	0.893328	0.000449	TRUE	rs75059851	133808069	133852969	3.87e-11	5457	rs4936215	133822133	133853008	5.32e-14	5418	rs619091	133884137	133884137	5.85e-09	Overlap	rs4936215	133652666	133956837	4.156e-12	Overlap
chr13	ENSG00000102780;ENSG00000023516	DGKH;AKAP11	42724200	42924200	3.2612e-06	0.00024972	rs186819421	42824200	0.832355	0.000553	FALSE	NA	NA	NA	NA	NA	NA	NA	NA	NA	NA	NA	NA	NA	NA	NA	NA	NA	NA	NA	NA
chr6	ENSG00000164379;ENSG00000137273	FOXQ1;FOXF2	1271557	1471557	3.2644e-06	1.1219e-05	rs76456399	1371557	0.830275	6.562e-06	FALSE	NA	NA	NA	NA	NA	NA	NA	NA	NA	NA	NA	NA	NA	NA	NA	NA	NA	NA	NA	NA
chr1	ENSG00000116661;ENSG00000132879;ENSG00000116663;ENSG00000116670;ENSG00000162490;ENSG00000177674;ENSG00000215910;ENSG00000177000;ENSG00000011021	FBXO2;FBXO44;FBXO6;MAD2L2;DRAXIN;AGTRAP;C1orf167;MTHFR;CLCN6	11674979	11874979	3.2712e-06	5.6503e-06	chr1_11774979_D	11774979	1.08091	0.000576	FALSE	NA	NA	NA	NA	NA	NA	NA	NA	NA	NA	NA	NA	NA	NA	NA	NA	NA	NA	NA	NA
chr4	ENSG00000074211	PPP2R2C	6308723	6508723	3.275e-06	1.2879e-07	rs12642310	6408723	1.04123	0.0007392	FALSE	NA	NA	NA	NA	NA	NA	NA	NA	NA	NA	NA	NA	NA	NA	NA	NA	NA	NA	NA	NA
chr5			124774128	124974128	3.2777e-06	4.332e-06	rs34111680	124874128	0.94611	0.0002145	FALSE	NA	NA	NA	NA	NA	NA	NA	NA	NA	NA	NA	NA	NA	NA	NA	NA	NA	NA	NA	NA
chr12	ENSG00000170426;ENSG00000139547;ENSG00000166856;ENSG00000268162;ENSG00000166860;ENSG00000166863;ENSG00000166866	SDR9C7;RDH16;GPR182;HBCBP;ZBTB39;TAC3;MYO1A	57225992	57425992	3.2787e-06	1.3219e-05	chr12_57325992_I	57325992	0.956	6.508e-05	TRUE	rs12826178	57428314	57682971	2.02e-12	2322	rs61937595	57483524	57682956	3.28e-11	57532	NA	NA	NA	NA	NA	rs61937595	57207814	57900956	3.074e-12	Overlap
chr1			30462359	30662359	3.2907e-06	9.9822e-08	rs12133374	30562359	0.93072	0.0008454	TRUE	rs1498232	30412551	30437271	2.86e-09	25088	rs6694545	30428943	30459412	6.2e-12	2947	rs4949526	30432219	30432219	2.81e-10	30140	rs56335113	30355139	30566739	4.561e-12	Overlap
chr3			80822981	81022981	3.2977e-06	1.1742e-08	rs114473436	80922981	1.19962	0.0006847	TRUE	NA	NA	NA	NA	NA	NA	NA	NA	NA	NA	NA	NA	NA	NA	NA	rs28490262	79814042	81178042	1.952e-07	Overlap
chr3			43786949	43986949	3.3101e-06	1.651e-08	chr3_43886949_I	43886949	1.20852	0.000171	FALSE	NA	NA	NA	NA	NA	NA	NA	NA	NA	NA	NA	NA	NA	NA	NA	NA	NA	NA	NA	NA
chr14			66215883	66415883	3.3121e-06	5.3397e-07	rs11625793	66315883	0.948	8.946e-07	FALSE	NA	NA	NA	NA	NA	NA	NA	NA	NA	NA	NA	NA	NA	NA	NA	NA	NA	NA	NA	NA
chr5			124669855	124869855	3.3435e-06	3.6902e-08	rs17152760	124769855	1.04404	0.0006043	FALSE	NA	NA	NA	NA	NA	NA	NA	NA	NA	NA	NA	NA	NA	NA	NA	NA	NA	NA	NA	NA
chr17			68795776	68995776	3.3471e-06	0.0006119	rs6501418	68895776	1.04865	0.0003794	FALSE	NA	NA	NA	NA	NA	NA	NA	NA	NA	NA	NA	NA	NA	NA	NA	NA	NA	NA	NA	NA
chr7	ENSG00000008277	ADAM22	87558287	87758287	3.383e-06	5.0726e-05	rs117562286	87658287	1.21276	0.0003064	TRUE	NA	NA	NA	NA	NA	NA	NA	NA	NA	NA	NA	NA	NA	NA	NA	rs13233308	87091960	87618960	3.794e-05	Overlap
chr3	ENSG00000169760	NLGN1	173378485	173578485	3.3921e-06	9.3725e-05	rs6445118	173478485	0.91439	0.0007469	FALSE	NA	NA	NA	NA	NA	NA	NA	NA	NA	NA	NA	NA	NA	NA	NA	NA	NA	NA	NA	NA
chr9	ENSG00000160563	MED27	134793377	134993377	3.3969e-06	2.4856e-12	rs77206190	134893377	0.848234	6.56e-06	TRUE	NA	NA	NA	NA	NA	NA	NA	NA	NA	NA	NA	NA	NA	NA	NA	rs72761691	134694148	135043548	1.668e-05	Overlap
chr7	ENSG00000164692;ENSG00000127995;ENSG00000127990	COL1A2;CASD1;SGCE	94060051	94260051	3.4167e-06	2.6858e-05	rs13227924	94160051	1.06503	0.0007189	FALSE	NA	NA	NA	NA	NA	NA	NA	NA	NA	NA	NA	NA	NA	NA	NA	NA	NA	NA	NA	NA
chr6	ENSG00000112312;ENSG00000260286;ENSG00000111913	GMNN;C6orf229;FAM65B	24750752	24950752	3.4693e-06	0.00031581	rs114950400	24850752	1.15374	0.000226	TRUE	NA	NA	NA	NA	NA	rs3130820	24988105	33842877	2.12e-44	37353	NA	NA	NA	NA	NA	rs13195636	24939493	30559493	2.901e-38	Overlap
chr1			163663578	163863578	3.4918e-06	1.3597e-10	rs7542202	163763578	0.951611	3.847e-06	TRUE	NA	NA	NA	NA	NA	NA	NA	NA	NA	NA	NA	NA	NA	NA	NA	rs1348129	163531163	163864163	8,86E-09	Overlap
chr13	ENSG00000102606	ARHGEF7	111709308	111909308	3.544e-06	1.5424e-06	rs79447092	111809308	1.12682	0.0005949	FALSE	NA	NA	NA	NA	NA	NA	NA	NA	NA	NA	NA	NA	NA	NA	NA	NA	NA	NA	NA	NA
chr19	ENSG00000130477;ENSG00000130479;ENSG00000130475;ENSG00000179913	UNC13A;MAP1S;FCHO1;B3GNT3	17715616	17915616	3.5481e-06	7.9157e-05	rs12983066	17815616	1.10032	0.0006864	FALSE	NA	NA	NA	NA	NA	NA	NA	NA	NA	NA	NA	NA	NA	NA	NA	NA	NA	NA	NA	NA
chr1	ENSG00000116922;ENSG00000134690;ENSG00000183317;ENSG00000185090;ENSG00000196449;ENSG00000197982;ENSG00000188786;ENSG00000230610;ENSG00000204084	C1orf109;CDCA8;EPHA10;MANEAL;YRDC;C1orf122;MTF1;AL929472.1;INPP5B	38127086	38327086	3.5827e-06	2.2139e-05	rs4653328	38227086	1.04844	5.135e-05	FALSE	NA	NA	NA	NA	NA	NA	NA	NA	NA	NA	NA	NA	NA	NA	NA	NA	NA	NA	NA	NA
chr17	ENSG00000121101;ENSG00000108384;ENSG00000175175	TEX14;RAD51C;PPM1E	56655223	56855223	3.5845e-06	6.4468e-06	rs35662455	56755223	1.07369	2.607e-05	FALSE	NA	NA	NA	NA	NA	NA	NA	NA	NA	NA	NA	NA	NA	NA	NA	NA	NA	NA	NA	NA
chr3	ENSG00000114279	FGF12	191755053	191955053	3.6362e-06	7.0311e-10	rs13100989	191855053	1.0537	0.0003073	FALSE	NA	NA	NA	NA	NA	NA	NA	NA	NA	NA	NA	NA	NA	NA	NA	NA	NA	NA	NA	NA
chr17	ENSG00000175155;ENSG00000108406	YPEL2;DHX40	57477857	57677857	3.701e-06	1.1375e-05	rs187256260	57577857	0.888163	7.663e-05	FALSE	NA	NA	NA	NA	NA	NA	NA	NA	NA	NA	NA	NA	NA	NA	NA	NA	NA	NA	NA	NA
chr7	ENSG00000183166	CALN1	71879382	72079382	3.7074e-06	1.0227e-07	rs76860524	71979382	1.05717	0.0004167	TRUE	NA	NA	NA	NA	NA	NA	NA	NA	NA	NA	rs2944823	71795470	71795470	3.21e-08	83912	rs2944821	71386998	71922898	5.605e-06	Overlap
chr2			194629496	194829496	3.7178e-06	0.00023065	rs114730094	194729496	1.14958	0.0007748	FALSE	NA	NA	NA	NA	NA	NA	NA	NA	NA	NA	NA	NA	NA	NA	NA	NA	NA	NA	NA	NA
chr8	ENSG00000184489;ENSG00000226490	PTP4A3;AC138647.1	142423063	142623063	3.7517e-06	7.9426e-05	rs76024827	142523063	1.12378	0.0005802	FALSE	NA	NA	NA	NA	NA	NA	NA	NA	NA	NA	NA	NA	NA	NA	NA	NA	NA	NA	NA	NA
chr1			61109014	61309014	3.7603e-06	4.6216e-10	rs7521619	61209014	0.93044	0.0007423	TRUE	NA	NA	NA	NA	NA	NA	NA	NA	NA	NA	NA	NA	NA	NA	NA	rs3900555	60847225	61178125	2.419e-05	Overlap
chr5			88754539	88954539	3.7675e-06	2.117e-10	rs115325222	88854539	1.09068	4.868e-06	TRUE	rs16867576	88581331	88854331	4.61e-09	Overlap	rs16867576	88580998	88748452	1.65e-11	6087	NA	NA	NA	NA	NA	rs115325222	86671950	88940639	1.746e-06	Overlap
chr22	ENSG00000100304;ENSG00000159307	TTLL12;SCUBE1	43582433	43782433	3.7839e-06	0.00020477	rs17003594	43682433	1.21203	0.0003755	TRUE	NA	NA	NA	NA	NA	NA	NA	NA	NA	NA	NA	NA	NA	NA	NA	rs76365544	44073179	44243079	3.854e-05	290746
chr2	ENSG00000116127	ALMS1	73644846	73844846	3.8225e-06	2.3848e-08	rs111541022	73744846	0.856069	1.838e-05	TRUE	NA	NA	NA	NA	NA	rs56145559	73552542	73900900	1.01e-09	Overlap	rs999494	73157395	73157395	2.4e-10	487451	rs6546857	73502955	73955755	5,58E-09	Overlap
chr17	ENSG00000188803;ENSG00000007174	SHISA6;DNAH9	11366756	11566756	3.8369e-06	0.00013667	rs2193106	11466756	0.93463	8.73e-05	FALSE	NA	NA	NA	NA	NA	NA	NA	NA	NA	NA	NA	NA	NA	NA	NA	NA	NA	NA	NA	NA
chr12	ENSG00000139631;ENSG00000139651;ENSG00000139626;ENSG00000172819;ENSG00000182544;ENSG00000135476;ENSG00000123349;ENSG00000139637;ENSG00000094914;ENSG00000170374	CSAD;ZNF740;ITGB7;RARG;MFSD5;ESPL1;PFDN5;C12orf10;AAAS;SP7	53544200	53744200	3.8525e-06	5.5687e-08	rs140587031	53644200	0.87206	0.0007046	TRUE	NA	NA	NA	NA	NA	NA	NA	NA	NA	NA	NA	NA	NA	NA	NA	rs61928076	53425164	54110164	4.227e-05	Overlap
chr10	ENSG00000099250	NRP1	33573183	33773183	3.8653e-06	1.0321e-11	rs139648889	33673183	1.10683	0.0007764	FALSE	NA	NA	NA	NA	NA	NA	NA	NA	NA	NA	NA	NA	NA	NA	NA	NA	NA	NA	NA	NA
chr5	ENSG00000113657;ENSG00000176049	DPYSL3;JAKMIP2	146787003	146987003	3.8722e-06	0.0060527	rs184054176	146887003	1.17704	0.000391	TRUE	NA	NA	NA	NA	NA	NA	NA	NA	NA	NA	NA	NA	NA	NA	NA	rs1126057	146138724	146481124	2.133e-05	451279
chr6	ENSG00000112394;ENSG00000173214;ENSG00000009413	SLC16A10;KIAA1919;REV3L	111489764	111689764	3.8865e-06	1.0973e-05	rs79074797	111589764	0.91659	0.0001661	TRUE	NA	NA	NA	NA	NA	NA	NA	NA	NA	NA	rs7757969	112132032	112132032	4.82e-08	442268	rs9487653	111365689	112001689	4.072e-05	Overlap
chr5			87229069	87429069	3.8988e-06	1.1203e-05	rs9968758	87329069	1.15639	1.504e-06	TRUE	NA	NA	NA	NA	NA	rs254782	87676693	88195380	4.4e-08	247624	NA	NA	NA	NA	NA	rs115325222	86671950	88940639	1.746e-06	Overlap
chr17	ENSG00000055483;ENSG00000035862;ENSG00000178404;ENSG00000108679;ENSG00000171302	USP36;TIMP2;DDC8;LGALS3BP;CANT1	76794415	76994415	3.8994e-06	1.8134e-05	rs12453433	76894415	1.04269	0.0003562	FALSE	NA	NA	NA	NA	NA	NA	NA	NA	NA	NA	NA	NA	NA	NA	NA	NA	NA	NA	NA	NA
chr12			97437367	97637367	3.9062e-06	4.6743e-06	rs73230281	97537367	0.923114	0.0002522	FALSE	NA	NA	NA	NA	NA	NA	NA	NA	NA	NA	NA	NA	NA	NA	NA	NA	NA	NA	NA	NA
chr11			79203002	79403002	3.9135e-06	2.2513e-09	rs885360	79303002	0.94478	0.0001272	FALSE	NA	NA	NA	NA	NA	NA	NA	NA	NA	NA	NA	NA	NA	NA	NA	NA	NA	NA	NA	NA
chr9	ENSG00000175764	TTLL11	124596846	124796846	3.9474e-06	2.943e-06	rs12378547	124696846	0.94318	5.95e-05	FALSE	NA	NA	NA	NA	NA	NA	NA	NA	NA	NA	NA	NA	NA	NA	NA	NA	NA	NA	NA	NA
chr6	ENSG00000124788	ATXN1	16571320	16771320	3.9488e-06	2.0067e-05	chr6_16671320_D	16671320	1.05096	0.0006524	FALSE	NA	NA	NA	NA	NA	NA	NA	NA	NA	NA	NA	NA	NA	NA	NA	NA	NA	NA	NA	NA
chr8	ENSG00000136574;ENSG00000255394;ENSG00000154328	GATA4;C8orf49;NEIL2	11436381	11636381	3.9623e-06	0.0007798	chr8_11536381_D	11536381	1.14088	0.0003743	FALSE	NA	NA	NA	NA	NA	NA	NA	NA	NA	NA	NA	NA	NA	NA	NA	NA	NA	NA	NA	NA
chr8			34409409	34609409	3.9818e-06	0.00015481	rs118052144	34509409	0.888163	2.891e-05	TRUE	NA	NA	NA	NA	NA	rs55669358	34257317	34386259	1.37e-08	23150	NA	NA	NA	NA	NA	rs79445414	33000561	34870561	1.944e-05	Overlap
chr13			70011308	70211308	3.9918e-06	0.00050474	rs1146837	70111308	1.05454	3.564e-05	FALSE	NA	NA	NA	NA	NA	NA	NA	NA	NA	NA	NA	NA	NA	NA	NA	NA	NA	NA	NA	NA
chr5	ENSG00000164176	EDIL3	83171590	83371590	3.9942e-06	0.0009029	rs114395416	83271590	1.09461	0.0004877	FALSE	NA	NA	NA	NA	NA	NA	NA	NA	NA	NA	NA	NA	NA	NA	NA	NA	NA	NA	NA	NA
chr20	ENSG00000064655;ENSG00000101040;ENSG00000267882	EYA2;ZMYND8;AL031666.2	45753552	45953552	4.0017e-06	8.7183e-08	chr20_45853552_D	45853552	0.93249	0.000141	FALSE	NA	NA	NA	NA	NA	NA	NA	NA	NA	NA	NA	NA	NA	NA	NA	NA	NA	NA	NA	NA
chr4	ENSG00000250361;ENSG00000170180	GYPB;GYPA	144952883	145152883	4.0077e-06	1.2245e-06	rs186235374	145052883	1.16428	0.0002701	FALSE	NA	NA	NA	NA	NA	NA	NA	NA	NA	NA	NA	NA	NA	NA	NA	NA	NA	NA	NA	NA
chr9			122446769	122646769	4.0109e-06	2.0255e-09	rs4837673	122546769	1.05654	8.139e-07	FALSE	NA	NA	NA	NA	NA	NA	NA	NA	NA	NA	NA	NA	NA	NA	NA	NA	NA	NA	NA	NA
chr15	ENSG00000137872	SEMA6D	47586081	47786081	4.0118e-06	5.1484e-06	rs281299	47686081	1.04928	1.235e-05	TRUE	NA	NA	NA	NA	NA	rs281299	47686081	47686081	2.19e-08	Overlap	NA	NA	NA	NA	NA	NA	NA	NA	NA	NA
chr3	ENSG00000161267	BDH1	197110601	197310601	4.0172e-06	6.086e-05	rs76227394	197210601	0.892969	0.0007173	FALSE	NA	NA	NA	NA	NA	NA	NA	NA	NA	NA	NA	NA	NA	NA	NA	NA	NA	NA	NA	NA
chr20	ENSG00000172264	MACROD2	15121360	15321360	4.0302e-06	6.1395e-06	rs175306	15221360	1.05012	0.0009868	FALSE	NA	NA	NA	NA	NA	NA	NA	NA	NA	NA	NA	NA	NA	NA	NA	NA	NA	NA	NA	NA
chr6	ENSG00000085382	HACE1	105075127	105275127	4.0392e-06	0.018457	rs112584345	105175127	0.90955	2.74e-05	TRUE	NA	NA	NA	NA	NA	NA	NA	NA	NA	NA	rs160593	105466332	105466332	7.69e-09	191205	NA	NA	NA	NA	NA
chr1	ENSG00000157193;ENSG00000143006	LRP8;DMRTB1	53745440	53945440	4.0422e-06	1.3666e-05	rs2185077	53845440	0.93025	3.324e-06	FALSE	NA	NA	NA	NA	NA	NA	NA	NA	NA	NA	NA	NA	NA	NA	NA	NA	NA	NA	NA	NA
chr8			34026948	34226948	4.0516e-06	9.714e-05	rs6990255	34126948	0.882145	7.59e-07	TRUE	NA	NA	NA	NA	NA	rs55669358	34257317	34386259	1.37e-08	30369	NA	NA	NA	NA	NA	rs79445414	33000561	34870561	1.944e-05	Overlap
chr11	ENSG00000134909	ARHGAP32	129030686	129230686	4.0662e-06	0.0045758	rs78134091	129130686	1.15062	0.0001604	FALSE	NA	NA	NA	NA	NA	NA	NA	NA	NA	NA	NA	NA	NA	NA	NA	NA	NA	NA	NA	NA
chr10			33887329	34087329	4.0797e-06	4.7563e-08	rs34930419	33987329	1.1293	0.0002662	FALSE	NA	NA	NA	NA	NA	NA	NA	NA	NA	NA	NA	NA	NA	NA	NA	NA	NA	NA	NA	NA
chr19	ENSG00000141837	CACNA1A	13529414	13729414	4.102e-06	7.0239e-05	rs117178675	13629414	0.905199	7.205e-05	FALSE	NA	NA	NA	NA	NA	NA	NA	NA	NA	NA	NA	NA	NA	NA	NA	NA	NA	NA	NA	NA
chr5			3300744	3500744	4.112e-06	0.00012075	rs62337553	3400744	0.876955	0.0004007	FALSE	NA	NA	NA	NA	NA	NA	NA	NA	NA	NA	NA	NA	NA	NA	NA	NA	NA	NA	NA	NA
chr2			194777762	194977762	4.1141e-06	0.00010591	rs138079842	194877762	0.93613	2.117e-05	FALSE	NA	NA	NA	NA	NA	NA	NA	NA	NA	NA	NA	NA	NA	NA	NA	NA	NA	NA	NA	NA
chr6	ENSG00000175048	ZDHHC14	157967517	158167517	4.1143e-06	7.3968e-08	rs1961521	158067517	0.932392	0.0001181	FALSE	NA	NA	NA	NA	NA	NA	NA	NA	NA	NA	NA	NA	NA	NA	NA	NA	NA	NA	NA	NA
chr9	ENSG00000107077	KDM4C	6690055	6890055	4.1165e-06	0.00023374	rs62567973	6790055	0.9538	2.864e-05	FALSE	NA	NA	NA	NA	NA	NA	NA	NA	NA	NA	NA	NA	NA	NA	NA	NA	NA	NA	NA	NA
chr21			23587152	23787152	4.1389e-06	0.0074518	rs34408233	23687152	0.842318	6.583e-05	FALSE	NA	NA	NA	NA	NA	NA	NA	NA	NA	NA	NA	NA	NA	NA	NA	NA	NA	NA	NA	NA
chr16	ENSG00000170100;ENSG00000167522;ENSG00000268218	ZNF778;ANKRD11;AC137932.1	89285551	89485551	4.173e-06	7.3249e-10	rs72803338	89385551	1.0767	0.0005044	TRUE	NA	NA	NA	NA	NA	NA	NA	NA	NA	NA	NA	NA	NA	NA	NA	rs11076631	89337975	90324372	7.285e-07	Overlap
chr2			193962118	194162118	4.1944e-06	5.1544e-06	rs10201822	194062118	1.17199	0.0007142	TRUE	rs59979824	193848340	194028340	8.41e-09	Overlap	NA	NA	NA	NA	NA	rs12619354	194002782	194002782	3.81e-08	Overlap	rs13032111	193616069	194379069	1.277e-05	Overlap
chr3	ENSG00000145012	LPP	188084929	188284929	4.1979e-06	1.1608e-07	rs7610761	188184929	0.953325	9.316e-06	FALSE	NA	NA	NA	NA	NA	NA	NA	NA	NA	NA	NA	NA	NA	NA	NA	NA	NA	NA	NA	NA
chr14			85328969	85528969	4.22e-06	4.5612e-09	rs17738795	85428969	1.11773	0.0002994	FALSE	NA	NA	NA	NA	NA	NA	NA	NA	NA	NA	NA	NA	NA	NA	NA	NA	NA	NA	NA	NA
chr6			140138154	140338154	4.2206e-06	3.8421e-05	rs76084549	140238154	1.22385	4.092e-05	FALSE	NA	NA	NA	NA	NA	NA	NA	NA	NA	NA	NA	NA	NA	NA	NA	NA	NA	NA	NA	NA
chr9	ENSG00000153707	PTPRD	10155540	10355540	4.2325e-06	2.1333e-09	rs4740446	10255540	0.953325	6.194e-06	TRUE	NA	NA	NA	NA	NA	NA	NA	NA	NA	NA	NA	NA	NA	NA	NA	rs2890914	10128881	10328081	1.238e-05	Overlap
chr15	ENSG00000180357;ENSG00000180304;ENSG00000166831;ENSG00000140451	ZNF609;OAZ2;RBPMS2;PIF1	64926615	65126615	4.2418e-06	0.0013416	rs76304823	65026615	0.86545	4.565e-05	FALSE	NA	NA	NA	NA	NA	NA	NA	NA	NA	NA	NA	NA	NA	NA	NA	NA	NA	NA	NA	NA
chr4			19545457	19745457	4.2451e-06	1.081e-06	chr4_19645457_D	19645457	1.06109	0.0003066	FALSE	NA	NA	NA	NA	NA	NA	NA	NA	NA	NA	NA	NA	NA	NA	NA	NA	NA	NA	NA	NA
chr15	ENSG00000173575	CHD2	93380463	93580463	4.2863e-06	1.769e-06	rs78177980	93480463	1.11672	1.925e-05	FALSE	NA	NA	NA	NA	NA	NA	NA	NA	NA	NA	NA	NA	NA	NA	NA	NA	NA	NA	NA	NA
chr16	ENSG00000179889;ENSG00000157045;ENSG00000085721	PDXDC1;NTAN1;RRN3	15148798	15348798	4.3248e-06	0.0001028	rs183853838	15248798	1.06151	1.95e-05	FALSE	NA	NA	NA	NA	NA	NA	NA	NA	NA	NA	NA	NA	NA	NA	NA	NA	NA	NA	NA	NA
chr14	ENSG00000272781;ENSG00000139915	MDGA2;MDGA2	47300516	47500516	4.3568e-06	0.00045914	rs118139490	47400516	0.855132	0.0005163	FALSE	NA	NA	NA	NA	NA	NA	NA	NA	NA	NA	NA	NA	NA	NA	NA	NA	NA	NA	NA	NA
chr7	ENSG00000197157;ENSG00000128594	SND1;LRRC4	127565234	127765234	4.3699e-06	8.4998e-09	rs143672208	127665234	0.87634	0.0004362	TRUE	NA	NA	NA	NA	NA	NA	NA	NA	NA	NA	NA	NA	NA	NA	NA	rs35045093	127094471	127838571	2.021e-05	Overlap
chr9	ENSG00000107077	KDM4C	6897045	7097045	4.3798e-06	4.6575e-07	rs10975956	6997045	0.899515	1.045e-05	FALSE	NA	NA	NA	NA	NA	NA	NA	NA	NA	NA	NA	NA	NA	NA	NA	NA	NA	NA	NA	NA
chr6	ENSG00000085382;ENSG00000187772	HACE1;LIN28B	105240906	105440906	4.3856e-06	3.4547e-06	rs111732022	105340906	0.92035	0.0001571	TRUE	NA	NA	NA	NA	NA	NA	NA	NA	NA	NA	rs160593	105466332	105466332	7.69e-09	25426	NA	NA	NA	NA	NA
chr8			115167340	115367340	4.3936e-06	5.9796e-05	chr8_115267340_D	115267340	0.87968	5.557e-05	FALSE	NA	NA	NA	NA	NA	NA	NA	NA	NA	NA	NA	NA	NA	NA	NA	NA	NA	NA	NA	NA
chr7	ENSG00000164659;ENSG00000135164	KIAA1324L;DMTF1	86617025	86817025	4.4151e-06	1.7252e-06	rs141958740	86717025	1.21737	4.527e-07	TRUE	rs12704290	86403226	86459326	3.33e-10	157699	rs12704290	86403263	86948073	3.57e-14	Overlap	rs12704290	86427626	86427626	2.61e-10	189399	rs6943762	85525263	86644263	1.828e-13	Overlap
chr12	ENSG00000111728	ST8SIA1	22271183	22471183	4.4347e-06	3.6122e-07	rs144538026	22371183	1.21155	0.0009889	FALSE	NA	NA	NA	NA	NA	NA	NA	NA	NA	NA	NA	NA	NA	NA	NA	NA	NA	NA	NA	NA
chr20	ENSG00000101197;ENSG00000101198;ENSG00000101199;ENSG00000101203;ENSG00000101204;ENSG00000075043	BIRC7;NKAIN4;ARFGAP1;COL20A1;CHRNA4;KCNQ2	61866545	62066545	4.4406e-06	1.6628e-05	rs147285816	61966545	1.08274	0.0008688	FALSE	NA	NA	NA	NA	NA	NA	NA	NA	NA	NA	NA	NA	NA	NA	NA	NA	NA	NA	NA	NA
chr13			76988007	77188007	4.4462e-06	0.00061795	rs57816629	77088007	1.04196	0.00049	FALSE	NA	NA	NA	NA	NA	NA	NA	NA	NA	NA	NA	NA	NA	NA	NA	NA	NA	NA	NA	NA
chr2	ENSG00000168763;ENSG00000163126;ENSG00000213337;ENSG00000168758;ENSG00000168754	CNNM3;ANKRD23;ANKRD39;SEMA4C;FAM178B	97494303	97694303	4.456e-06	1.2983e-07	rs62152915	97594303	0.825968	3.812e-05	TRUE	NA	NA	NA	NA	NA	NA	NA	NA	NA	NA	NA	NA	NA	NA	NA	rs7575796	97450526	98649526	2.921e-05	Overlap
chr12	ENSG00000139438;ENSG00000111199;ENSG00000139433	FAM222A;TRPV4;GLTP	110129434	110329434	4.49e-06	8.2654e-13	rs117145318	110229434	0.905199	0.0002005	TRUE	rs4766428	110723245	110723245	1.4e-09	393811	rs4766428	110723245	110723245	2.68e-14	393811	rs4766428	110723245	110723245	2.6e-09	393811	rs4766428	110079434	111539434	3.584e-14	Overlap
chr16	ENSG00000140945	CDH13	82995528	83195528	4.5015e-06	0.0003173	rs112221019	83095528	1.2462	3.09e-05	FALSE	NA	NA	NA	NA	NA	NA	NA	NA	NA	NA	NA	NA	NA	NA	NA	NA	NA	NA	NA	NA
chr2			193581601	193781601	4.5016e-06	2.2325e-06	rs76092377	193681601	1.12075	0.0007983	TRUE	rs59979824	193848340	194028340	8.41e-09	66739	NA	NA	NA	NA	NA	rs12619354	194002782	194002782	3.81e-08	221181	rs13032111	193616069	194379069	1.277e-05	Overlap
chr7	ENSG00000106327;ENSG00000077080;ENSG00000172354;ENSG00000146830;ENSG00000172336;ENSG00000130427;ENSG00000196411;ENSG00000146828	TFR2;ACTL6B;GNB2;GIGYF1;POP7;EPO;EPHB4;SLC12A9	100224599	100424599	4.514e-06	2.3254e-07	rs67931505	100324599	0.82704	0.0003201	FALSE	NA	NA	NA	NA	NA	NA	NA	NA	NA	NA	NA	NA	NA	NA	NA	NA	NA	NA	NA	NA
chr14	ENSG00000100505;ENSG00000139921	TRIM9;TMX1	51549081	51749081	4.5647e-06	3.7089e-08	rs61985092	51649081	1.07488	0.0006187	FALSE	NA	NA	NA	NA	NA	NA	NA	NA	NA	NA	NA	NA	NA	NA	NA	NA	NA	NA	NA	NA
chr10	ENSG00000198728;ENSG00000148840;ENSG00000166197;ENSG00000119915;ENSG00000107859;ENSG00000107862	LDB1;PPRC1;NOLC1;ELOVL3;PITX3;GBF1	103831044	104031044	4.5675e-06	2.9129e-06	rs142092325	103931044	1.10131	0.0006698	TRUE	rs11191419	104423800	105165583	6.2e-19	392756	NA	NA	NA	NA	NA	NA	NA	NA	NA	NA	rs79668541	104107667	105268904	2.389e-21	76623
chr8	ENSG00000066827	ZFAT	135326679	135526679	4.6115e-06	1.3652e-05	rs113978174	135426679	1.21628	0.0007971	FALSE	NA	NA	NA	NA	NA	NA	NA	NA	NA	NA	NA	NA	NA	NA	NA	NA	NA	NA	NA	NA
chr20	ENSG00000101104;ENSG00000025772;ENSG00000101109;ENSG00000124134;ENSG00000175121;ENSG00000168703	PABPC1L;TOMM34;STK4;KCNS1;WFDC5;WFDC12	43560394	43760394	4.6235e-06	5.3906e-10	rs116912917	43660394	1.0847	4.846e-05	FALSE	NA	NA	NA	NA	NA	NA	NA	NA	NA	NA	NA	NA	NA	NA	NA	NA	NA	NA	NA	NA
chr20	ENSG00000125900;ENSG00000260861;ENSG00000101307;ENSG00000089012	SIRPD;RP4-576H24.4;SIRPB1;SIRPG	1514915	1714915	4.6373e-06	3.2254e-08	rs13037155	1614915	1.06684	1.335e-05	FALSE	NA	NA	NA	NA	NA	NA	NA	NA	NA	NA	NA	NA	NA	NA	NA	NA	NA	NA	NA	NA
chr18			69635521	69835521	4.6378e-06	1.6583e-06	rs77875263	69735521	0.923489	5.067e-05	TRUE	NA	NA	NA	NA	NA	NA	NA	NA	NA	NA	NA	NA	NA	NA	NA	rs337718	69615278	69942278	1.422e-05	Overlap
chr1			190947737	191147737	4.6489e-06	3.3849e-06	rs145775145	191047737	0.92997	0.0004626	TRUE	NA	NA	NA	NA	NA	rs28374258	190606775	191091298	6.35e-10	Overlap	NA	NA	NA	NA	NA	NA	NA	NA	NA	NA
chr3			79868288	80068288	4.6591e-06	1.895e-07	rs71626840	79968288	1.07508	1.028e-05	TRUE	NA	NA	NA	NA	NA	NA	NA	NA	NA	NA	NA	NA	NA	NA	NA	rs28490262	79814042	81178042	1.952e-07	Overlap
chr17	ENSG00000128487	SPECC1	19913459	20113459	4.6936e-06	1.8516e-06	rs4925086	20013459	1.03977	0.0003302	TRUE	NA	NA	NA	NA	NA	NA	NA	NA	NA	NA	rs72843506	19946287	19946287	3.73e-08	Overlap	rs9891739	19615177	20435177	1.847e-05	Overlap
chr6	ENSG00000249853	HS3ST5	114513265	114713265	4.7128e-06	0.00050242	chr6_114613265_D	114613265	0.951991	1.984e-05	TRUE	NA	NA	NA	NA	NA	rs760608	114679177	114722063	1.9e-08	Overlap	NA	NA	NA	NA	NA	NA	NA	NA	NA	NA
chr6	ENSG00000111877;ENSG00000111875;ENSG00000111879	MCM9;ASF1A;FAM184A	119221927	119421927	4.7183e-06	4.5762e-07	rs138142817	119321927	0.79263	0.0005925	FALSE	NA	NA	NA	NA	NA	NA	NA	NA	NA	NA	NA	NA	NA	NA	NA	NA	NA	NA	NA	NA
chr2	ENSG00000065413	ANKRD44	197915730	198115730	4.7362e-06	0.0001703	rs79085548	198015730	0.88745	0.0006898	TRUE	rs6434928	198148577	198835577	2.06e-11	32847	rs6434928	198146381	198940251	3.62e-13	30651	NA	NA	NA	NA	NA	rs2914983	198093568	199004568	2.058e-11	Overlap
chr7	ENSG00000106266;ENSG00000106263;ENSG00000136213	SNX8;EIF3B;CHST12	2318012	2518012	4.7375e-06	2.4639e-09	rs55924469	2418012	0.92109	0.0001805	TRUE	rs10650434	1896096	2190096	8.2e-15	127916	rs10650434	1877502	2190100	1.1e-18	127912	rs12668848	2020995	2020995	3.97e-17	297017	rs58120505	1777867	2394867	2.838e-24	Overlap
chr3	ENSG00000170142	UBE2E1	23698807	23898807	4.7639e-06	0.0004747	rs143151469	23798807	0.834599	0.0001673	FALSE	NA	NA	NA	NA	NA	NA	NA	NA	NA	NA	NA	NA	NA	NA	NA	NA	NA	NA	NA	NA
chr1	ENSG00000157064;ENSG00000116698;ENSG00000116701	NMNAT2;SMG7;NCF2	183366586	183566586	4.8027e-06	0.00067122	rs116536054	183466586	0.847048	0.0002928	FALSE	NA	NA	NA	NA	NA	NA	NA	NA	NA	NA	NA	NA	NA	NA	NA	NA	NA	NA	NA	NA
chr17	ENSG00000121053;ENSG00000011143;ENSG00000167419;ENSG00000005381;ENSG00000005379;ENSG00000213246;ENSG00000108375	EPX;MKS1;LPO;MPO;BZRAP1;SUPT4H1;RNF43	56271332	56471332	4.8443e-06	9.0889e-07	rs117369354	56371332	1.07918	0.0003009	FALSE	NA	NA	NA	NA	NA	NA	NA	NA	NA	NA	NA	NA	NA	NA	NA	NA	NA	NA	NA	NA
chr20	ENSG00000124102;ENSG00000124233;ENSG00000124157;ENSG00000124107;ENSG00000124159;ENSG00000124232;ENSG00000124145	PI3;SEMG1;SEMG2;SLPI;MATN4;RBPJL;SDC4	43773770	43973770	4.8736e-06	1.7732e-05	rs118083476	43873770	1.11527	0.0003737	FALSE	NA	NA	NA	NA	NA	NA	NA	NA	NA	NA	NA	NA	NA	NA	NA	NA	NA	NA	NA	NA
chr20	ENSG00000089091;ENSG00000132664;ENSG00000089050;ENSG00000101310;ENSG00000125821	DZANK1;POLR3F;RBBP9;SEC23B;DTD1	18419144	18619144	4.8776e-06	0.00067414	rs144450088	18519144	0.847127	0.0009159	FALSE	NA	NA	NA	NA	NA	NA	NA	NA	NA	NA	NA	NA	NA	NA	NA	NA	NA	NA	NA	NA
chr1	ENSG00000188859;ENSG00000267884	FAM78B;AL626787.1	165907994	166107994	4.8783e-06	0.00010068	rs56759706	166007994	0.902397	0.0005479	FALSE	NA	NA	NA	NA	NA	NA	NA	NA	NA	NA	NA	NA	NA	NA	NA	NA	NA	NA	NA	NA
chr17	ENSG00000141293	SKAP1	46367900	46567900	4.908e-06	0.00030258	rs17623939	46467900	1.20106	1.328e-05	FALSE	NA	NA	NA	NA	NA	NA	NA	NA	NA	NA	NA	NA	NA	NA	NA	NA	NA	NA	NA	NA
chr13	ENSG00000134873;ENSG00000134874;ENSG00000102580	CLDN10;DZIP1;DNAJC3	96206160	96406160	4.9459e-06	5.3939e-08	rs116988021	96306160	1.08698	0.0002878	FALSE	NA	NA	NA	NA	NA	NA	NA	NA	NA	NA	NA	NA	NA	NA	NA	NA	NA	NA	NA	NA
chr22	ENSG00000183963;ENSG00000198832;ENSG00000185133;ENSG00000100078;ENSG00000138942	SMTN;SELM;INPP5J;PLA2G3;RNF185	31407049	31607049	4.9586e-06	3.9047e-06	rs5753463	31507049	0.925146	0.0001061	FALSE	NA	NA	NA	NA	NA	NA	NA	NA	NA	NA	NA	NA	NA	NA	NA	NA	NA	NA	NA	NA
chr4			182287275	182487275	4.9831e-06	0.0017938	chr4_182387275_I	182387275	0.923668	4.655e-05	FALSE	NA	NA	NA	NA	NA	NA	NA	NA	NA	NA	NA	NA	NA	NA	NA	NA	NA	NA	NA	NA
chr8			33898571	34098571	5.0174e-06	5.0775e-05	rs74804370	33998571	0.86727	1.632e-07	TRUE	NA	NA	NA	NA	NA	rs55669358	34257317	34386259	1.37e-08	158746	NA	NA	NA	NA	NA	rs79445414	33000561	34870561	1.944e-05	Overlap
chr3	ENSG00000157087	ATP2B2	10500451	10700451	5.0308e-06	0.00043985	rs11917518	10600451	0.950661	0.0005114	TRUE	NA	NA	NA	NA	NA	rs6800435	10800703	10807667	2e-08	100252	NA	NA	NA	NA	NA	NA	NA	NA	NA	NA
chr16	ENSG00000162104;ENSG00000185739;ENSG00000090447	ADCY9;SRL;TFAP4	4129656	4329656	5.0318e-06	2.1992e-05	rs113123369	4229656	0.78553	1.22e-05	TRUE	NA	NA	NA	NA	NA	NA	NA	NA	NA	NA	rs6500596	4470027	4470027	5.24e-09	140371	rs8048039	4397786	4787486	1,05E-08	68130
chr13			69718694	69918694	5.0469e-06	0.00010425	rs77141421	69818694	1.06364	5.359e-05	FALSE	NA	NA	NA	NA	NA	NA	NA	NA	NA	NA	NA	NA	NA	NA	NA	NA	NA	NA	NA	NA
chr5			124559570	124759570	5.0485e-06	3.7936e-08	rs17463322	124659570	1.21555	0.0005483	FALSE	NA	NA	NA	NA	NA	NA	NA	NA	NA	NA	NA	NA	NA	NA	NA	NA	NA	NA	NA	NA
chr11			109082326	109282326	5.0526e-06	0.00012758	rs1159789	109182326	1.04561	0.000167	TRUE	rs12421382	109285471	109610071	3.7e-08	3145	NA	NA	NA	NA	NA	rs12421382	109378071	109378071	1.51e-08	95745	NA	NA	NA	NA	NA
chr5			41948423	42148423	5.057e-06	0.02444	rs77924093	42048423	0.800275	0.000187	FALSE	NA	NA	NA	NA	NA	NA	NA	NA	NA	NA	NA	NA	NA	NA	NA	NA	NA	NA	NA	NA
chr15	ENSG00000140479;ENSG00000184277	PCSK6;TM2D3	101976210	102176210	5.0995e-06	0.00030805	rs59400372	102076210	0.94176	0.000286	FALSE	NA	NA	NA	NA	NA	NA	NA	NA	NA	NA	NA	NA	NA	NA	NA	NA	NA	NA	NA	NA
chr14	ENSG00000181619;ENSG00000126790;ENSG00000050130;ENSG00000151838;ENSG00000139970	GPR135;L3HYPDH;JKAMP;CCDC175;RTN1	59878100	60078100	5.113e-06	2.9224e-09	rs148429861	59978100	1.15558	0.0003853	TRUE	NA	NA	NA	NA	NA	rs150437760	59864362	60033892	4.58e-08	Overlap	NA	NA	NA	NA	NA	rs113239787	59535960	60135960	3.777e-05	Overlap
chr5	ENSG00000164151	KIAA0947	5352196	5552196	5.1364e-06	0.000894	rs16875589	5452196	1.11382	0.0009616	FALSE	NA	NA	NA	NA	NA	NA	NA	NA	NA	NA	NA	NA	NA	NA	NA	NA	NA	NA	NA	NA
chr3	ENSG00000272741;ENSG00000213123;ENSG00000273331;ENSG00000145107;ENSG00000163960;ENSG00000163961;ENSG00000214097	RP11-447L10.1;TCTEX1D2;TM4SF19;TM4SF19;UBXN7;RNF168;SMCO1	196036534	196236534	5.153e-06	8.0316e-09	rs75808404	196136534	0.8038	0.000266	FALSE	NA	NA	NA	NA	NA	NA	NA	NA	NA	NA	NA	NA	NA	NA	NA	NA	NA	NA	NA	NA
chr5	ENSG00000113719;ENSG00000037241;ENSG00000113732;ENSG00000164463	ERGIC1;RPL26L1;ATP6V0E1;CREBRF	172356791	172556791	5.1759e-06	0.0001829	rs80094367	172456791	1.08969	0.0006832	FALSE	NA	NA	NA	NA	NA	NA	NA	NA	NA	NA	NA	NA	NA	NA	NA	NA	NA	NA	NA	NA
chr9			84995497	85195497	5.1789e-06	0.00048845	chr9_85095497_I	85095497	0.942427	6.997e-06	TRUE	rs11139497	84630941	84813641	3.61e-09	181856	rs1319017	84607758	84813653	7.82e-11	181844	rs2767713	84799537	84799537	2.02e-08	195960	NA	NA	NA	NA	NA
chr2	ENSG00000187736;ENSG00000213901;ENSG00000115649;ENSG00000144567;ENSG00000158552;ENSG00000115657;ENSG00000198925;ENSG00000163516;ENSG00000163521;ENSG00000115661;ENSG00000127824;ENSG00000135924;ENSG00000054356	NHEJ1;SLC23A3;CNPPD1;FAM134A;ZFAND2B;ABCB6;ATG9A;ANKZF1;GLB1L;STK16;TUBA4A;DNAJB2;PTPRN	219969082	220169082	5.2027e-06	0.00013383	rs4674365	220069082	0.913017	0.0001312	FALSE	NA	NA	NA	NA	NA	NA	NA	NA	NA	NA	NA	NA	NA	NA	NA	NA	NA	NA	NA	NA
chr3	ENSG00000073711	PPP2R3A	135629548	135829548	5.2027e-06	1.3116e-07	rs34409306	135729548	0.952753	2.685e-05	TRUE	rs7432375	135807405	136615405	7.26e-11	Overlap	rs7432375	135807609	136615268	4.07e-12	Overlap	rs66691851	136154828	136154828	4.17e-15	325280	rs7432375	135530405	136810405	1.837e-11	Overlap
chr12	ENSG00000111186;ENSG00000006831;ENSG00000151062	WNT5B;ADIPOR2;CACNA2D4	1719541	1919541	5.2251e-06	6.3448e-07	rs111807106	1819541	0.91916	0.0004656	TRUE	rs2007044	2321860	2523731	3.22e-18	402319	rs2007044	2321868	2523772	5.63e-20	402327	rs2159100	2346393	2346393	3.45e-19	426852	rs10774034	2225658	2490458	3.213e-20	306117
chr2	ENSG00000176887	SOX11	5721643	5921643	5.2709e-06	0.00024502	rs73914217	5821643	0.869187	0.0007191	FALSE	NA	NA	NA	NA	NA	NA	NA	NA	NA	NA	NA	NA	NA	NA	NA	NA	NA	NA	NA	NA
chr21	ENSG00000268098;ENSG00000185917;ENSG00000159228;ENSG00000159231;ENSG00000142197	AP000688.1;SETD4;CBR1;CBR3;DOPEY2	37383746	37583746	5.2901e-06	1.8503e-05	rs117588208	37483746	0.893687	0.0002382	FALSE	NA	NA	NA	NA	NA	NA	NA	NA	NA	NA	NA	NA	NA	NA	NA	NA	NA	NA	NA	NA
chr15	ENSG00000069869	NEDD4	56072652	56272652	5.2916e-06	5.6796e-06	rs2414451	56172652	0.942143	5.846e-05	FALSE	NA	NA	NA	NA	NA	NA	NA	NA	NA	NA	NA	NA	NA	NA	NA	NA	NA	NA	NA	NA
chr15	ENSG00000259332;ENSG00000180953;ENSG00000259642;ENSG00000257028;ENSG00000140379;ENSG00000086666	ST20-MTHFS;ST20;C15orf37;C15ORF37;BCL2A1;ZFAND6	80191372	80391372	5.2934e-06	0.00020274	rs139714225	80291372	0.837696	0.0001522	FALSE	NA	NA	NA	NA	NA	NA	NA	NA	NA	NA	NA	NA	NA	NA	NA	NA	NA	NA	NA	NA
chr3	ENSG00000154917;ENSG00000221972;ENSG00000174640;ENSG00000163785	RAB6B;C3orf36;SLCO2A1;RYK	133594721	133794721	5.3082e-06	3.9759e-05	rs73217302	133694721	0.944688	0.0003941	FALSE	NA	NA	NA	NA	NA	NA	NA	NA	NA	NA	NA	NA	NA	NA	NA	NA	NA	NA	NA	NA
chr8	ENSG00000153317	ASAP1	131296663	131496663	5.3155e-06	3.5781e-06	rs72724466	131396663	0.888605	0.0002609	FALSE	NA	NA	NA	NA	NA	NA	NA	NA	NA	NA	NA	NA	NA	NA	NA	NA	NA	NA	NA	NA
chr2			5381841	5581841	5.3233e-06	0.00011136	rs74850656	5481841	1.09439	0.0001289	FALSE	NA	NA	NA	NA	NA	NA	NA	NA	NA	NA	NA	NA	NA	NA	NA	NA	NA	NA	NA	NA
chr10	ENSG00000150347	ARID5B	63637761	63837761	5.3358e-06	2.6936e-06	rs10994991	63737761	1.09473	0.0002898	TRUE	NA	NA	NA	NA	NA	NA	NA	NA	NA	NA	NA	NA	NA	NA	NA	rs7915131	64337156	64539756	1.787e-05	499395
chr3	ENSG00000249992;ENSG00000011376	TMEM158;LARS2	45247648	45447648	5.3418e-06	1.334e-08	rs78809409	45347648	0.906651	0.0008053	FALSE	NA	NA	NA	NA	NA	NA	NA	NA	NA	NA	NA	NA	NA	NA	NA	NA	NA	NA	NA	NA
chr5	ENSG00000156453;ENSG00000081791;ENSG00000113555	PCDH1;KIAA0141;PCDH12	141124539	141324539	5.3456e-06	0.00082508	rs78547804	141224539	0.938853	0.0006878	FALSE	NA	NA	NA	NA	NA	NA	NA	NA	NA	NA	NA	NA	NA	NA	NA	NA	NA	NA	NA	NA
chr5			57470086	57670086	5.3617e-06	1.2121e-07	rs116250257	57570086	0.89655	4.106e-05	TRUE	NA	NA	NA	NA	NA	NA	NA	NA	NA	NA	NA	NA	NA	NA	NA	rs39967	57388788	57947788	9.944e-07	Overlap
chr5	ENSG00000164199	GPR98	89965570	90165570	5.3782e-06	4.3988e-09	rs2438352	90065570	1.04456	3.716e-05	TRUE	NA	NA	NA	NA	NA	NA	NA	NA	NA	NA	rs2247870	90151589	90151589	2.54e-08	Overlap	NA	NA	NA	NA	NA
chr5	ENSG00000253787;ENSG00000145675	RP11-404L6.2;PIK3R1	67392112	67592112	5.383e-06	9.1647e-06	rs4246774	67492112	1.24632	5.383e-06	FALSE	NA	NA	NA	NA	NA	NA	NA	NA	NA	NA	NA	NA	NA	NA	NA	NA	NA	NA	NA	NA
chr14			57310521	57510521	5.385e-06	2.6351e-07	rs56809408	57410521	1.05601	0.0002807	FALSE	NA	NA	NA	NA	NA	NA	NA	NA	NA	NA	NA	NA	NA	NA	NA	NA	NA	NA	NA	NA
chr10	ENSG00000150275	PCDH15	55380888	55580888	5.3864e-06	0.00019752	rs72793138	55480888	0.8795	5.377e-06	FALSE	NA	NA	NA	NA	NA	NA	NA	NA	NA	NA	NA	NA	NA	NA	NA	NA	NA	NA	NA	NA
chr3			70120409	70320409	5.407e-06	8.1811e-07	rs150152723	70220409	1.17539	0.0004009	FALSE	NA	NA	NA	NA	NA	NA	NA	NA	NA	NA	NA	NA	NA	NA	NA	NA	NA	NA	NA	NA
chr3	ENSG00000003756;ENSG00000001617;ENSG00000114349;ENSG00000114353;ENSG00000179564;ENSG00000214706;ENSG00000186792;ENSG00000243477;ENSG00000004534	RBM5;SEMA3F;GNAT1;GNAI2;LSMEM2;IFRD2;HYAL3;NAT6;RBM6	50135438	50335438	5.4244e-06	8.2719e-11	rs60276643	50235438	0.86217	0.0001676	TRUE	NA	NA	NA	NA	NA	NA	NA	NA	NA	NA	rs2073499	50374293	50374293	2.61e-08	38855	rs2710323	48132866	53603354	6.552e-18	Overlap
chr13	ENSG00000132938;ENSG00000139514	MTUS2;SLC7A1	29981384	30181384	5.429e-06	2.3857e-05	rs2776982	30081384	0.922841	0.0004197	FALSE	NA	NA	NA	NA	NA	NA	NA	NA	NA	NA	NA	NA	NA	NA	NA	NA	NA	NA	NA	NA
chr9	ENSG00000196092;ENSG00000147905	PAX5;ZCCHC7	37027678	37227678	5.4359e-06	7.8771e-08	rs13293465	37127678	0.950092	6.263e-06	FALSE	NA	NA	NA	NA	NA	NA	NA	NA	NA	NA	NA	NA	NA	NA	NA	NA	NA	NA	NA	NA
chr11			97500334	97700334	5.4534e-06	0.0075477	rs72974056	97600334	1.15488	0.0004005	FALSE	NA	NA	NA	NA	NA	NA	NA	NA	NA	NA	NA	NA	NA	NA	NA	NA	NA	NA	NA	NA
chr8	ENSG00000184647;ENSG00000183638;ENSG00000171060	PRSS55;RP1L1;C8orf74	10338981	10538981	5.4795e-06	0.0011489	rs13262799	10438981	1.05022	1.414e-05	TRUE	NA	NA	NA	NA	NA	rs11993663	10030698	10057705	3.4e-08	281276	rs12543645	10246325	10246325	3.32e-08	92656	NA	NA	NA	NA	NA
chr17	ENSG00000180336;ENSG00000180329;ENSG00000161692;ENSG00000073670;ENSG00000182963	C17orf104;CCDC43;DBF4B;ADAM11;GJC1	42708280	42908280	5.5471e-06	0.0008032	rs80233240	42808280	1.1788	0.0001913	FALSE	NA	NA	NA	NA	NA	NA	NA	NA	NA	NA	NA	NA	NA	NA	NA	NA	NA	NA	NA	NA
chr2	ENSG00000135905	DOCK10	225500849	225700849	5.5582e-06	0.00035	rs185397867	225600849	0.80727	0.0003076	TRUE	rs11685299	225334096	225467796	1.12e-08	33053	rs11685299	225334070	225467840	3.86e-09	33009	rs11685299	225391296	225391296	4.7e-12	109553	rs72974269	225226907	225525607	3.651e-07	Overlap
chr15	ENSG00000197535	MYO5A	52630535	52830535	5.5587e-06	1.3763e-06	rs116930369	52730535	1.28853	3.039e-05	FALSE	NA	NA	NA	NA	NA	NA	NA	NA	NA	NA	NA	NA	NA	NA	NA	NA	NA	NA	NA	NA
chr1	ENSG00000158887;ENSG00000143252;ENSG00000188931	MPZ;SDHC;C1orf192	161272161	161472161	5.6014e-06	0.00083822	rs76176325	161372161	0.82111	0.0005878	FALSE	NA	NA	NA	NA	NA	NA	NA	NA	NA	NA	NA	NA	NA	NA	NA	NA	NA	NA	NA	NA
chr10			127034741	127234741	5.6089e-06	0.000701	rs61871571	127134741	1.23244	2.958e-05	FALSE	NA	NA	NA	NA	NA	NA	NA	NA	NA	NA	NA	NA	NA	NA	NA	NA	NA	NA	NA	NA
chr3	ENSG00000172939;ENSG00000172940;ENSG00000144671;ENSG00000093217	OXSR1;SLC22A13;SLC22A14;XYLB	38243958	38443958	5.6121e-06	0.00016782	rs151632	38343958	1.07616	0.0006616	TRUE	NA	NA	NA	NA	NA	NA	NA	NA	NA	NA	NA	NA	NA	NA	NA	rs71323641	37824042	38049742	3.893e-05	291416
chr19	ENSG00000198597	ZNF536	30884619	31084619	5.6223e-06	9.6023e-13	chr19_30984619_D	30984619	0.89646	0.0003739	TRUE	rs2053079	30981643	31039023	4.49e-09	Overlap	rs2053079	30981639	31038995	1.82e-10	Overlap	rs2053079	30987423	30987423	4.64e-09	Overlap	NA	NA	NA	NA	NA
chr5			103553838	103753838	5.6673e-06	0.0001486	rs77239307	103653838	0.80308	0.0001998	FALSE	NA	NA	NA	NA	NA	NA	NA	NA	NA	NA	NA	NA	NA	NA	NA	NA	NA	NA	NA	NA
chr10	ENSG00000170759	KIF5B	32327094	32527094	5.6963e-06	6.0712e-06	rs143727273	32427094	1.11161	0.000566	FALSE	NA	NA	NA	NA	NA	NA	NA	NA	NA	NA	NA	NA	NA	NA	NA	NA	NA	NA	NA	NA
chr21	ENSG00000205927;ENSG00000184221	OLIG2;OLIG1	34277552	34477552	5.7071e-06	0.00018203	rs9982307	34377552	0.92459	0.0007395	FALSE	NA	NA	NA	NA	NA	NA	NA	NA	NA	NA	NA	NA	NA	NA	NA	NA	NA	NA	NA	NA
chr8	ENSG00000164733;ENSG00000205884;ENSG00000205883;ENSG00000205882;ENSG00000255098	CTSB;DEFB136;DEFB135;DEFB134;RP11-481A20.11	11699422	11899422	5.7291e-06	0.0021447	chr8_11799422_I	11799422	0.95018	0.0005153	FALSE	NA	NA	NA	NA	NA	NA	NA	NA	NA	NA	NA	NA	NA	NA	NA	NA	NA	NA	NA	NA
chr14	ENSG00000197555	SIPA1L1	72143037	72343037	5.7436e-06	3.1924e-05	rs147818731	72243037	0.781763	1.456e-05	TRUE	rs2332700	72417326	72450526	4.86e-09	74289	rs2332700	72417326	72450533	1.52e-10	74289	rs35607894	72408638	72408638	5.37e-11	65601	rs2190864	72307034	72525819	2.008e-15	Overlap
chr13			56533148	56733148	5.7482e-06	5.9536e-06	chr13_56633148_D	56633148	1.04645	0.0003333	TRUE	NA	NA	NA	NA	NA	NA	NA	NA	NA	NA	NA	NA	NA	NA	NA	rs9597388	56204696	57527696	3.224e-08	Overlap
chr8	ENSG00000136574;ENSG00000255394;ENSG00000154328;ENSG00000079459;ENSG00000255046;ENSG00000164733	GATA4;C8orf49;NEIL2;FDFT1;RP11-297N6.4;CTSB	11586769	11786769	5.7491e-06	3.3204e-05	rs145963598	11686769	1.29252	7.17e-05	FALSE	NA	NA	NA	NA	NA	NA	NA	NA	NA	NA	NA	NA	NA	NA	NA	NA	NA	NA	NA	NA
chr15	ENSG00000140600;ENSG00000156218	SH3GL3;ADAMTSL3	84285755	84485755	5.7738e-06	0.00056202	rs12908225	84385755	1.11661	5.521e-05	TRUE	rs950169	84661161	85153461	1.62e-11	175406	rs12908161	84703470	85392298	9.41e-10	217715	rs950169	84706461	84706461	5.17e-12	220706	rs11638554	84591231	85483231	1.369e-11	105476
chr15	ENSG00000103995;ENSG00000185634;ENSG00000255302	CEP152;SHC4;EID1	49054718	49254718	5.781e-06	0.04365	rs142453246	49154718	0.79176	5.781e-06	FALSE	NA	NA	NA	NA	NA	NA	NA	NA	NA	NA	NA	NA	NA	NA	NA	NA	NA	NA	NA	NA
chr7	ENSG00000131558	EXOC4	132821880	133021880	5.7851e-06	2.7613e-10	chr7_132921880_D	132921880	0.891369	0.0002173	TRUE	NA	NA	NA	NA	NA	NA	NA	NA	NA	NA	NA	NA	NA	NA	NA	rs35792732	132761804	133723804	6.645e-06	Overlap
chr2			22328554	22528554	5.7877e-06	1.3942e-10	rs115823533	22428554	0.815627	0.0003109	TRUE	NA	NA	NA	NA	NA	rs12712510	22621296	22753225	8.18e-09	92742	NA	NA	NA	NA	NA	rs12712510	22449726	22872126	2.485e-06	Overlap
chr4	ENSG00000164128;ENSG00000164129	NPY1R;NPY5R	164106805	164306805	5.8547e-06	0.0008333	chr4_164206805_D	164206805	0.80284	0.0001249	FALSE	NA	NA	NA	NA	NA	NA	NA	NA	NA	NA	NA	NA	NA	NA	NA	NA	NA	NA	NA	NA
chr5	ENSG00000205359	SLCO6A1	101674598	101874598	5.8725e-06	2.2876e-06	chr5_101774598_D	101774598	0.942232	4.351e-07	TRUE	NA	NA	NA	NA	NA	NA	NA	NA	NA	NA	NA	NA	NA	NA	NA	rs1901512	101512875	102082875	2,05E-08	Overlap
chr5	ENSG00000134986	NREP	110879158	111079158	5.8923e-06	6.2079e-05	rs1379552	110979158	1.04823	0.0001476	FALSE	NA	NA	NA	NA	NA	NA	NA	NA	NA	NA	NA	NA	NA	NA	NA	NA	NA	NA	NA	NA
chr1	ENSG00000146463;ENSG00000142687;ENSG00000020129;ENSG00000116819	ZMYM4;KIAA0319L;NCDN;TFAP2E	35850444	36050444	5.8956e-06	2.1672e-05	rs183292218	35950444	1.13156	0.0001187	TRUE	NA	NA	NA	NA	NA	NA	NA	NA	NA	NA	NA	NA	NA	NA	NA	rs581459	35542110	36664110	1,48E-09	Overlap
chr2	ENSG00000144306;ENSG00000163328;ENSG00000115935	SCRN3;GPR155;WIPF1	175264075	175464075	5.9204e-06	4.968e-06	rs62175276	175364075	0.920353	0.0009928	TRUE	NA	NA	NA	NA	NA	NA	NA	NA	NA	NA	NA	NA	NA	NA	NA	rs9287971	174877432	175225752	8.872e-06	332323
chr8	ENSG00000181135;ENSG00000255181;ENSG00000181085;ENSG00000180921;ENSG00000180900;ENSG00000179950;ENSG00000185189;ENSG00000227184	ZNF707;CCDC166;MAPK15;FAM83H;SCRIB;PUF60;NRBP2;EPPK1	144761746	144961746	5.9355e-06	1.3146e-08	chr8_144861746_D	144861746	1.06833	1.829e-07	TRUE	NA	NA	NA	NA	NA	NA	NA	NA	NA	NA	NA	NA	NA	NA	NA	rs11136325	144742601	144990101	1.992e-06	Overlap
chr21	ENSG00000160190;ENSG00000160191	SLC37A1;PDE9A	43941935	44141935	5.9459e-06	1.6034e-05	rs111789322	44041935	0.785842	4.668e-05	FALSE	NA	NA	NA	NA	NA	NA	NA	NA	NA	NA	NA	NA	NA	NA	NA	NA	NA	NA	NA	NA
chr3	ENSG00000196277	GRM7	6904873	7104873	5.9638e-06	1.0347e-06	rs1516569	7004873	0.94478	2.538e-05	FALSE	NA	NA	NA	NA	NA	NA	NA	NA	NA	NA	NA	NA	NA	NA	NA	NA	NA	NA	NA	NA
chr1	ENSG00000159214;ENSG00000196517;ENSG00000126091;ENSG00000117407;ENSG00000117408;ENSG00000132768;ENSG00000117410;ENSG00000117411	CCDC24;SLC6A9;ST3GAL3;ARTN;IPO13;DPH2;ATP6V0B;B4GALT2	44278198	44478198	6.0012e-06	2.0475e-08	rs78050663	44378198	0.91778	0.0001217	TRUE	rs11210892	44029384	44128084	3.39e-10	150114	rs2970610	44029353	44137257	1.39e-11	140941	rs2970610	44097530	44097530	1.24e-12	180668	rs11210892	43743084	44532084	1.415e-13	Overlap
chr19	ENSG00000104972;ENSG00000224730;ENSG00000186818;ENSG00000167633;ENSG00000242019;ENSG00000189013;ENSG00000243772;ENSG00000125498	LILRB1;AC009892.10;LILRB4;KIR3DL1;KIR3DL3;KIR2DL4;KIR2DL3;KIR2DL1	55123383	55323383	6.0362e-06	2.6434e-06	rs190585905	55223383	0.935664	0.0007181	FALSE	NA	NA	NA	NA	NA	NA	NA	NA	NA	NA	NA	NA	NA	NA	NA	NA	NA	NA	NA	NA
chr7	ENSG00000182348	ZNF804B	88890051	89090051	6.0371e-06	2.5794e-07	rs182338633	88990051	1.17621	0.0004027	FALSE	NA	NA	NA	NA	NA	NA	NA	NA	NA	NA	NA	NA	NA	NA	NA	NA	NA	NA	NA	NA
chr7	ENSG00000205413;ENSG00000177409;ENSG00000188175	SAMD9;SAMD9L;HEPACAM2	92637646	92837646	6.1292e-06	0.00016627	rs191573870	92737646	1.26656	5.119e-05	FALSE	NA	NA	NA	NA	NA	NA	NA	NA	NA	NA	NA	NA	NA	NA	NA	NA	NA	NA	NA	NA
chr8	ENSG00000147324;ENSG00000104626	MFHAS1;ERI1	8690059	8890059	6.1351e-06	7.4951e-08	rs448231	8790059	0.958773	0.0001235	FALSE	NA	NA	NA	NA	NA	NA	NA	NA	NA	NA	NA	NA	NA	NA	NA	NA	NA	NA	NA	NA
chr4	ENSG00000145216;ENSG00000134853	FIP1L1;PDGFRA	55029831	55229831	6.146e-06	1.2438e-06	rs55947416	55129831	1.09166	0.0006563	FALSE	NA	NA	NA	NA	NA	NA	NA	NA	NA	NA	NA	NA	NA	NA	NA	NA	NA	NA	NA	NA
chr12	ENSG00000179912;ENSG00000268367;ENSG00000175189;ENSG00000139269;ENSG00000111087;ENSG00000123329;ENSG00000166986;ENSG00000175197;ENSG00000166987;ENSG00000175203;ENSG00000155980	R3HDM2;AC126614.1;INHBC;INHBE;GLI1;ARHGAP9;MARS;DDIT3;MBD6;DCTN2;KIF5A	57747937	57947937	6.1577e-06	4.5707e-06	rs76149603	57847937	0.915575	0.0009749	TRUE	rs12826178	57428314	57682971	2.02e-12	64966	rs61937595	57483524	57682956	3.28e-11	64981	NA	NA	NA	NA	NA	rs61937595	57207814	57900956	3.074e-12	Overlap
chr17	ENSG00000175155	YPEL2	57374923	57574923	6.1664e-06	1.1375e-05	rs10599	57474923	1.03708	0.0009619	FALSE	NA	NA	NA	NA	NA	NA	NA	NA	NA	NA	NA	NA	NA	NA	NA	NA	NA	NA	NA	NA
chr6	ENSG00000135597;ENSG00000146386;ENSG00000112406	REPS1;ABRACL;HECA	139302795	139502795	6.1786e-06	0.0092614	rs2473499	139402795	1.08242	0.0002218	FALSE	NA	NA	NA	NA	NA	NA	NA	NA	NA	NA	NA	NA	NA	NA	NA	NA	NA	NA	NA	NA
chr1	ENSG00000160685;ENSG00000163354;ENSG00000163357;ENSG00000143537;ENSG00000243364;ENSG00000143590;ENSG00000251246;ENSG00000169242;ENSG00000169241;ENSG00000179085;ENSG00000163463;ENSG00000273088;ENSG00000163462;ENSG00000185499;ENSG00000169231;ENSG00000173171	ZBTB7B;DCST2;DCST1;ADAM15;EFNA4;EFNA3;EFNA3;EFNA1;SLC50A1;DPM3;KRTCAP2;RP11-201K10.3;TRIM46;MUC1;THBS3;MTX1	154987411	155187411	6.1971e-06	1.0792e-08	rs34455078	155087411	1.07606	2.166e-05	FALSE	NA	NA	NA	NA	NA	NA	NA	NA	NA	NA	NA	NA	NA	NA	NA	NA	NA	NA	NA	NA
chr11	ENSG00000152402	GUCY1A2	106414253	106614253	6.1988e-06	0.0002066	rs77229694	106514253	1.12187	1.862e-05	FALSE	NA	NA	NA	NA	NA	NA	NA	NA	NA	NA	NA	NA	NA	NA	NA	NA	NA	NA	NA	NA
chr11	ENSG00000110002;ENSG00000197309;ENSG00000255298	VWA5A;OR10D3;OR8G5	123954167	124154167	6.1992e-06	0.0016474	chr11_124054167_D	124054167	0.949803	0.0004504	TRUE	rs55661361	124610007	124620147	2.8e-12	455840	rs12293670	124610011	124620147	1.7e-15	455844	rs55661361	124613957	124613957	1.16e-12	459790	rs77502336	123296236	123446846	2.558e-08	394873
chr11			97392177	97592177	6.2293e-06	0.0069655	rs72967071	97492177	1.12693	0.0005666	FALSE	NA	NA	NA	NA	NA	NA	NA	NA	NA	NA	NA	NA	NA	NA	NA	NA	NA	NA	NA	NA
chr2	ENSG00000170634;ENSG00000178021	ACYP2;TSPYL6	54302143	54502143	6.2402e-06	1.6043e-06	rs7567816	54402143	0.8788	3.071e-05	FALSE	NA	NA	NA	NA	NA	NA	NA	NA	NA	NA	NA	NA	NA	NA	NA	NA	NA	NA	NA	NA
chr4	ENSG00000185149;ENSG00000164114	NPY2R;MAP9	156098373	156298373	6.2674e-06	1.2244e-10	rs76101493	156198373	0.8311	0.0009315	FALSE	NA	NA	NA	NA	NA	NA	NA	NA	NA	NA	NA	NA	NA	NA	NA	NA	NA	NA	NA	NA
chr19	ENSG00000269693;ENSG00000188033;ENSG00000173875;ENSG00000269242;ENSG00000104774;ENSG00000269590;ENSG00000123154;ENSG00000105583;ENSG00000095059;ENSG00000132004;ENSG00000105576;ENSG00000123144;ENSG00000198356;ENSG00000039987;ENSG00000095066	CTD-2192J16.20;ZNF490;ZNF791;CTD-2192J16.22;MAN2B1;CTD-2192J16.24;WDR83;WDR83OS;DHPS;FBXW9;TNPO2;C19orf43;ASNA1;BEST2;HOOK2	12687701	12887701	6.2693e-06	0.3648	rs112671186	12787701	1.16719	0.0002147	FALSE	NA	NA	NA	NA	NA	NA	NA	NA	NA	NA	NA	NA	NA	NA	NA	NA	NA	NA	NA	NA
chr17	ENSG00000176390;ENSG00000176208	CRLF3;ATAD5	28997481	29197481	6.2767e-06	0.006564	rs58343594	29097481	1.07951	0.0009933	FALSE	NA	NA	NA	NA	NA	NA	NA	NA	NA	NA	NA	NA	NA	NA	NA	NA	NA	NA	NA	NA
chr2			150876256	151076256	6.2778e-06	0.00011792	rs111544417	150976256	0.846203	0.0003972	FALSE	NA	NA	NA	NA	NA	NA	NA	NA	NA	NA	NA	NA	NA	NA	NA	NA	NA	NA	NA	NA
chr11	ENSG00000168066;ENSG00000168067;ENSG00000133895;ENSG00000171219;ENSG00000110047;ENSG00000110046;ENSG00000068971;ENSG00000149735;ENSG00000168070	SF1;MAP4K2;MEN1;CDC42BPG;EHD1;ATG2A;PPP2R5B;GPHA2;C11orf85	64535902	64735902	6.2816e-06	2.3589e-14	chr11_64635902_D	64635902	0.91019	0.0004165	FALSE	NA	NA	NA	NA	NA	NA	NA	NA	NA	NA	NA	NA	NA	NA	NA	NA	NA	NA	NA	NA
chr7	ENSG00000184903	IMMP2L	110143809	110343809	6.3172e-06	5.5046e-06	rs1734232	110243809	0.961945	0.0002915	TRUE	rs211829	110034393	110106693	3.71e-08	37116	rs211829	110034378	110106697	2.29e-09	37112	NA	NA	NA	NA	NA	rs6969410	109874015	110188815	2.676e-09	Overlap
chr2	ENSG00000186522;ENSG00000198142	SEPT10;SOWAHC	110320587	110520587	6.3239e-06	2.8526e-07	rs74805476	110420587	1.06503	0.0001237	FALSE	NA	NA	NA	NA	NA	NA	NA	NA	NA	NA	NA	NA	NA	NA	NA	NA	NA	NA	NA	NA
chr10	ENSG00000165476	REEP3	65244449	65444449	6.3308e-06	3.1805e-07	rs16918641	65344449	0.8979	9.005e-05	TRUE	NA	NA	NA	NA	NA	NA	NA	NA	NA	NA	rs111364339	64857872	64857872	5.37e-09	386577	NA	NA	NA	NA	NA
chr11	ENSG00000204979;ENSG00000166959	MS4A13;MS4A8	60287018	60487018	6.343e-06	0.003367	rs117509195	60387018	1.1794	6.343e-06	FALSE	NA	NA	NA	NA	NA	NA	NA	NA	NA	NA	NA	NA	NA	NA	NA	NA	NA	NA	NA	NA
chr8	ENSG00000183117	CSMD1	2600772	2800772	6.3564e-06	0.011862	chr8_2700772_D	2700772	1.07208	0.000185	FALSE	NA	NA	NA	NA	NA	NA	NA	NA	NA	NA	NA	NA	NA	NA	NA	NA	NA	NA	NA	NA
chr14	ENSG00000131951	LRRC9	60353368	60553368	6.3712e-06	0.006993	rs181008997	60453368	1.31272	0.0001106	TRUE	NA	NA	NA	NA	NA	rs150437760	59864362	60033892	4.58e-08	319476	NA	NA	NA	NA	NA	rs113239787	59535960	60135960	3.777e-05	437408
chr3	ENSG00000144642	RBMS3	29395602	29595602	6.3731e-06	1.082e-08	rs17723798	29495602	0.946772	0.0005306	TRUE	NA	NA	NA	NA	NA	NA	NA	NA	NA	NA	NA	NA	NA	NA	NA	rs1506297	29926607	30248307	1.933e-05	331005
chr11	ENSG00000182667	NTM	131154314	131354314	6.3953e-06	0.0006563	rs73022108	131254314	0.91695	0.0005425	TRUE	rs10791097	130714610	130749330	1.09e-12	404984	rs35774874	130794253	130894131	1.97e-11	260183	rs10894308	130891895	130891895	2.09e-08	262419	rs10894308	130664895	130944975	1.092e-05	262419
chr1	ENSG00000197721;ENSG00000117335;ENSG00000174059	CR1L;CD46;CD34	207877083	208077083	6.4079e-06	1.1704e-08	rs7523273	207977083	1.06194	1.609e-07	TRUE	rs7523273	207912183	208024083	4.47e-08	Overlap	NA	NA	NA	NA	NA	NA	NA	NA	NA	NA	NA	NA	NA	NA	NA
chr12			47725113	47925113	6.4268e-06	0.00095098	rs11609237	47825113	1.07411	0.0004658	FALSE	NA	NA	NA	NA	NA	NA	NA	NA	NA	NA	NA	NA	NA	NA	NA	NA	NA	NA	NA	NA
chr1	ENSG00000182901	RGS7	240832349	241032349	6.4352e-06	0.0015168	rs12134468	240932349	1.25483	0.0008021	FALSE	NA	NA	NA	NA	NA	NA	NA	NA	NA	NA	NA	NA	NA	NA	NA	NA	NA	NA	NA	NA
chr6			69073555	69273555	6.4382e-06	0.0051247	rs141750464	69173555	0.85044	0.0008972	TRUE	NA	NA	NA	NA	NA	NA	NA	NA	NA	NA	NA	NA	NA	NA	NA	rs80249955	69116811	69500811	4.581e-05	Overlap
chr1	ENSG00000168264	IRF2BP2	234616391	234816391	6.4445e-06	2.0681e-06	rs6682545	234716391	1.0406	0.0005669	FALSE	NA	NA	NA	NA	NA	NA	NA	NA	NA	NA	NA	NA	NA	NA	NA	NA	NA	NA	NA	NA
chr16	ENSG00000158805;ENSG00000187741;ENSG00000204991;ENSG00000141002;ENSG00000258839;ENSG00000198211;ENSG00000258947	ZNF276;FANCA;SPIRE2;TCF25;MC1R;TUBB3;TUBB3	89804384	90004384	6.4503e-06	8.4165e-12	rs1558183	89904384	1.04613	0.0001342	TRUE	NA	NA	NA	NA	NA	NA	NA	NA	NA	NA	NA	NA	NA	NA	NA	rs11076631	89337975	90324372	7.285e-07	Overlap
chr10	ENSG00000165655	ZNF503	77113842	77313842	6.4912e-06	2.35e-05	rs4746299	77213842	0.941957	4.336e-05	FALSE	NA	NA	NA	NA	NA	NA	NA	NA	NA	NA	NA	NA	NA	NA	NA	NA	NA	NA	NA	NA
chr1	ENSG00000080910;ENSG00000134389;ENSG00000143278;ENSG00000066279	CFHR2;CFHR5;F13B;ASPM	196918887	197118887	6.5164e-06	0.0026496	rs17549374	197018887	1.19316	1.279e-05	FALSE	NA	NA	NA	NA	NA	NA	NA	NA	NA	NA	NA	NA	NA	NA	NA	NA	NA	NA	NA	NA
chr11	ENSG00000149548;ENSG00000134955;ENSG00000150433	CCDC15;SLC37A2;TMEM218	124813315	125013315	6.5248e-06	5.1173e-06	rs7109795	124913315	1.06279	0.0005961	TRUE	rs55661361	124610007	124620147	2.8e-12	193168	rs12293670	124610011	124620147	1.7e-15	193168	rs55661361	124613957	124613957	1.16e-12	199358	rs1940171	124549040	124728940	1.624e-09	179675
chr2	ENSG00000115239;ENSG00000270898;ENSG00000143942;ENSG00000068912	GPR75-ASB3;ASB3;CHAC2;ERLEC1	53871543	54071543	6.5253e-06	3.7346e-07	rs78926102	53971543	1.0576	0.0009686	FALSE	NA	NA	NA	NA	NA	NA	NA	NA	NA	NA	NA	NA	NA	NA	NA	NA	NA	NA	NA	NA
chr3			80448877	80648877	6.547e-06	1.0251e-08	rs1399551	80548877	1.0519	9.204e-06	TRUE	NA	NA	NA	NA	NA	NA	NA	NA	NA	NA	NA	NA	NA	NA	NA	rs28490262	79814042	81178042	1.952e-07	Overlap
chr3	ENSG00000013297;ENSG00000163584;ENSG00000163577;ENSG00000163581	CLDN11;RPL22L1;EIF5A2;SLC2A2	170535231	170735231	6.5514e-06	0.00086327	rs183246714	170635231	0.93109	2.495e-06	FALSE	NA	NA	NA	NA	NA	NA	NA	NA	NA	NA	NA	NA	NA	NA	NA	NA	NA	NA	NA	NA
chr12			106058433	106258433	6.555e-06	0.00054451	rs11112722	106158433	1.04844	9.646e-05	FALSE	NA	NA	NA	NA	NA	NA	NA	NA	NA	NA	NA	NA	NA	NA	NA	NA	NA	NA	NA	NA
chr2			4471721	4671721	6.5619e-06	0.0001458	rs6744571	4571721	1.08448	3.172e-05	FALSE	NA	NA	NA	NA	NA	NA	NA	NA	NA	NA	NA	NA	NA	NA	NA	NA	NA	NA	NA	NA
chr3	ENSG00000189283	FHIT	59635241	59835241	6.5728e-06	5.6435e-07	chr3_59735241_I	59735241	1.05327	0.0001076	TRUE	NA	NA	NA	NA	NA	rs1353545	60287845	60293004	5.67e-09	452604	NA	NA	NA	NA	NA	rs9813516	60226704	60397104	1.665e-06	391463
chr2			208134786	208334786	6.6182e-06	4.285e-05	rs17202778	208234786	1.04802	0.000367	FALSE	NA	NA	NA	NA	NA	NA	NA	NA	NA	NA	NA	NA	NA	NA	NA	NA	NA	NA	NA	NA
chr14	ENSG00000133961;ENSG00000187105;ENSG00000184227;ENSG00000119673;ENSG00000177465;ENSG00000205669;ENSG00000119661	NUMB;HEATR4;ACOT1;ACOT2;ACOT4;ACOT6;DNAL1	73925588	74125588	6.6247e-06	3.7932e-05	rs117288220	74025588	0.95247	0.0005054	FALSE	NA	NA	NA	NA	NA	NA	NA	NA	NA	NA	NA	NA	NA	NA	NA	NA	NA	NA	NA	NA
chr6			164960095	165160095	6.6257e-06	4.4439e-11	rs13215355	165060095	1.06173	0.0002919	TRUE	NA	NA	NA	NA	NA	NA	NA	NA	NA	NA	rs4479915	165075601	165075601	4.82e-09	Overlap	rs6919146	164924966	165349966	9.087e-06	Overlap
chr7			41124328	41324328	6.6554e-06	0.00062647	rs79159452	41224328	1.09505	4.893e-05	FALSE	NA	NA	NA	NA	NA	NA	NA	NA	NA	NA	NA	NA	NA	NA	NA	NA	NA	NA	NA	NA
chr6			140265271	140465271	6.6795e-06	2.1828e-06	rs10499216	140365271	1.10617	0.0007981	FALSE	NA	NA	NA	NA	NA	NA	NA	NA	NA	NA	NA	NA	NA	NA	NA	NA	NA	NA	NA	NA
chr14	ENSG00000197555	SIPA1L1	71777999	71977999	6.73e-06	0.00091594	rs75482549	71877999	0.93557	0.0006326	TRUE	rs2332700	72417326	72450526	4.86e-09	439327	rs2332700	72417326	72450533	1.52e-10	439327	rs35607894	72408638	72408638	5.37e-11	430639	rs2190864	72307034	72525819	2.008e-15	329035
chr4	ENSG00000150625;ENSG00000150627	GPM6A;WDR17	176874343	177074343	6.7456e-06	1.3752e-10	rs7679746	176974343	0.9518	8.607e-05	TRUE	rs1106568	176851001	176875801	9.47e-09	Overlap	rs62334820	176717618	176904037	9.6e-12	Overlap	rs6846161	176866459	176866459	9.96e-10	7884	rs41533650	176648701	177024252	1.137e-11	Overlap
chr2	ENSG00000205221;ENSG00000268688;ENSG00000115808	VIT;AC007382.1;STRN	36982242	37182242	6.7956e-06	1.0799e-12	chr2_37082242_D	37082242	0.934824	0.0003718	TRUE	NA	NA	NA	NA	NA	NA	NA	NA	NA	NA	NA	NA	NA	NA	NA	rs3770752	36998607	37642636	1.952e-08	Overlap
chr10	ENSG00000165338;ENSG00000119938	HECTD2;PPP1R3C	93252494	93452494	6.8291e-06	0.03762	rs77584601	93352494	0.857787	0.0002494	TRUE	NA	NA	NA	NA	NA	NA	NA	NA	NA	NA	NA	NA	NA	NA	NA	rs61857878	92639488	92896388	5.242e-06	463006
chr1	ENSG00000080910;ENSG00000134365;ENSG00000134389	CFHR2;CFHR4;CFHR5	196802891	197002891	6.8323e-06	0.0017256	rs61820761	196902891	1.09922	3.066e-05	FALSE	NA	NA	NA	NA	NA	NA	NA	NA	NA	NA	NA	NA	NA	NA	NA	NA	NA	NA	NA	NA
chr16	ENSG00000140836;ENSG00000197445	ZFHX3;C16orf47	72982821	73182821	6.8455e-06	2.1215e-08	rs75325253	73082821	1.11841	0.0001885	FALSE	NA	NA	NA	NA	NA	NA	NA	NA	NA	NA	NA	NA	NA	NA	NA	NA	NA	NA	NA	NA
chr4	ENSG00000164100	NDST3	118890968	119090968	6.8623e-06	1.6526e-07	chr4_118990968_I	118990968	0.94639	0.0003778	TRUE	NA	NA	NA	NA	NA	NA	NA	NA	NA	NA	NA	NA	NA	NA	NA	rs28521069	118607986	119020986	1,96E-08	Overlap
chr5	ENSG00000120149	MSX2	173978104	174178104	6.863e-06	0.0069005	rs72822776	174078104	0.896909	0.000348	FALSE	NA	NA	NA	NA	NA	NA	NA	NA	NA	NA	NA	NA	NA	NA	NA	NA	NA	NA	NA	NA
chr3	ENSG00000118007;ENSG00000168917;ENSG00000158092	STAG1;SLC35G2;NCK1	136463535	136663535	6.8818e-06	8.6101e-06	rs10935199	136563535	1.05053	5.479e-06	TRUE	rs7432375	135807405	136615405	7.26e-11	Overlap	rs7432375	135807609	136615268	4.07e-12	Overlap	rs66691851	136154828	136154828	4.17e-15	308707	rs7432375	135530405	136810405	1.837e-11	Overlap
chr11	ENSG00000133816	MICAL2	12074009	12274009	6.9686e-06	1.2382e-06	rs79355113	12174009	1.10087	0.000998	FALSE	NA	NA	NA	NA	NA	NA	NA	NA	NA	NA	NA	NA	NA	NA	NA	NA	NA	NA	NA	NA
chr12	ENSG00000153233	PTPRR	71239058	71439058	6.9996e-06	1.4242e-07	rs11178498	71339058	0.95171	0.0009058	FALSE	NA	NA	NA	NA	NA	NA	NA	NA	NA	NA	NA	NA	NA	NA	NA	NA	NA	NA	NA	NA
chr5	ENSG00000155511	GRIA1	152901164	153101164	7.0044e-06	0.0078442	rs184706145	153001164	1.20515	0.000251	TRUE	rs111294930	151941104	152797656	1.06e-10	103508	rs111294930	151924995	152847217	9.04e-12	53947	rs2910032	152540354	152540354	1.04e-09	360810	rs10515678	151364104	152835561	2.694e-10	191911
chr9	ENSG00000188483	IER5L	131930177	132130177	7.0451e-06	8.7873e-08	rs76827448	132030177	0.832938	9.514e-05	TRUE	NA	NA	NA	NA	NA	NA	NA	NA	NA	NA	NA	NA	NA	NA	NA	rs6478858	131433524	132013524	2.473e-05	Overlap
chr1	ENSG00000117222;ENSG00000133059;ENSG00000133069;ENSG00000163545	RBBP5;DSTYK;TMCC2;NUAK2	205088684	205288684	7.0498e-06	0.00041927	rs11240392	205188684	0.960882	0.0001962	FALSE	NA	NA	NA	NA	NA	NA	NA	NA	NA	NA	NA	NA	NA	NA	NA	NA	NA	NA	NA	NA
chr14	ENSG00000258989;ENSG00000232774;ENSG00000100644;ENSG00000023608	RP11-47I22.4;RP11-47I22.3;HIF1A;SNAPC1	62094817	62294817	7.0617e-06	0.0022797	rs79678604	62194817	0.913384	0.0006638	FALSE	NA	NA	NA	NA	NA	NA	NA	NA	NA	NA	NA	NA	NA	NA	NA	NA	NA	NA	NA	NA
chr10	ENSG00000171988;ENSG00000165476	JMJD1C;REEP3	65107748	65307748	7.0673e-06	1.5396e-06	rs10509187	65207748	0.88541	7.88e-05	TRUE	NA	NA	NA	NA	NA	NA	NA	NA	NA	NA	rs111364339	64857872	64857872	5.37e-09	249876	NA	NA	NA	NA	NA
chr17	ENSG00000154217;ENSG00000197170	PITPNC1;PSMD12	65362313	65562313	7.0782e-06	1.6151e-09	chr17_65462313_I	65462313	0.950751	0.0001304	FALSE	NA	NA	NA	NA	NA	NA	NA	NA	NA	NA	NA	NA	NA	NA	NA	NA	NA	NA	NA	NA
chr1			163541481	163741481	7.108e-06	3.4505e-08	rs115376406	163641481	0.91659	0.0004114	TRUE	NA	NA	NA	NA	NA	NA	NA	NA	NA	NA	NA	NA	NA	NA	NA	rs1348129	163531163	163864163	8,86E-09	Overlap
chr16	ENSG00000180917;ENSG00000172137;ENSG00000167377;ENSG00000261611;ENSG00000157429	CMTR2;CALB2;ZNF23;AC010547.9;ZNF19	71306147	71506147	7.1694e-06	2.1743e-06	rs148260825	71406147	1.16965	0.0006936	TRUE	NA	NA	NA	NA	NA	rs2161711	71216588	71392062	4.22e-08	Overlap	NA	NA	NA	NA	NA	NA	NA	NA	NA	NA
chr4			11910389	12110389	7.2227e-06	0.00031051	rs79579305	12010389	0.86373	0.0003781	FALSE	NA	NA	NA	NA	NA	NA	NA	NA	NA	NA	NA	NA	NA	NA	NA	NA	NA	NA	NA	NA
chr3	ENSG00000188729;ENSG00000188958;ENSG00000152492	OSTN;UTS2B;CCDC50	190902321	191102321	7.2383e-06	0.00017213	chr3_191002321_D	191002321	1.0455	0.0001862	FALSE	NA	NA	NA	NA	NA	NA	NA	NA	NA	NA	NA	NA	NA	NA	NA	NA	NA	NA	NA	NA
chr2	ENSG00000196504;ENSG00000177917	PRPF40A;ARL6IP6	153536209	153736209	7.2767e-06	0.00025594	rs13016723	153636209	1.07745	0.0005683	FALSE	NA	NA	NA	NA	NA	NA	NA	NA	NA	NA	NA	NA	NA	NA	NA	NA	NA	NA	NA	NA
chr12	ENSG00000123268;ENSG00000186452;ENSG00000185432;ENSG00000214511	ATF1;TMPRSS12;METTL7A;HIGD1C	51166449	51366449	7.3127e-06	6.46e-05	rs116145703	51266449	1.07541	0.0003995	TRUE	NA	NA	NA	NA	NA	NA	NA	NA	NA	NA	NA	NA	NA	NA	NA	rs578470	50410835	51271325	4.537e-06	Overlap
chr9	ENSG00000147905	ZCCHC7	37198020	37398020	7.3377e-06	1.8753e-09	rs308492	37298020	0.951891	8.078e-06	FALSE	NA	NA	NA	NA	NA	NA	NA	NA	NA	NA	NA	NA	NA	NA	NA	NA	NA	NA	NA	NA
chr12	ENSG00000149948;ENSG00000197301;ENSG00000267942	HMGA2;RP11-366L20.2;AC090673.2	66198031	66398031	7.4125e-06	4.1254e-07	rs1563834	66298031	0.946961	0.0002353	FALSE	NA	NA	NA	NA	NA	NA	NA	NA	NA	NA	NA	NA	NA	NA	NA	NA	NA	NA	NA	NA
chr13	ENSG00000184226	PCDH9	67692953	67892953	7.4175e-06	0.00072825	rs77049268	67792953	1.17928	0.0007839	FALSE	NA	NA	NA	NA	NA	NA	NA	NA	NA	NA	NA	NA	NA	NA	NA	NA	NA	NA	NA	NA
chr17	ENSG00000141564;ENSG00000176108;ENSG00000175911;ENSG00000175866	RPTOR;CHMP6;AC127496.1;BAIAP2	78853723	79053723	7.4344e-06	1.5327e-07	rs6565512	78953723	1.0455	0.0003749	TRUE	NA	NA	NA	NA	NA	rs7225476	78557051	78685626	4.86e-08	168097	NA	NA	NA	NA	NA	NA	NA	NA	NA	NA
chr9	ENSG00000164975;ENSG00000164985;ENSG00000164989	SNAPC3;PSIP1;CCDC171	15401753	15601753	7.4419e-06	0.0003574	rs12336509	15501753	0.935567	6.805e-05	FALSE	NA	NA	NA	NA	NA	NA	NA	NA	NA	NA	NA	NA	NA	NA	NA	NA	NA	NA	NA	NA
chr8	ENSG00000198576;ENSG00000167653;ENSG00000160886;ENSG00000130193;ENSG00000126233;ENSG00000197353;ENSG00000180155;ENSG00000167656	ARC;PSCA;LY6K;THEM6;SLURP1;LYPD2;LYNX1;LY6D	143678311	143878311	7.4432e-06	4.6474e-06	rs141713562	143778311	0.854022	0.000414	TRUE	rs4129585	143309503	143330533	1.74e-15	347778	rs58033671	143276678	143358316	8.65e-18	319995	rs13266463	143403693	143403693	2.25e-08	274618	rs13262595	143217770	143512970	5.666e-18	361341
chr3	ENSG00000157388	CACNA1D	53415136	53615136	7.5891e-06	2.6433e-10	rs312477	53515136	1.06099	2.871e-06	TRUE	NA	NA	NA	NA	NA	rs312477	53443354	53538107	1.38e-08	Overlap	NA	NA	NA	NA	NA	rs2710323	48132866	53603354	6.552e-18	Overlap
chr3	ENSG00000131374	TBC1D5	17154000	17354000	7.6021e-06	2.4476e-09	chr3_17254000_I	17254000	1.06279	0.0002556	TRUE	rs4330281	17221366	17888266	4.64e-09	Overlap	rs11409090	17221017	17888256	2.11e-09	Overlap	NA	NA	NA	NA	NA	rs6577597	16654845	17938226	9.065e-08	Overlap
chr1	ENSG00000198837;ENSG00000160741;ENSG00000143570;ENSG00000143578;ENSG00000143543;ENSG00000143545;ENSG00000177954;ENSG00000143552	DENND4B;CRTC2;SLC39A1;CREB3L4;JTB;RAB13;RPS27;NUP210L	153901061	154101061	7.6306e-06	1.1685e-07	rs114334161	154001061	1.12064	0.0004011	TRUE	NA	NA	NA	NA	NA	NA	NA	NA	NA	NA	NA	NA	NA	NA	NA	rs10127983	153668276	154309276	1,18E-08	Overlap
chr4	ENSG00000169851	PCDH7	30723157	30923157	7.6472e-06	3.1485e-09	rs13145415	30823157	1.06163	5.626e-05	FALSE	NA	NA	NA	NA	NA	NA	NA	NA	NA	NA	NA	NA	NA	NA	NA	NA	NA	NA	NA	NA
chr5	ENSG00000145687	SSBP2	80978446	81178446	7.6473e-06	7.0492e-07	rs12521503	81078446	0.952844	2.325e-05	FALSE	NA	NA	NA	NA	NA	NA	NA	NA	NA	NA	NA	NA	NA	NA	NA	NA	NA	NA	NA	NA
chr21	ENSG00000249209;ENSG00000205726;ENSG00000241837	AP000304.12;ITSN1;ATP5O	35220818	35420818	7.653e-06	0.0007838	rs78449000	35320818	0.929696	0.0006151	FALSE	NA	NA	NA	NA	NA	NA	NA	NA	NA	NA	NA	NA	NA	NA	NA	NA	NA	NA	NA	NA
chr2	ENSG00000179915	NRXN1	50877488	51077488	7.6775e-06	0.00021959	chr2_50977488_I	50977488	0.951801	0.0006529	FALSE	NA	NA	NA	NA	NA	NA	NA	NA	NA	NA	NA	NA	NA	NA	NA	NA	NA	NA	NA	NA
chr13	ENSG00000183098	GPC6	94211998	94411998	7.6972e-06	0.011196	rs9556314	94311998	1.04624	6.708e-05	FALSE	NA	NA	NA	NA	NA	NA	NA	NA	NA	NA	NA	NA	NA	NA	NA	NA	NA	NA	NA	NA
chr10	ENSG00000172987	HPSE2	100775162	100975162	7.7125e-06	0.0090544	rs10883270	100875162	1.05929	0.0005173	FALSE	NA	NA	NA	NA	NA	NA	NA	NA	NA	NA	NA	NA	NA	NA	NA	NA	NA	NA	NA	NA
chr1			189838963	190038963	7.7185e-06	1.5316e-06	chr1_189938963_I	189938963	0.95371	0.0001634	FALSE	NA	NA	NA	NA	NA	NA	NA	NA	NA	NA	NA	NA	NA	NA	NA	NA	NA	NA	NA	NA
chr5	ENSG00000164171;ENSG00000164172	ITGA2;MOCS2	52320938	52520938	7.7445e-06	0.00018649	rs27419	52420938	0.95199	9.917e-06	FALSE	NA	NA	NA	NA	NA	NA	NA	NA	NA	NA	NA	NA	NA	NA	NA	NA	NA	NA	NA	NA
chr2	ENSG00000168280;ENSG00000150556	KIF5C;LYPD6B	149788184	149988184	7.7511e-06	0.0046982	rs17347194	149888184	0.949992	0.000616	TRUE	rs200327371	149390778	149520178	1.59e-08	268006	NA	NA	NA	NA	NA	NA	NA	NA	NA	NA	NA	NA	NA	NA	NA
chr5	ENSG00000145934;ENSG00000113645	TENM2;WWC1	167565219	167765219	7.791e-06	4.5532e-06	rs150021651	167665219	0.926535	0.0001479	FALSE	NA	NA	NA	NA	NA	NA	NA	NA	NA	NA	NA	NA	NA	NA	NA	NA	NA	NA	NA	NA
chr2	ENSG00000170745	KCNS3	18191236	18391236	7.7951e-06	6.291e-05	chr2_18291236_D	18291236	0.92904	0.0001367	FALSE	NA	NA	NA	NA	NA	NA	NA	NA	NA	NA	NA	NA	NA	NA	NA	NA	NA	NA	NA	NA
chr8			2405553	2605553	7.7955e-06	2.3517e-05	rs34768008	2505553	1.08134	2.413e-05	FALSE	NA	NA	NA	NA	NA	NA	NA	NA	NA	NA	NA	NA	NA	NA	NA	NA	NA	NA	NA	NA
chr1	ENSG00000120332;ENSG00000235750	TNN;KIAA0040	175032938	175232938	7.803e-06	2.159e-07	rs2285217	175132938	1.05043	7.015e-06	TRUE	NA	NA	NA	NA	NA	rs6701877	173867252	174613056	2.37e-08	419882	NA	NA	NA	NA	NA	rs61828917	173320303	175050303	8.413e-07	Overlap
chr14	ENSG00000151322	NPAS3	34135931	34335931	7.8143e-06	1.3346e-08	rs35035753	34235931	0.93782	2.247e-05	FALSE	NA	NA	NA	NA	NA	NA	NA	NA	NA	NA	NA	NA	NA	NA	NA	NA	NA	NA	NA	NA
chr5	ENSG00000170624	SGCD	155629890	155829890	7.8173e-06	6.9359e-09	rs1580927	155729890	1.04446	0.0003207	TRUE	NA	NA	NA	NA	NA	NA	NA	NA	NA	NA	NA	NA	NA	NA	NA	rs12652777	155602075	155966075	1.546e-05	Overlap
chr2			180979309	181179309	7.8271e-06	8.4824e-06	rs115891338	181079309	1.09035	0.0003035	FALSE	NA	NA	NA	NA	NA	NA	NA	NA	NA	NA	NA	NA	NA	NA	NA	NA	NA	NA	NA	NA
chr7	ENSG00000131558	EXOC4	133274688	133474688	7.8608e-06	1.6583e-09	rs11974903	133374688	0.832016	0.0007002	TRUE	NA	NA	NA	NA	NA	NA	NA	NA	NA	NA	NA	NA	NA	NA	NA	rs35792732	132761804	133723804	6.645e-06	Overlap
chr5			86836112	87036112	7.8681e-06	4.9985e-05	rs71637279	86936112	1.12075	0.0009981	TRUE	NA	NA	NA	NA	NA	NA	NA	NA	NA	NA	NA	NA	NA	NA	NA	rs115325222	86671950	88940639	1.746e-06	Overlap
chr2	ENSG00000055813	CCDC85A	56510679	56710679	7.8688e-06	0.00073366	rs114141294	56610679	1.15096	0.0005678	FALSE	NA	NA	NA	NA	NA	NA	NA	NA	NA	NA	NA	NA	NA	NA	NA	NA	NA	NA	NA	NA
chr1			81401137	81601137	7.8786e-06	0.0009444	rs12734918	81501137	1.05032	0.0001604	FALSE	NA	NA	NA	NA	NA	NA	NA	NA	NA	NA	NA	NA	NA	NA	NA	NA	NA	NA	NA	NA
chr5	ENSG00000151422	FER	108153301	108353301	7.8831e-06	0.00015109	rs74674001	108253301	1.11193	0.0001935	FALSE	NA	NA	NA	NA	NA	NA	NA	NA	NA	NA	NA	NA	NA	NA	NA	NA	NA	NA	NA	NA
chr1	ENSG00000203697;ENSG00000162909;ENSG00000143514	CAPN8;CAPN2;TP53BP2	223798690	223998690	7.8872e-06	3.5238e-07	rs12130788	223898690	1.07691	0.0004918	FALSE	NA	NA	NA	NA	NA	NA	NA	NA	NA	NA	NA	NA	NA	NA	NA	NA	NA	NA	NA	NA
chr3			80564049	80764049	7.8897e-06	1.497e-09	rs9871623	80664049	1.19423	0.0009986	TRUE	NA	NA	NA	NA	NA	NA	NA	NA	NA	NA	NA	NA	NA	NA	NA	rs28490262	79814042	81178042	1.952e-07	Overlap
chr8	ENSG00000153317	ASAP1	131136344	131336344	7.9513e-06	8.8173e-06	rs72722389	131236344	0.885238	0.0001107	FALSE	NA	NA	NA	NA	NA	NA	NA	NA	NA	NA	NA	NA	NA	NA	NA	NA	NA	NA	NA	NA
chr10	ENSG00000148572;ENSG00000171988	NRBF2;JMJD1C	64751255	64951255	8.008e-06	1.5325e-08	rs118005616	64851255	0.89021	8.506e-05	TRUE	NA	NA	NA	NA	NA	NA	NA	NA	NA	NA	rs111364339	64857872	64857872	5.37e-09	Overlap	rs7915131	64337156	64539756	1.787e-05	332599
chr5	ENSG00000169302;ENSG00000113657	STK32A;DPYSL3	146664207	146864207	8.0146e-06	0.0012561	rs111500436	146764207	1.09977	0.0002463	TRUE	NA	NA	NA	NA	NA	NA	NA	NA	NA	NA	NA	NA	NA	NA	NA	rs1126057	146138724	146481124	2.133e-05	328483
chr10	ENSG00000180745;ENSG00000132334	CLRN3;PTPRE	129674858	129874858	8.0639e-06	1.2629e-05	rs74504297	129774858	0.892706	6.433e-05	FALSE	NA	NA	NA	NA	NA	NA	NA	NA	NA	NA	NA	NA	NA	NA	NA	NA	NA	NA	NA	NA
chr6			140934427	141134427	8.0696e-06	0.0045031	rs185326957	141034427	1.08405	0.0001291	FALSE	NA	NA	NA	NA	NA	NA	NA	NA	NA	NA	NA	NA	NA	NA	NA	NA	NA	NA	NA	NA
chr2	ENSG00000188886;ENSG00000158050;ENSG00000084090;ENSG00000135956;ENSG00000144021;ENSG00000144028;ENSG00000198885	ASTL;DUSP2;STARD7;TMEM127;CIAO1;SNRNP200;ITPRIPL1	96796544	96996544	8.104e-06	3.6913e-06	chr2_96896544_I	96896544	0.940071	1.79e-05	TRUE	NA	NA	NA	NA	NA	NA	NA	NA	NA	NA	NA	NA	NA	NA	NA	rs7575796	97450526	98649526	2.921e-05	453982
chr6			140365741	140565741	8.131e-06	4.9853e-06	rs145755204	140465741	1.19937	9.178e-05	FALSE	NA	NA	NA	NA	NA	NA	NA	NA	NA	NA	NA	NA	NA	NA	NA	NA	NA	NA	NA	NA
chr5	ENSG00000134986	NREP	110981490	111181490	8.1323e-06	0.00012776	rs17133695	111081490	0.914846	0.0009934	FALSE	NA	NA	NA	NA	NA	NA	NA	NA	NA	NA	NA	NA	NA	NA	NA	NA	NA	NA	NA	NA
chr12	ENSG00000185591;ENSG00000135409;ENSG00000205352;ENSG00000197111;ENSG00000139625;ENSG00000139546;ENSG00000267281;ENSG00000139574;ENSG00000170653	SP1;AMHR2;PRR13;PCBP2;MAP3K12;TARBP2;RP11-793H13.10;NPFF;ATF7	53782216	53982216	8.1558e-06	1.7026e-07	rs34614022	53882216	0.941673	0.000449	TRUE	NA	NA	NA	NA	NA	NA	NA	NA	NA	NA	NA	NA	NA	NA	NA	rs61928076	53425164	54110164	4.227e-05	Overlap
chr4	ENSG00000152208;ENSG00000172238	GRID2;ATOH1	94622453	94822453	8.1985e-06	0.0006032	rs77392260	94722453	0.869618	0.0009657	FALSE	NA	NA	NA	NA	NA	NA	NA	NA	NA	NA	NA	NA	NA	NA	NA	NA	NA	NA	NA	NA
chr8			937741	1137741	8.2033e-06	1.3015e-08	rs75183721	1037741	1.24284	0.0003013	FALSE	NA	NA	NA	NA	NA	NA	NA	NA	NA	NA	NA	NA	NA	NA	NA	NA	NA	NA	NA	NA
chr5			124875265	125075265	8.2041e-06	3.4751e-08	rs114042773	124975265	0.84055	1.415e-06	FALSE	NA	NA	NA	NA	NA	NA	NA	NA	NA	NA	NA	NA	NA	NA	NA	NA	NA	NA	NA	NA
chr3	ENSG00000131374	TBC1D5	17275214	17475214	8.2086e-06	4.9854e-09	rs895429	17375214	0.882145	0.0001629	TRUE	rs4330281	17221366	17888266	4.64e-09	Overlap	rs11409090	17221017	17888256	2.11e-09	Overlap	rs4330281	17859366	17859366	3.04e-08	384152	rs6577597	16654845	17938226	9.065e-08	Overlap
chr5			23095394	23295394	8.2202e-06	8.7907e-06	rs310892	23195394	0.93463	0.0008317	TRUE	NA	NA	NA	NA	NA	NA	NA	NA	NA	NA	NA	NA	NA	NA	NA	rs11750149	22724888	23038888	4.121e-05	210506
chr4			189661488	189861488	8.2401e-06	0.0002048	rs62341786	189761488	0.938	0.0005474	FALSE	NA	NA	NA	NA	NA	NA	NA	NA	NA	NA	NA	NA	NA	NA	NA	NA	NA	NA	NA	NA
chr18	ENSG00000197971;ENSG00000166573	MBP;GALR1	74786502	74986502	8.2766e-06	8.4832e-06	rs35644804	74886502	1.12975	0.0007561	FALSE	NA	NA	NA	NA	NA	NA	NA	NA	NA	NA	NA	NA	NA	NA	NA	NA	NA	NA	NA	NA
chr12	ENSG00000179088	C12orf42	103638268	103838268	8.2837e-06	5.2485e-07	rs11609171	103738268	1.08937	0.0002078	TRUE	rs10860964	103559855	103616655	4.84e-08	21613	rs36104021	103361112	103382325	7.31e-09	255943	NA	NA	NA	NA	NA	rs7133857	103439131	103675331	2.768e-05	Overlap
chr3	ENSG00000131374	TBC1D5	17414794	17614794	8.3126e-06	2.2031e-09	rs9877883	17514794	0.89012	0.0002771	TRUE	rs4330281	17221366	17888266	4.64e-09	Overlap	rs11409090	17221017	17888256	2.11e-09	Overlap	rs4330281	17859366	17859366	3.04e-08	244572	rs6577597	16654845	17938226	9.065e-08	Overlap
chr7	ENSG00000184903	IMMP2L	110387373	110587373	8.3239e-06	0.0007902	rs147061735	110487373	0.827369	0.0001393	TRUE	rs13240464	110843815	111205915	3.03e-13	256442	rs12705761	110850439	111180544	5.11e-11	263066	rs214467	110858268	110858268	7.68e-13	270895	rs38752	110534912	111320912	2.237e-11	Overlap
chr5	ENSG00000170571	EMB	49520899	49720899	8.3247e-06	6.6532e-08	rs192529033	49620899	0.93754	0.0001809	TRUE	NA	NA	NA	NA	NA	rs77853293	49441779	49884022	1.77e-08	Overlap	rs10940346	49806042	49806042	1.11e-08	85143	rs8175378	49356710	50211710	6.621e-07	Overlap
chr8	ENSG00000168079;ENSG00000189233;ENSG00000134014	SCARA5;NUGGC;ELP3	27785843	27985843	8.3799e-06	0.00061463	rs11993800	27885843	0.952753	0.0009693	TRUE	rs73229090	27412627	27453627	2.1e-08	332216	rs11783093	27327841	27453762	7.64e-12	332081	NA	NA	NA	NA	NA	rs73229090	27227127	27607127	3.146e-10	343716
chr6	ENSG00000170162;ENSG00000047936;ENSG00000047932	VGLL2;ROS1;GOPC	117509096	117709096	8.4062e-06	9.5882e-05	rs185165809	117609096	0.83318	9.238e-05	FALSE	NA	NA	NA	NA	NA	NA	NA	NA	NA	NA	NA	NA	NA	NA	NA	NA	NA	NA	NA	NA
chr2			76513799	76713799	8.4104e-06	0.0014767	rs148457109	76613799	0.851296	0.0007508	TRUE	NA	NA	NA	NA	NA	NA	NA	NA	NA	NA	NA	NA	NA	NA	NA	rs11897811	76190639	76533139	5.982e-06	Overlap
chr7	ENSG00000091129	NRCAM	107820134	108020134	8.4434e-06	0.00079407	rs2300009	107920134	0.91631	0.0009178	FALSE	NA	NA	NA	NA	NA	NA	NA	NA	NA	NA	NA	NA	NA	NA	NA	NA	NA	NA	NA	NA
chr7	ENSG00000187416	LHFPL3	103958197	104158197	8.4637e-06	1.4448e-06	chr7_104058197_D	104058197	0.91668	3.67e-05	TRUE	rs6466055	104598064	105063064	1.13e-09	439867	rs7789569	104597669	105063372	7e-11	439472	NA	NA	NA	NA	NA	rs2299409	103597171	103921571	4.223e-05	146026
chr3	ENSG00000163637	PRICKLE2	64114457	64314457	8.4648e-06	1.7929e-10	rs55851928	64214457	0.92663	0.0005463	TRUE	rs832187	63792650	64004050	1.43e-08	110407	rs704373	63792668	64003983	1.39e-10	110474	rs832190	63842629	63842629	3.93e-08	271828	rs704364	63665734	64165734	7.071e-07	Overlap
chr1	ENSG00000060688;ENSG00000121766;ENSG00000121769;ENSG00000168528;ENSG00000268950	SNRNP40;ZCCHC17;FABP3;SERINC2;AC114494.1	31731870	31931870	8.4693e-06	0.0026613	rs7551345	31831870	0.938007	3.509e-06	FALSE	NA	NA	NA	NA	NA	NA	NA	NA	NA	NA	NA	NA	NA	NA	NA	NA	NA	NA	NA	NA
chr4	ENSG00000164114	MAP9	156230014	156430014	8.5077e-06	3.3847e-10	rs74500190	156330014	0.81123	0.0003321	FALSE	NA	NA	NA	NA	NA	NA	NA	NA	NA	NA	NA	NA	NA	NA	NA	NA	NA	NA	NA	NA
chr8	ENSG00000185697;ENSG00000175073;ENSG00000270024;ENSG00000213865;ENSG00000104205	MYBL1;VCPIP1;C8orf44-SGK3;C8orf44;SGK3	67468705	67668705	8.5164e-06	1.4153e-05	rs117045326	67568705	1.29149	7.44e-06	FALSE	NA	NA	NA	NA	NA	NA	NA	NA	NA	NA	NA	NA	NA	NA	NA	NA	NA	NA	NA	NA
chr19	ENSG00000196263;ENSG00000196867;ENSG00000197016;ENSG00000197951;ENSG00000268182;ENSG00000127903	ZNF471;ZFP28;ZNF470;ZNF71;SMIM17;ZNF835	57041174	57241174	8.529e-06	5.0436e-11	rs55744460	57141174	0.92256	0.0006294	TRUE	NA	NA	NA	NA	NA	NA	NA	NA	NA	NA	NA	NA	NA	NA	NA	rs758749	57091218	57244168	1.424e-05	Overlap
chr1	ENSG00000183780	SLC35F3	234204955	234404955	8.5468e-06	0.0085088	rs114958042	234304955	1.19997	9.686e-05	FALSE	NA	NA	NA	NA	NA	NA	NA	NA	NA	NA	NA	NA	NA	NA	NA	NA	NA	NA	NA	NA
chr11			133507573	133707573	8.56e-06	0.00047444	rs145361502	133607573	0.81115	0.0002557	TRUE	rs75059851	133808069	133852969	3.87e-11	100496	rs4936215	133822133	133853008	5.32e-14	114560	rs75059851	133822569	133822569	8.77e-13	114996	rs4936215	133652666	133956837	4.156e-12	Overlap
chr4	ENSG00000181215;ENSG00000152969	C4orf50;JAKMIP1	5907400	6107400	8.5774e-06	0.00017832	rs73795162	6007400	1.06535	6.578e-05	FALSE	NA	NA	NA	NA	NA	NA	NA	NA	NA	NA	NA	NA	NA	NA	NA	NA	NA	NA	NA	NA
chr11	ENSG00000168005;ENSG00000072518;ENSG00000167771;ENSG00000110583;ENSG00000176340;ENSG00000256100	C11orf84;MARK2;RCOR2;NAA40;COX8A;AP000721.4	63548573	63748573	8.646e-06	1.9821e-08	rs11231629	63648573	1.05717	1.818e-06	FALSE	NA	NA	NA	NA	NA	NA	NA	NA	NA	NA	NA	NA	NA	NA	NA	NA	NA	NA	NA	NA
chr8	ENSG00000165061	ZMAT4	40696238	40896238	8.6579e-06	1.4516e-09	rs80199692	40796238	0.95371	0.0002667	TRUE	NA	NA	NA	NA	NA	NA	NA	NA	NA	NA	NA	NA	NA	NA	NA	rs34019752	40147465	40465765	4,85E-08	414473
chr2	ENSG00000071967;ENSG00000077380;ENSG00000268821	CYBRD1;DYNC1I2;AC068039.1	172377555	172577555	8.7537e-06	0.00050797	rs144131565	172477555	1.25033	0.0007586	TRUE	NA	NA	NA	NA	NA	NA	NA	NA	NA	NA	NA	NA	NA	NA	NA	rs62184960	172893889	173059089	1.559e-05	316334
chr7	ENSG00000184903;ENSG00000173114	IMMP2L;LRRN3	110545014	110745014	8.8164e-06	3.6264e-07	rs148314692	110645014	0.84806	0.0009589	TRUE	rs13240464	110843815	111205915	3.03e-13	98801	rs12705761	110850439	111180544	5.11e-11	105425	rs214467	110858268	110858268	7.68e-13	113254	rs38752	110534912	111320912	2.237e-11	Overlap
chr2	ENSG00000115239;ENSG00000270898	GPR75-ASB3;ASB3	53769718	53969718	8.8521e-06	4.9598e-06	chr2_53869718_D	53869718	1.04991	0.0002332	FALSE	NA	NA	NA	NA	NA	NA	NA	NA	NA	NA	NA	NA	NA	NA	NA	NA	NA	NA	NA	NA
chr21			24945811	25145811	8.8738e-06	1.0213e-05	rs113870545	25045811	1.08686	0.0006852	FALSE	NA	NA	NA	NA	NA	NA	NA	NA	NA	NA	NA	NA	NA	NA	NA	NA	NA	NA	NA	NA
chr10	ENSG00000182771	GRID1	87578539	87778539	8.882e-06	0.0060926	rs7073759	87678539	1.0709	7.146e-05	FALSE	NA	NA	NA	NA	NA	NA	NA	NA	NA	NA	NA	NA	NA	NA	NA	NA	NA	NA	NA	NA
chr17	ENSG00000185262;ENSG00000129646;ENSG00000161542;ENSG00000176170;ENSG00000175931	UBALD2;QRICH2;PRPSAP1;SPHK1;UBE2O	74238250	74438250	8.918e-06	6.4157e-07	rs75496059	74338250	1.11505	0.0007091	FALSE	NA	NA	NA	NA	NA	NA	NA	NA	NA	NA	NA	NA	NA	NA	NA	NA	NA	NA	NA	NA
chr16	ENSG00000141002;ENSG00000258839;ENSG00000198211;ENSG00000258947;ENSG00000140995;ENSG00000177946;ENSG00000003249;ENSG00000141013;ENSG00000221819;ENSG00000126856	TCF25;MC1R;TUBB3;TUBB3;DEF8;CENPBD1;DBNDD1;GAS8;C16orf3;PRDM7	89945986	90145986	8.9468e-06	4.7386e-10	rs11648898	90045986	1.05369	0.0004242	TRUE	NA	NA	NA	NA	NA	NA	NA	NA	NA	NA	NA	NA	NA	NA	NA	rs11076631	89337975	90324372	7.285e-07	Overlap
chr17	ENSG00000108671;ENSG00000176749;ENSG00000176658	PSMD11;CDK5R1;MYO1D	30787547	30987547	8.9831e-06	2.0201e-06	rs7218607	30887547	0.95839	0.0002834	FALSE	NA	NA	NA	NA	NA	NA	NA	NA	NA	NA	NA	NA	NA	NA	NA	NA	NA	NA	NA	NA
chr7	ENSG00000215045;ENSG00000136247;ENSG00000146576;ENSG00000236609;ENSG00000198580;ENSG00000164631	GRID2IP;ZDHHC4;C7orf26;ZNF853;AC073343.1;ZNF12	6574496	6774496	9.041e-06	2.441e-05	rs35792047	6674496	0.955904	0.0004211	FALSE	NA	NA	NA	NA	NA	NA	NA	NA	NA	NA	NA	NA	NA	NA	NA	NA	NA	NA	NA	NA
chr2	ENSG00000115504	EHBP1	62836070	63036070	9.051e-06	0.0001203	chr2_62936070_D	62936070	1.05548	0.0007194	FALSE	NA	NA	NA	NA	NA	NA	NA	NA	NA	NA	NA	NA	NA	NA	NA	NA	NA	NA	NA	NA
chr17	ENSG00000132361;ENSG00000132359	CLUH;RAP1GAP2	2613120	2813120	9.0905e-06	0.0006683	rs142643401	2713120	0.835436	0.000812	TRUE	rs4523957	2095899	2220799	2.86e-10	392321	rs7216638	2059961	2216258	4.59e-10	396862	NA	NA	NA	NA	NA	rs12943566	1933774	2287474	1.401e-08	455346
chr14	ENSG00000100592;ENSG00000181619;ENSG00000126790;ENSG00000050130;ENSG00000151838	DAAM1;GPR135;L3HYPDH;JKAMP;CCDC175	59775052	59975052	9.1164e-06	1.0923e-06	rs113562114	59875052	1.09538	3.341e-05	TRUE	NA	NA	NA	NA	NA	rs150437760	59864362	60033892	4.58e-08	Overlap	NA	NA	NA	NA	NA	rs113239787	59535960	60135960	3.777e-05	Overlap
chr13	ENSG00000130177;ENSG00000169062;ENSG00000198824	CDC16;UPF3A;CHAMP1	114908188	115108188	9.1246e-06	2.9573e-07	rs17291159	115008188	1.10628	0.0003093	FALSE	NA	NA	NA	NA	NA	NA	NA	NA	NA	NA	NA	NA	NA	NA	NA	NA	NA	NA	NA	NA
chr15	ENSG00000136371;ENSG00000259332;ENSG00000180953;ENSG00000259642;ENSG00000257028;ENSG00000140379	MTHFS;ST20-MTHFS;ST20;C15orf37;C15ORF37;BCL2A1	80091211	80291211	9.1324e-06	0.0086233	rs145958108	80191211	0.82895	0.0001233	FALSE	NA	NA	NA	NA	NA	NA	NA	NA	NA	NA	NA	NA	NA	NA	NA	NA	NA	NA	NA	NA
chr3	ENSG00000145012;ENSG00000213132	LPP;AC022498.1	187787577	187987577	9.1365e-06	9.1384e-08	rs16863064	187887577	1.0661	8.102e-06	FALSE	NA	NA	NA	NA	NA	NA	NA	NA	NA	NA	NA	NA	NA	NA	NA	NA	NA	NA	NA	NA
chr3	ENSG00000144455	SUMF1	3918988	4118988	9.1746e-06	0.0012779	rs149932208	4018988	0.90384	9.009e-05	FALSE	NA	NA	NA	NA	NA	NA	NA	NA	NA	NA	NA	NA	NA	NA	NA	NA	NA	NA	NA	NA
chr11	ENSG00000137699;ENSG00000176984;ENSG00000184232;ENSG00000137709	TRIM29;AP000679.2;OAF;POU2F3	119975939	120175939	9.1797e-06	0.00072489	rs896695	120075939	0.928203	3.32e-05	FALSE	NA	NA	NA	NA	NA	NA	NA	NA	NA	NA	NA	NA	NA	NA	NA	NA	NA	NA	NA	NA
chr22	ENSG00000100122;ENSG00000196431	CRYBB1;CRYBA4	26995262	27195262	9.2047e-06	7.7648e-05	rs28613882	27095262	1.12558	0.0008569	FALSE	NA	NA	NA	NA	NA	NA	NA	NA	NA	NA	NA	NA	NA	NA	NA	NA	NA	NA	NA	NA
chr1	ENSG00000174574;ENSG00000168653;ENSG00000127603	AKIRIN1;NDUFS5;MACF1	39441014	39641014	9.2553e-06	1.7657e-05	rs60859445	39541014	1.05159	0.0008769	FALSE	NA	NA	NA	NA	NA	NA	NA	NA	NA	NA	NA	NA	NA	NA	NA	NA	NA	NA	NA	NA
chr9	ENSG00000106829	TLE4	82138544	82338544	9.3239e-06	1.1762e-06	rs10119848	82238544	1.05033	7.022e-05	FALSE	NA	NA	NA	NA	NA	NA	NA	NA	NA	NA	NA	NA	NA	NA	NA	NA	NA	NA	NA	NA
chr10	ENSG00000151240	DIP2C	347386	547386	9.3395e-06	0.00028488	rs180801528	447386	0.803	0.0001169	FALSE	NA	NA	NA	NA	NA	NA	NA	NA	NA	NA	NA	NA	NA	NA	NA	NA	NA	NA	NA	NA
chr3			146902689	147102689	9.3582e-06	0.00050206	chr3_147002689_D	147002689	0.94441	8.587e-05	FALSE	NA	NA	NA	NA	NA	NA	NA	NA	NA	NA	NA	NA	NA	NA	NA	NA	NA	NA	NA	NA
chr15	ENSG00000248905	FMN1	33070930	33270930	9.384e-06	2.8904e-05	rs543354	33170930	1.15488	2.664e-05	FALSE	NA	NA	NA	NA	NA	NA	NA	NA	NA	NA	NA	NA	NA	NA	NA	NA	NA	NA	NA	NA
chr3	ENSG00000196776	CD47	107664406	107864406	9.3921e-06	5.7552e-09	chr3_107764406_I	107764406	0.960698	0.0007812	TRUE	NA	NA	NA	NA	NA	NA	NA	NA	NA	NA	NA	NA	NA	NA	NA	rs167924	107118837	107600837	3.058e-05	284569
chr5	ENSG00000131508;ENSG00000171604	UBE2D2;CXXC5	138956304	139156304	9.4556e-06	1.2169e-09	rs80178217	139056304	0.935104	0.0001981	TRUE	NA	NA	NA	NA	NA	NA	NA	NA	NA	NA	NA	NA	NA	NA	NA	rs9687282	138875988	139136688	8.101e-06	Overlap
chr4			82993242	83193242	9.4941e-06	3.8586e-07	rs190282934	83093242	0.93221	0.0002466	FALSE	NA	NA	NA	NA	NA	NA	NA	NA	NA	NA	NA	NA	NA	NA	NA	NA	NA	NA	NA	NA
chr2			148149091	148349091	9.4962e-06	2.3811e-06	rs141768813	148249091	0.88453	0.0001381	FALSE	NA	NA	NA	NA	NA	NA	NA	NA	NA	NA	NA	NA	NA	NA	NA	NA	NA	NA	NA	NA
chr1			188684569	188884569	9.5192e-06	0.0019704	chr1_188784569_D	188784569	0.96002	0.0006204	FALSE	NA	NA	NA	NA	NA	NA	NA	NA	NA	NA	NA	NA	NA	NA	NA	NA	NA	NA	NA	NA
chr11	ENSG00000149256	TENM4	78698385	78898385	9.5338e-06	1.6547e-05	rs76991328	78798385	0.84366	0.0001446	FALSE	NA	NA	NA	NA	NA	NA	NA	NA	NA	NA	NA	NA	NA	NA	NA	NA	NA	NA	NA	NA
chr15			87960484	88160484	9.5495e-06	7.6346e-06	rs116896660	88060484	0.86459	0.00026	FALSE	NA	NA	NA	NA	NA	NA	NA	NA	NA	NA	NA	NA	NA	NA	NA	NA	NA	NA	NA	NA
chr17	ENSG00000007168;ENSG00000132361;ENSG00000132359	PAFAH1B1;CLUH;RAP1GAP2	2495133	2695133	9.5626e-06	6.1551e-05	rs149829712	2595133	0.817829	1.147e-05	TRUE	rs4523957	2095899	2220799	2.86e-10	274334	rs7216638	2059961	2216258	4.59e-10	278875	NA	NA	NA	NA	NA	rs12943566	1933774	2287474	1.401e-08	337359
chr1	ENSG00000117114	LPHN2	82086471	82286471	9.6198e-06	0.00066731	rs9730325	82186471	0.94488	0.0008783	FALSE	NA	NA	NA	NA	NA	NA	NA	NA	NA	NA	NA	NA	NA	NA	NA	NA	NA	NA	NA	NA
chr12	ENSG00000111530	CAND1	67511032	67711032	9.635e-06	1.9646e-06	chr12_67611032_D	67611032	0.92858	0.0006654	FALSE	NA	NA	NA	NA	NA	NA	NA	NA	NA	NA	NA	NA	NA	NA	NA	NA	NA	NA	NA	NA
chr16	ENSG00000167264;ENSG00000072736;ENSG00000103067	DUS2;NFATC3;ESRP2	68067786	68267786	9.6635e-06	6.4614e-05	rs61202983	68167786	0.918788	0.0009804	TRUE	rs8044995	67709340	68311340	1.51e-08	Overlap	rs1975802	67708897	68305708	3.56e-08	Overlap	NA	NA	NA	NA	NA	NA	NA	NA	NA	NA
chr7			109738447	109938447	9.7169e-06	8.3944e-08	chr7_109838447_D	109838447	0.907194	0.0003571	TRUE	rs211829	110034393	110106693	3.71e-08	95946	rs211829	110034378	110106697	2.29e-09	95931	NA	NA	NA	NA	NA	rs6969410	109874015	110188815	2.676e-09	Overlap
chr15	ENSG00000137766	UNC13C	54611006	54811006	9.7452e-06	0.0059548	rs138351480	54711006	0.8626	0.0003076	FALSE	NA	NA	NA	NA	NA	NA	NA	NA	NA	NA	NA	NA	NA	NA	NA	NA	NA	NA	NA	NA
chr3	ENSG00000114405;ENSG00000153266;ENSG00000163618	C3orf14;FEZF2;CADPS	62310148	62510148	9.7782e-06	1.0511e-09	rs74278894	62410148	0.912559	0.0003111	FALSE	NA	NA	NA	NA	NA	NA	NA	NA	NA	NA	NA	NA	NA	NA	NA	NA	NA	NA	NA	NA
chr4	ENSG00000135605;ENSG00000109171	TEC;SLAIN2	48247746	48447746	9.8062e-06	4.2261e-05	chr4_48347746_D	48347746	0.88683	0.0008082	FALSE	NA	NA	NA	NA	NA	NA	NA	NA	NA	NA	NA	NA	NA	NA	NA	NA	NA	NA	NA	NA
chr16	ENSG00000166501	PRKCB	23932981	24132981	9.8189e-06	1.2494e-07	rs12444942	24032981	0.931185	0.0006519	TRUE	NA	NA	NA	NA	NA	rs198160	24238065	24240725	4.88e-08	105084	NA	NA	NA	NA	NA	NA	NA	NA	NA	NA
chr6	ENSG00000124788	ATXN1	16299810	16499810	9.8322e-06	5.9202e-07	rs179938	16399810	0.90041	0.0002445	FALSE	NA	NA	NA	NA	NA	NA	NA	NA	NA	NA	NA	NA	NA	NA	NA	NA	NA	NA	NA	NA
chr15	ENSG00000138593;ENSG00000166200;ENSG00000185634	SECISBP2L;COPS2;SHC4	49232423	49432423	9.8431e-06	1.9323e-06	rs17471606	49332423	0.8996	0.0004023	FALSE	NA	NA	NA	NA	NA	NA	NA	NA	NA	NA	NA	NA	NA	NA	NA	NA	NA	NA	NA	NA
chr1	ENSG00000162738;ENSG00000162739;ENSG00000066294	VANGL2;SLAMF6;CD84	160368756	160568756	9.8577e-06	0.00041316	rs1249548	160468756	0.907375	5.308e-05	FALSE	NA	NA	NA	NA	NA	NA	NA	NA	NA	NA	NA	NA	NA	NA	NA	NA	NA	NA	NA	NA
chr2			168409658	168609658	9.8684e-06	4.042e-08	chr2_168509658_D	168509658	1.26062	6.5e-05	FALSE	NA	NA	NA	NA	NA	NA	NA	NA	NA	NA	NA	NA	NA	NA	NA	NA	NA	NA	NA	NA
chr11	ENSG00000180210;ENSG00000175216;ENSG00000134569	F2;CKAP5;LRP4	46741274	46941274	9.8941e-06	3.701e-11	chr11_46841274_I	46841274	0.888344	0.0001061	TRUE	rs61126341	46342943	46751213	1.26e-11	Overlap	rs7951870	46342942	46751495	2.99e-13	Overlap	rs61882743	46548754	46548754	6.99e-12	192520	rs12285419	46021598	48491598	1.071e-13	Overlap
chr6	ENSG00000198225;ENSG00000146166	FKBP1C;LGSN	63855964	64055964	9.9137e-06	7.9824e-06	rs148570095	63955964	0.823167	0.0005945	TRUE	NA	NA	NA	NA	NA	NA	NA	NA	NA	NA	NA	NA	NA	NA	NA	rs9341835	63846180	64646180	1.156e-05	Overlap
chr2	ENSG00000163596;ENSG00000138442;ENSG00000138380;ENSG00000144426	ICA1L;WDR12;CARF;NBEAL1	203729024	203929024	9.936e-06	0.0012768	rs10932005	203829024	0.91366	0.0009344	FALSE	NA	NA	NA	NA	NA	NA	NA	NA	NA	NA	NA	NA	NA	NA	NA	NA	NA	NA	NA	NA
chr16	ENSG00000196436;ENSG00000140839;ENSG00000090863	NPIPB15;CLEC18B;GLG1	74365879	74565879	9.9712e-06	1.0115e-05	chr16_74465879_I	74465879	1.04529	0.0006412	FALSE	NA	NA	NA	NA	NA	NA	NA	NA	NA	NA	NA	NA	NA	NA	NA	NA	NA	NA	NA	NA
chr1	ENSG00000116824	CD2	117250360	117450360	9.9784e-06	0.00059144	rs7547629	117350360	0.9062	0.0005909	FALSE	NA	NA	NA	NA	NA	NA	NA	NA	NA	NA	NA	NA	NA	NA	NA	NA	NA	NA	NA	NA
chr22	ENSG00000213923;ENSG00000168135;ENSG00000100196;ENSG00000100201	CSNK1E;KCNJ4;KDELR3;DDX17	38704784	38904784	1.0018e-05	8.7529e-07	rs28877380	38804784	0.82325	6.783e-05	FALSE	NA	NA	NA	NA	NA	NA	NA	NA	NA	NA	NA	NA	NA	NA	NA	NA	NA	NA	NA	NA
chr22	ENSG00000196588;ENSG00000128285	MKL1;MCHR1	40949151	41149151	1.0031e-05	2.1685e-06	rs150917957	41049151	1.15431	0.0004457	TRUE	rs9607782	41408556	41675156	2.07e-11	259405	rs9607782	41408754	41684093	5.54e-13	259603	rs9607782	41587556	41587556	1.01e-12	438405	rs5751191	40562819	42765301	2.181e-11	Overlap
chr11	ENSG00000181518;ENSG00000171014;ENSG00000181499;ENSG00000196248;ENSG00000198674;ENSG00000254737;ENSG00000236981;ENSG00000234560;ENSG00000182634	OR8D4;OR4D5;OR6T1;OR10S1;OR10G6;OR10G4;OR10G9;OR10G8;OR10G7	123757544	123957544	1.0096e-05	0.00050919	chr11_123857544_I	123857544	0.880824	0.0003307	TRUE	rs77502336	123394636	123395986	7.54e-09	361558	NA	NA	NA	NA	NA	rs77502336	123394636	123394636	1.35e-09	362908	rs77502336	123296236	123446846	2.558e-08	362908
chr14	ENSG00000139970	RTN1	60146253	60346253	1.0122e-05	6.8878e-07	rs191429016	60246253	1.30774	0.0001501	TRUE	NA	NA	NA	NA	NA	rs150437760	59864362	60033892	4.58e-08	112361	NA	NA	NA	NA	NA	rs113239787	59535960	60135960	3.777e-05	230293
chr4	ENSG00000109265	KIAA1211	56994859	57194859	1.021e-05	1.417e-05	rs56130092	57094859	0.931558	0.0008563	FALSE	NA	NA	NA	NA	NA	NA	NA	NA	NA	NA	NA	NA	NA	NA	NA	NA	NA	NA	NA	NA
chr1	ENSG00000117154;ENSG00000179023	IGSF21;KLHDC7A	18691440	18891440	1.0224e-05	1.2448e-05	rs12140712	18791440	1.05633	3.35e-05	FALSE	NA	NA	NA	NA	NA	NA	NA	NA	NA	NA	NA	NA	NA	NA	NA	NA	NA	NA	NA	NA
chr16	ENSG00000078328	RBFOX1	7386000	7586000	1.0249e-05	7.255e-09	rs2058297	7486000	0.95456	0.0004751	TRUE	NA	NA	NA	NA	NA	rs12447542	7744180	7744180	1.44e-08	158180	NA	NA	NA	NA	NA	rs79478621	7686159	7808949	2.936e-05	100159
chr14	ENSG00000165533	TTC8	89340210	89540210	1.0275e-05	1.8568e-07	rs12889282	89440210	1.063	7.534e-05	FALSE	NA	NA	NA	NA	NA	NA	NA	NA	NA	NA	NA	NA	NA	NA	NA	NA	NA	NA	NA	NA
chr18			62526605	62726605	1.036e-05	4.0274e-05	rs113407122	62626605	0.89521	0.000704	FALSE	NA	NA	NA	NA	NA	NA	NA	NA	NA	NA	NA	NA	NA	NA	NA	NA	NA	NA	NA	NA
chr3			43982642	44182642	1.037e-05	9.4506e-07	rs114759661	44082642	1.13236	0.0001365	FALSE	NA	NA	NA	NA	NA	NA	NA	NA	NA	NA	NA	NA	NA	NA	NA	NA	NA	NA	NA	NA
chr3	ENSG00000162290;ENSG00000163932;ENSG00000163931	DCP1A;PRKCD;TKT	53224915	53424915	1.0454e-05	6.5887e-11	rs3732834	53324915	1.04938	1.184e-05	TRUE	rs2535627	52541105	52903405	4.26e-11	321510	rs312477	53443354	53538107	1.38e-08	18439	NA	NA	NA	NA	NA	rs2710323	48132866	53603354	6.552e-18	Overlap
chr8	ENSG00000123908;ENSG00000169398;ENSG00000104472	AGO2;PTK2;CHRAC1	141476720	141676720	1.0464e-05	0.0017854	rs2977458	141576720	1.05622	0.0002564	FALSE	NA	NA	NA	NA	NA	NA	NA	NA	NA	NA	NA	NA	NA	NA	NA	NA	NA	NA	NA	NA
chr22	ENSG00000219438	FAM19A5	49122787	49322787	1.0538e-05	7.7168e-06	rs139841651	49222787	0.844174	0.0002275	FALSE	NA	NA	NA	NA	NA	NA	NA	NA	NA	NA	NA	NA	NA	NA	NA	NA	NA	NA	NA	NA
chr4	ENSG00000109171;ENSG00000145248;ENSG00000182223;ENSG00000075539	SLAIN2;SLC10A4;ZAR1;FRYL	48380824	48580824	1.054e-05	1.9568e-05	rs60072842	48480824	1.07337	4.838e-06	FALSE	NA	NA	NA	NA	NA	NA	NA	NA	NA	NA	NA	NA	NA	NA	NA	NA	NA	NA	NA	NA
chr1	ENSG00000143119	CD53	111251627	111451627	1.0543e-05	6.4735e-06	rs111438920	111351627	0.930068	0.0008594	FALSE	NA	NA	NA	NA	NA	NA	NA	NA	NA	NA	NA	NA	NA	NA	NA	NA	NA	NA	NA	NA
chr1	ENSG00000116819;ENSG00000126067;ENSG00000142686;ENSG00000092853	TFAP2E;PSMB2;C1orf216;CLSPN	36054726	36254726	1.0555e-05	9.6617e-08	rs72659648	36154726	1.23516	0.0009067	TRUE	NA	NA	NA	NA	NA	NA	NA	NA	NA	NA	NA	NA	NA	NA	NA	rs581459	35542110	36664110	1,48E-09	Overlap
chr10	ENSG00000048740;ENSG00000148429	CELF2;USP6NL	11314439	11514439	1.058e-05	0.00012358	rs10732933	11414439	0.93548	0.0007811	FALSE	NA	NA	NA	NA	NA	NA	NA	NA	NA	NA	NA	NA	NA	NA	NA	NA	NA	NA	NA	NA
chr16	ENSG00000048471	SNX29	12186398	12386398	1.0588e-05	3.8099e-06	rs11641124	12286398	0.90638	0.0001813	FALSE	NA	NA	NA	NA	NA	NA	NA	NA	NA	NA	NA	NA	NA	NA	NA	NA	NA	NA	NA	NA
chr14	ENSG00000155463;ENSG00000155465;ENSG00000215306;ENSG00000172590;ENSG00000157227;ENSG00000197324;ENSG00000139890;ENSG00000100461;ENSG00000100462;ENSG00000092036;ENSG00000259132	OXA1L;SLC7A7;AL135998.1;MRPL52;MMP14;LRP10;REM2;RBM23;PRMT5;HAUS4;RP11-298I3.5	23235744	23435744	1.0617e-05	0.0003274	rs17277907	23335744	1.10043	0.0005434	FALSE	NA	NA	NA	NA	NA	NA	NA	NA	NA	NA	NA	NA	NA	NA	NA	NA	NA	NA	NA	NA
chr20	ENSG00000124198;ENSG00000124207	ARFGEF2;CSE1L	47523292	47723292	1.0625e-05	0.00024131	rs112340361	47623292	1.08546	0.0008332	TRUE	rs7267348	48114136	48131649	4.56e-08	390844	NA	NA	NA	NA	NA	NA	NA	NA	NA	NA	rs11696755	47980817	48181617	1.692e-07	257525
chr5			46042054	46242054	1.0712e-05	3.0021e-08	rs113409164	46142054	0.873195	0.0003568	TRUE	NA	NA	NA	NA	NA	NA	NA	NA	NA	NA	NA	NA	NA	NA	NA	rs10035564	44592500	46455282	7.913e-13	Overlap
chr8	ENSG00000083307;ENSG00000104490	GRHL2;NCALD	102622895	102822895	1.0714e-05	1.2328e-05	rs143243312	102722895	1.23368	0.0002926	FALSE	NA	NA	NA	NA	NA	NA	NA	NA	NA	NA	NA	NA	NA	NA	NA	NA	NA	NA	NA	NA
chr11	ENSG00000183715	OPCML	132468255	132668255	1.075e-05	1.8635e-10	rs2917569	132568255	1.05475	8.38e-07	TRUE	NA	NA	NA	NA	NA	rs2917569	132387460	132581442	3.11e-10	Overlap	NA	NA	NA	NA	NA	rs1939514	132452194	132633694	1.792e-10	Overlap
chr15	ENSG00000172575;ENSG00000175779	RASGRP1;C15orf53	38827374	39027374	1.0761e-05	5.176e-10	rs61019979	38927374	0.93998	0.0001333	FALSE	NA	NA	NA	NA	NA	NA	NA	NA	NA	NA	NA	NA	NA	NA	NA	NA	NA	NA	NA	NA
chr3	ENSG00000134115	CNTN6	1395886	1595886	1.0824e-05	0.0010585	rs112089751	1495886	1.07347	0.0006038	FALSE	NA	NA	NA	NA	NA	NA	NA	NA	NA	NA	NA	NA	NA	NA	NA	NA	NA	NA	NA	NA
chr5	ENSG00000164588	HCN1	45582388	45782388	1.0841e-05	1.0948e-09	chr5_45682388_D	45682388	0.93473	9.855e-05	TRUE	rs1501357	45291475	45393775	5.05e-09	188613	rs16902086	44960923	45285752	5.55e-11	296636	rs9292918	45301035	45301035	4.47e-11	281353	rs10035564	44592500	46455282	7.913e-13	Overlap
chr7	ENSG00000187391	MAGI2	78933464	79133464	1.0953e-05	0.0030445	rs7787956	79033464	0.946486	0.0006154	TRUE	NA	NA	NA	NA	NA	NA	NA	NA	NA	NA	NA	NA	NA	NA	NA	rs1589726	79262901	79806201	3,45E-09	129437
chr8	ENSG00000147535;ENSG00000147548;ENSG00000175324;ENSG00000156735;ENSG00000085788	PPAPDC1B;WHSC1L1;LSM1;BAG4;DDHD2	38012602	38212602	1.0973e-05	1.6596e-07	rs187471694	38112602	1.20057	0.0005535	TRUE	NA	NA	NA	NA	NA	rs10156310	38014429	38310910	5.56e-10	Overlap	rs112537273	38248306	38248306	1.06e-11	35704	rs7816998	37964506	38394506	6.229e-07	Overlap
chr5	ENSG00000145934	TENM2	167126979	167326979	1.0987e-05	4.2805e-07	rs1549309	167226979	0.950661	0.0002865	FALSE	NA	NA	NA	NA	NA	NA	NA	NA	NA	NA	NA	NA	NA	NA	NA	NA	NA	NA	NA	NA
chr19	ENSG00000124299	PEPD	33908308	34108308	1.0989e-05	2.8587e-05	rs138828382	34008308	1.09647	0.0003869	FALSE	NA	NA	NA	NA	NA	NA	NA	NA	NA	NA	NA	NA	NA	NA	NA	NA	NA	NA	NA	NA
chr2			147604068	147804068	1.1072e-05	2.0055e-07	rs60503318	147704068	0.93988	0.0003595	FALSE	NA	NA	NA	NA	NA	NA	NA	NA	NA	NA	NA	NA	NA	NA	NA	NA	NA	NA	NA	NA
chr7	ENSG00000106536	POU6F2	38993928	39193928	1.1083e-05	0.00011606	rs7786896	39093928	1.05264	2.383e-06	FALSE	NA	NA	NA	NA	NA	NA	NA	NA	NA	NA	NA	NA	NA	NA	NA	NA	NA	NA	NA	NA
chr6			93630319	93830319	1.1108e-05	2.382e-06	rs146803692	93730319	0.862604	0.0005123	TRUE	NA	NA	NA	NA	NA	rs634940	93063529	93165206	1.3e-08	465113	NA	NA	NA	NA	NA	NA	NA	NA	NA	NA
chr20	ENSG00000124126;ENSG00000124198	PREX1;ARFGEF2	47413761	47613761	1.1118e-05	5.5504e-05	chr20_47513761_D	47513761	0.95514	0.0006817	TRUE	NA	NA	NA	NA	NA	NA	NA	NA	NA	NA	NA	NA	NA	NA	NA	rs11696755	47980817	48181617	1.692e-07	367056
chr7	ENSG00000164867;ENSG00000197150;ENSG00000181652;ENSG00000213199;ENSG00000164885;ENSG00000164889;ENSG00000164896;ENSG00000164897;ENSG00000133612;ENSG00000164900;ENSG00000146926	NOS3;ABCB8;ATG9B;ASIC3;CDK5;SLC4A2;FASTK;TMUB1;AGAP3;GBX1;ASB10	150696426	150896426	1.1124e-05	6.7574e-05	rs28667841	150796426	1.04949	6.044e-05	FALSE	NA	NA	NA	NA	NA	NA	NA	NA	NA	NA	NA	NA	NA	NA	NA	NA	NA	NA	NA	NA
chr20			59222440	59422440	1.1204e-05	0.005938	rs150688889	59322440	0.81857	0.00082	FALSE	NA	NA	NA	NA	NA	NA	NA	NA	NA	NA	NA	NA	NA	NA	NA	NA	NA	NA	NA	NA
chr2	ENSG00000121964	GTDC1	144628478	144828478	1.1245e-05	0.0014443	rs72852918	144728478	0.92441	0.0008667	TRUE	NA	NA	NA	NA	NA	rs12991836	145139727	145186749	6.46e-10	311249	NA	NA	NA	NA	NA	rs12991836	144913851	145270151	6.557e-12	85373
chr10			16204092	16404092	1.1299e-05	0.00041037	rs72768631	16304092	0.908282	0.0001185	FALSE	NA	NA	NA	NA	NA	NA	NA	NA	NA	NA	NA	NA	NA	NA	NA	NA	NA	NA	NA	NA
chr4	ENSG00000138678	AGPAT9	84503959	84703959	1.1331e-05	2.3021e-05	rs116575971	84603959	0.808074	0.0004294	FALSE	NA	NA	NA	NA	NA	NA	NA	NA	NA	NA	NA	NA	NA	NA	NA	NA	NA	NA	NA	NA
chr6	ENSG00000001561;ENSG00000112796;ENSG00000172348	ENPP4;ENPP5;RCAN2	46068481	46268481	1.134e-05	0.00023209	rs9369603	46168481	0.95581	0.000945	FALSE	NA	NA	NA	NA	NA	NA	NA	NA	NA	NA	NA	NA	NA	NA	NA	NA	NA	NA	NA	NA
chr10	ENSG00000166171;ENSG00000166169;ENSG00000107829	DPCD;POLL;FBXW4	103318325	103518325	1.1369e-05	2.7106e-05	rs118079769	103418325	0.89485	6.691e-05	FALSE	NA	NA	NA	NA	NA	NA	NA	NA	NA	NA	NA	NA	NA	NA	NA	NA	NA	NA	NA	NA
chr5			91175313	91375313	1.1405e-05	1.8208e-05	rs421379	91275313	0.923574	0.0003445	TRUE	NA	NA	NA	NA	NA	NA	NA	NA	NA	NA	NA	NA	NA	NA	NA	rs331395	90804918	91072618	6.658e-06	168395
chr2	ENSG00000116062;ENSG00000138081	MSH6;FBXO11	47883579	48083579	1.141e-05	1.2569e-05	rs7575752	47983579	1.04739	0.0004717	FALSE	NA	NA	NA	NA	NA	NA	NA	NA	NA	NA	NA	NA	NA	NA	NA	NA	NA	NA	NA	NA
chr6	ENSG00000083097;ENSG00000013375;ENSG00000013392;ENSG00000065833	DOPEY1;PGM3;RWDD2A;ME1	83825852	84025852	1.1412e-05	8.7378e-08	rs140888622	83925852	1.20069	4.497e-05	TRUE	rs202141053	84279922	84407274	8.15e-10	254070	rs4470825	83789798	83897565	8.94e-09	Overlap	rs217331	84344689	84344689	1.63e-13	318837	rs2022265	83928271	84492271	2.357e-07	Overlap
chr4	ENSG00000137449	CPEB2	14914913	15114913	1.1455e-05	0.034752	rs140805503	15014913	0.825968	0.0001603	FALSE	NA	NA	NA	NA	NA	NA	NA	NA	NA	NA	NA	NA	NA	NA	NA	NA	NA	NA	NA	NA
chr7	ENSG00000157764	BRAF	140484226	140684226	1.146e-05	4.4e-07	chr7_140584226_D	140584226	0.935008	0.000274	FALSE	NA	NA	NA	NA	NA	NA	NA	NA	NA	NA	NA	NA	NA	NA	NA	NA	NA	NA	NA	NA
chr7	ENSG00000106351;ENSG00000077454;ENSG00000205307;ENSG00000106336;ENSG00000106333;ENSG00000106330;ENSG00000106327;ENSG00000077080;ENSG00000172354;ENSG00000146830;ENSG00000172336;ENSG00000130427	AGFG2;LRCH4;SAP25;FBXO24;PCOLCE;MOSPD3;TFR2;ACTL6B;GNB2;GIGYF1;POP7;EPO	100121867	100321867	1.1486e-05	2.2271e-07	rs4729598	100221867	0.943272	0.0004412	FALSE	NA	NA	NA	NA	NA	NA	NA	NA	NA	NA	NA	NA	NA	NA	NA	NA	NA	NA	NA	NA
chr13	ENSG00000102531	FNDC3A	49352466	49552466	1.1511e-05	0.00022929	rs61949028	49452466	1.24608	0.0003527	FALSE	NA	NA	NA	NA	NA	NA	NA	NA	NA	NA	NA	NA	NA	NA	NA	NA	NA	NA	NA	NA
chr7	ENSG00000136231;ENSG00000164548	IGF2BP3;TRA2A	23368422	23568422	1.1522e-05	1.5529e-06	chr7_23468422_D	23468422	1.15327	0.0004967	FALSE	NA	NA	NA	NA	NA	NA	NA	NA	NA	NA	NA	NA	NA	NA	NA	NA	NA	NA	NA	NA
chr7			45372275	45572275	1.1523e-05	1.037e-05	rs55950570	45472275	0.915483	0.0004321	FALSE	NA	NA	NA	NA	NA	NA	NA	NA	NA	NA	NA	NA	NA	NA	NA	NA	NA	NA	NA	NA
chr8	ENSG00000008513	ST3GAL1	134561775	134761775	1.1548e-05	0.0010098	rs58689209	134661775	1.06184	0.0001	FALSE	NA	NA	NA	NA	NA	NA	NA	NA	NA	NA	NA	NA	NA	NA	NA	NA	NA	NA	NA	NA
chr10	ENSG00000154493	C10orf90	128250155	128450155	1.1609e-05	0.0005931	rs72839096	128350155	1.12514	0.0004575	FALSE	NA	NA	NA	NA	NA	NA	NA	NA	NA	NA	NA	NA	NA	NA	NA	NA	NA	NA	NA	NA
chr10	ENSG00000185532;ENSG00000177613	PRKG1;CSTF2T	53399477	53599477	1.1664e-05	0.0005547	rs10999175	53499477	0.92886	0.0001044	FALSE	NA	NA	NA	NA	NA	NA	NA	NA	NA	NA	NA	NA	NA	NA	NA	NA	NA	NA	NA	NA
chr19	ENSG00000187994;ENSG00000068903;ENSG00000104825;ENSG00000262484;ENSG00000104835;ENSG00000269547;ENSG00000128626;ENSG00000269190;ENSG00000161243	RINL;SIRT2;NFKBIB;CCER2;SARS2;CTC-360G5.8;MRPS12;FBXO17;FBXO27	39345218	39545218	1.1762e-05	0.0005703	rs78824889	39445218	1.07111	0.0009455	FALSE	NA	NA	NA	NA	NA	NA	NA	NA	NA	NA	NA	NA	NA	NA	NA	NA	NA	NA	NA	NA
chr7	ENSG00000006715	VPS41	38752816	38952816	1.1764e-05	0.00023552	rs62444139	38852816	1.08741	0.0005391	FALSE	NA	NA	NA	NA	NA	NA	NA	NA	NA	NA	NA	NA	NA	NA	NA	NA	NA	NA	NA	NA
chr3	ENSG00000163581;ENSG00000154310	SLC2A2;TNIK	170666618	170866618	1.1797e-05	0.00079608	rs11925227	170766618	0.949803	0.0003069	FALSE	NA	NA	NA	NA	NA	NA	NA	NA	NA	NA	NA	NA	NA	NA	NA	NA	NA	NA	NA	NA
chr12	ENSG00000070019;ENSG00000197837;ENSG00000246705;ENSG00000084463;ENSG00000182993;ENSG00000179256	GUCY2C;HIST4H4;H2AFJ;WBP11;C12orf60;SMCO3	14761705	14961705	1.1822e-05	1.2788e-05	rs247335	14861705	0.949614	0.0004437	FALSE	NA	NA	NA	NA	NA	NA	NA	NA	NA	NA	NA	NA	NA	NA	NA	NA	NA	NA	NA	NA
chr5			90991014	91191014	1.185e-05	3.5557e-08	rs183981075	91091014	1.25045	0.000487	TRUE	NA	NA	NA	NA	NA	NA	NA	NA	NA	NA	NA	NA	NA	NA	NA	rs331395	90804918	91072618	6.658e-06	Overlap
chr21			22005121	22205121	1.192e-05	3.9129e-09	rs4269001	22105121	0.922841	0.0001303	TRUE	NA	NA	NA	NA	NA	NA	NA	NA	NA	NA	NA	NA	NA	NA	NA	rs459391	22034708	22221708	7.377e-06	Overlap
chr2			156170223	156370223	1.1922e-05	0.0013824	rs76498050	156270223	0.85462	8.387e-05	TRUE	NA	NA	NA	NA	NA	NA	NA	NA	NA	NA	NA	NA	NA	NA	NA	rs35026989	155611286	156468286	4.002e-05	Overlap
chr8	ENSG00000154319;ENSG00000136573	FAM167A;BLK	11314659	11514659	1.1925e-05	0.0007798	rs17153454	11414659	1.05474	7.477e-05	FALSE	NA	NA	NA	NA	NA	NA	NA	NA	NA	NA	NA	NA	NA	NA	NA	NA	NA	NA	NA	NA
chr21	ENSG00000183778;ENSG00000184809	B3GALT5;C21orf88	40895152	41095152	1.195e-05	1.6433e-05	rs113586890	40995152	1.06375	1.195e-05	FALSE	NA	NA	NA	NA	NA	NA	NA	NA	NA	NA	NA	NA	NA	NA	NA	NA	NA	NA	NA	NA
chr8			833828	1033828	1.197e-05	2.6343e-08	rs74739272	933828	0.857787	0.0009799	FALSE	NA	NA	NA	NA	NA	NA	NA	NA	NA	NA	NA	NA	NA	NA	NA	NA	NA	NA	NA	NA
chr17	ENSG00000108684	ASIC2	31524416	31724416	1.2018e-05	0.00040542	rs4795764	31624416	0.949424	0.0004598	FALSE	NA	NA	NA	NA	NA	NA	NA	NA	NA	NA	NA	NA	NA	NA	NA	NA	NA	NA	NA	NA
chr1	ENSG00000117707	PROX1	214187420	214387420	1.2041e-05	5.2323e-06	rs920489	214287420	0.95743	0.0001421	FALSE	NA	NA	NA	NA	NA	NA	NA	NA	NA	NA	NA	NA	NA	NA	NA	NA	NA	NA	NA	NA
chr13	ENSG00000139675;ENSG00000165416;ENSG00000136110	HNRNPA1L2;SUGT1;LECT1	53161521	53361521	1.2058e-05	8.8591e-05	chr13_53261521_I	53261521	1.05222	0.0009996	FALSE	NA	NA	NA	NA	NA	NA	NA	NA	NA	NA	NA	NA	NA	NA	NA	NA	NA	NA	NA	NA
chr1	ENSG00000116745	RPE65	68700196	68900196	1.2061e-05	0.00055335	rs6588316	68800196	1.09505	0.0009278	FALSE	NA	NA	NA	NA	NA	NA	NA	NA	NA	NA	NA	NA	NA	NA	NA	NA	NA	NA	NA	NA
chr13			70758393	70958393	1.2061e-05	0.00028987	rs9599594	70858393	0.94233	0.0001877	FALSE	NA	NA	NA	NA	NA	NA	NA	NA	NA	NA	NA	NA	NA	NA	NA	NA	NA	NA	NA	NA
chr1			73001233	73201233	1.2155e-05	1.9377e-05	rs141276390	73101233	1.15697	0.0003934	TRUE	NA	NA	NA	NA	NA	NA	NA	NA	NA	NA	NA	NA	NA	NA	NA	rs12129573	73129366	74181366	7,97E-19	Overlap
chr6	ENSG00000146038;ENSG00000146049;ENSG00000124532;ENSG00000112293;ENSG00000112294;ENSG00000137261	DCDC2;KAAG1;MRS2;GPLD1;ALDH5A1;KIAA0319	24349480	24549480	1.2187e-05	1.459e-08	rs6456613	24449480	1.17809	3.306e-05	TRUE	NA	NA	NA	NA	NA	rs3130820	24988105	33842877	2.12e-44	438625	NA	NA	NA	NA	NA	rs13195636	24939493	30559493	2.901e-38	390013
chr10	ENSG00000150054	MPP7	28288743	28488743	1.2199e-05	9.3324e-05	rs182824113	28388743	1.2416	0.0008832	FALSE	NA	NA	NA	NA	NA	NA	NA	NA	NA	NA	NA	NA	NA	NA	NA	NA	NA	NA	NA	NA
chr5	ENSG00000145860;ENSG00000164332;ENSG00000113302	RNF145;UBLCP1;IL12B	158628264	158828264	1.2202e-05	1.3143e-05	rs67867295	158728264	1.07799	3.72e-05	FALSE	NA	NA	NA	NA	NA	NA	NA	NA	NA	NA	NA	NA	NA	NA	NA	NA	NA	NA	NA	NA
chr11	ENSG00000149571	KIRREL3	126796995	126996995	1.2236e-05	5.529e-05	rs75729876	126896995	0.92173	0.0001757	FALSE	NA	NA	NA	NA	NA	NA	NA	NA	NA	NA	NA	NA	NA	NA	NA	NA	NA	NA	NA	NA
chr3	ENSG00000169760	NLGN1	173674707	173874707	1.2245e-05	0.0051938	chr3_173774707_D	173774707	0.90502	4.581e-05	FALSE	NA	NA	NA	NA	NA	NA	NA	NA	NA	NA	NA	NA	NA	NA	NA	NA	NA	NA	NA	NA
chr6			164842505	165042505	1.2246e-05	3.31e-07	rs80073422	164942505	0.852486	0.0001659	TRUE	NA	NA	NA	NA	NA	NA	NA	NA	NA	NA	rs4479915	165075601	165075601	4.82e-09	33096	rs6919146	164924966	165349966	9.087e-06	Overlap
chr2	ENSG00000115840;ENSG00000128708	SLC25A12;HAT1	172621808	172821808	1.2255e-05	4.0259e-06	rs13017585	172721808	0.947436	6.619e-06	TRUE	NA	NA	NA	NA	NA	NA	NA	NA	NA	NA	NA	NA	NA	NA	NA	rs62184960	172893889	173059089	1.559e-05	72081
chr1	ENSG00000084628;ENSG00000060688;ENSG00000121766	NKAIN1;SNRNP40;ZCCHC17	31611409	31811409	1.2296e-05	0.0016105	rs875787	31711409	0.939973	1.052e-05	FALSE	NA	NA	NA	NA	NA	NA	NA	NA	NA	NA	NA	NA	NA	NA	NA	NA	NA	NA	NA	NA
chr22	ENSG00000133477;ENSG00000100354	FAM83F;TNRC6B	40371141	40571141	1.2302e-05	0.00022862	chr22_40471141_I	40471141	0.9429	0.0002692	TRUE	rs199694726	39975317	40016817	4.73e-11	354324	rs5757730	39840130	40091818	1.76e-12	279323	rs5757730	39967430	39967430	1.84e-10	403711	rs5751191	40562819	42765301	2.181e-11	Overlap
chr4			118453843	118653843	1.2387e-05	1.3484e-07	rs17862972	118553843	0.943085	5.967e-05	TRUE	NA	NA	NA	NA	NA	NA	NA	NA	NA	NA	NA	NA	NA	NA	NA	rs28521069	118607986	119020986	1,96E-08	Overlap
chr13			62163075	62363075	1.2389e-05	0.00044634	rs68025036	62263075	0.93791	0.0009658	FALSE	NA	NA	NA	NA	NA	NA	NA	NA	NA	NA	NA	NA	NA	NA	NA	NA	NA	NA	NA	NA
chr3	ENSG00000163637	PRICKLE2	64012437	64212437	1.244e-05	2.2565e-12	rs697265	64112437	0.96397	0.000671	TRUE	rs832187	63792650	64004050	1.43e-08	8387	rs704373	63792668	64003983	1.39e-10	8454	rs832190	63842629	63842629	3.93e-08	169808	rs704364	63665734	64165734	7.071e-07	Overlap
chr5	ENSG00000181751	C5orf30	102594888	102794888	1.2475e-05	0.011873	rs66831123	102694888	0.932488	0.0005399	FALSE	NA	NA	NA	NA	NA	NA	NA	NA	NA	NA	NA	NA	NA	NA	NA	NA	NA	NA	NA	NA
chr2	ENSG00000178568	ERBB4	212211744	212411744	1.2482e-05	1.124e-06	rs16846200	212311744	1.06364	1.617e-05	FALSE	NA	NA	NA	NA	NA	NA	NA	NA	NA	NA	NA	NA	NA	NA	NA	NA	NA	NA	NA	NA
chr12	ENSG00000066084;ENSG00000123268;ENSG00000186452	DIP2B;ATF1;TMPRSS12	51061744	51261744	1.2493e-05	2.7753e-07	rs12829524	51161744	1.05127	1.813e-05	TRUE	NA	NA	NA	NA	NA	NA	NA	NA	NA	NA	NA	NA	NA	NA	NA	rs578470	50410835	51271325	4.537e-06	Overlap
chr2	ENSG00000091436	MLTK	173979884	174179884	1.2506e-05	5.3501e-06	rs76610570	174079884	0.854277	0.0002542	FALSE	NA	NA	NA	NA	NA	NA	NA	NA	NA	NA	NA	NA	NA	NA	NA	NA	NA	NA	NA	NA
chr6	ENSG00000146285;ENSG00000025796	SCML4;SEC63	108135172	108335172	1.2517e-05	1.6207e-06	rs112573385	108235172	1.1707	0.0006477	TRUE	NA	NA	NA	NA	NA	NA	NA	NA	NA	NA	NA	NA	NA	NA	NA	rs2153960	108814184	109081184	4.111e-07	479012
chr6	ENSG00000005700	IBTK	82710170	82910170	1.2558e-05	0.00047066	rs77908080	82810170	1.07208	0.000636	FALSE	NA	NA	NA	NA	NA	NA	NA	NA	NA	NA	NA	NA	NA	NA	NA	NA	NA	NA	NA	NA
chr9	ENSG00000137075	RNF38	36348945	36548945	1.2657e-05	4.8029e-10	rs7867509	36448945	0.955228	4.834e-05	TRUE	NA	NA	NA	NA	NA	NA	NA	NA	NA	NA	NA	NA	NA	NA	NA	rs2381411	36251028	36550928	1.961e-06	Overlap
chr16	ENSG00000166501;ENSG00000006116	PRKCB;CACNG3	24140725	24340725	1.2657e-05	4.4142e-08	rs198160	24240725	1.0558	2.196e-06	TRUE	NA	NA	NA	NA	NA	rs198160	24238065	24240725	4.88e-08	Overlap	NA	NA	NA	NA	NA	NA	NA	NA	NA	NA
chr8	ENSG00000164743	C8orf48	13406908	13606908	1.2712e-05	4.6102e-08	rs118102486	13506908	1.17081	7.491e-05	FALSE	NA	NA	NA	NA	NA	NA	NA	NA	NA	NA	NA	NA	NA	NA	NA	NA	NA	NA	NA	NA
chr19	ENSG00000105700;ENSG00000221983;ENSG00000006016;ENSG00000006015;ENSG00000105696;ENSG00000167487;ENSG00000105662	KXD1;UBA52;CRLF1;C19orf60;TMEM59L;KLHL26;CRTC1	18658169	18858169	1.2785e-05	0.0016382	rs73923135	18758169	0.944876	0.0001483	TRUE	NA	NA	NA	NA	NA	NA	NA	NA	NA	NA	NA	NA	NA	NA	NA	rs1858999	19274669	19845669	2.982e-12	416500
chr4			174804309	175004309	1.2805e-05	0.0002658	rs13123573	174904309	1.12154	0.0008711	FALSE	NA	NA	NA	NA	NA	NA	NA	NA	NA	NA	NA	NA	NA	NA	NA	NA	NA	NA	NA	NA
chr8	ENSG00000104447	TRPS1	116273279	116473279	1.2833e-05	6.8383e-08	rs17658330	116373279	1.06099	0.0009312	FALSE	NA	NA	NA	NA	NA	NA	NA	NA	NA	NA	NA	NA	NA	NA	NA	NA	NA	NA	NA	NA
chr2			209941387	210141387	1.284e-05	0.00067966	rs79844775	210041387	0.83644	1.284e-05	FALSE	NA	NA	NA	NA	NA	NA	NA	NA	NA	NA	NA	NA	NA	NA	NA	NA	NA	NA	NA	NA
chr10			19283799	19483799	1.289e-05	0.00096992	rs117944154	19383799	0.861052	1.289e-05	FALSE	NA	NA	NA	NA	NA	NA	NA	NA	NA	NA	NA	NA	NA	NA	NA	NA	NA	NA	NA	NA
chr2	ENSG00000115935;ENSG00000138435	WIPF1;CHRNA1	175445927	175645927	1.2905e-05	1.9254e-05	rs139293991	175545927	0.811234	0.0005671	FALSE	NA	NA	NA	NA	NA	NA	NA	NA	NA	NA	NA	NA	NA	NA	NA	NA	NA	NA	NA	NA
chr7	ENSG00000106554	CHCHD3	132711386	132911386	1.291e-05	1.318e-07	rs77266212	132811386	1.06523	4.947e-05	TRUE	NA	NA	NA	NA	NA	NA	NA	NA	NA	NA	NA	NA	NA	NA	NA	rs35792732	132761804	133723804	6.645e-06	Overlap
chr20	ENSG00000196090	PTPRT	41711478	41911478	1.2977e-05	7.6615e-10	chr20_41811478_I	41811478	1.07069	0.0001843	FALSE	NA	NA	NA	NA	NA	NA	NA	NA	NA	NA	NA	NA	NA	NA	NA	NA	NA	NA	NA	NA
chr12	ENSG00000186908;ENSG00000175183	ZDHHC17;CSRP2	77165413	77365413	1.307e-05	7.0869e-06	rs151174338	77265413	0.85402	0.0006061	FALSE	NA	NA	NA	NA	NA	NA	NA	NA	NA	NA	NA	NA	NA	NA	NA	NA	NA	NA	NA	NA
chr1			233540669	233740669	1.315e-05	0.009396	rs72760113	233640669	0.86442	0.0003726	FALSE	NA	NA	NA	NA	NA	NA	NA	NA	NA	NA	NA	NA	NA	NA	NA	NA	NA	NA	NA	NA
chr21	ENSG00000249209;ENSG00000205758;ENSG00000205726	AP000304.12;CRYZL1;ITSN1	34966987	35166987	1.3162e-05	2.1216e-06	rs146747530	35066987	0.863468	0.0003326	FALSE	NA	NA	NA	NA	NA	NA	NA	NA	NA	NA	NA	NA	NA	NA	NA	NA	NA	NA	NA	NA
chr3			35375376	35575376	1.3183e-05	1.251e-07	rs74567901	35475376	1.08785	0.0003299	FALSE	NA	NA	NA	NA	NA	NA	NA	NA	NA	NA	NA	NA	NA	NA	NA	NA	NA	NA	NA	NA
chr8	ENSG00000155097;ENSG00000236939;ENSG00000164929	ATP6V1C1;C8orf56;BAALC	104028070	104228070	1.3185e-05	0.00015929	chr8_104128070_D	104128070	0.94035	0.0005067	TRUE	NA	NA	NA	NA	NA	NA	NA	NA	NA	NA	NA	NA	NA	NA	NA	rs7002992	103583805	103751105	1.679e-06	351465
chr3	ENSG00000144645;ENSG00000197385;ENSG00000152642	OSBPL10;ZNF860;GPD1L	31954099	32154099	1.322e-05	6.5991e-07	rs138763143	32054099	0.880995	0.0006567	TRUE	NA	NA	NA	NA	NA	NA	NA	NA	NA	NA	rs10510653	32058559	32058559	2.54e-08	Overlap	NA	NA	NA	NA	NA
chr1	ENSG00000204624	PTCHD2	11470359	11670359	1.324e-05	0.00093861	rs143856353	11570359	0.84891	0.0008865	FALSE	NA	NA	NA	NA	NA	NA	NA	NA	NA	NA	NA	NA	NA	NA	NA	NA	NA	NA	NA	NA
chr19	ENSG00000105607;ENSG00000161860;ENSG00000179115;ENSG00000179218;ENSG00000179262;ENSG00000179271;ENSG00000179284;ENSG00000008441	GCDH;SYCE2;FARSA;CALR;RAD23A;GADD45GIP1;DAND5;NFIX	13008997	13208997	1.3252e-05	5.6541e-08	rs186282841	13108997	0.849589	0.0008834	FALSE	NA	NA	NA	NA	NA	NA	NA	NA	NA	NA	NA	NA	NA	NA	NA	NA	NA	NA	NA	NA
chr10			130641024	130841024	1.3273e-05	0.00025175	rs75379842	130741024	0.939788	0.0001764	FALSE	NA	NA	NA	NA	NA	NA	NA	NA	NA	NA	NA	NA	NA	NA	NA	NA	NA	NA	NA	NA
chr3	ENSG00000114739;ENSG00000157036;ENSG00000183873	ACVR2B;EXOG;SCN5A	38503495	38703495	1.3285e-05	0.00060076	chr3_38603495_D	38603495	1.0594	7.307e-05	FALSE	NA	NA	NA	NA	NA	NA	NA	NA	NA	NA	NA	NA	NA	NA	NA	NA	NA	NA	NA	NA
chr3			95043872	95243872	1.3294e-05	0.0012061	rs142710045	95143872	0.88056	0.0002457	FALSE	NA	NA	NA	NA	NA	NA	NA	NA	NA	NA	NA	NA	NA	NA	NA	NA	NA	NA	NA	NA
chr3	ENSG00000007402;ENSG00000088543;ENSG00000114735	CACNA2D2;C3orf18;HEMK1	50431835	50631835	1.3342e-05	4.0007e-09	rs79821347	50531835	1.08719	0.000521	TRUE	NA	NA	NA	NA	NA	NA	NA	NA	NA	NA	rs2073499	50374293	50374293	2.61e-08	57542	rs2710323	48132866	53603354	6.552e-18	Overlap
chr1	ENSG00000152078;ENSG00000271092;ENSG00000122481	TMEM56;TMEM56-RWDD3;RWDD3	95628190	95828190	1.3346e-05	2.4794e-05	rs61771781	95728190	0.954371	0.0001077	TRUE	NA	NA	NA	NA	NA	rs6680011	95837686	95889947	2.83e-08	9496	NA	NA	NA	NA	NA	NA	NA	NA	NA	NA
chr2			103788113	103988113	1.3356e-05	0.000237	rs17413812	103888113	0.91805	0.0009298	FALSE	NA	NA	NA	NA	NA	NA	NA	NA	NA	NA	NA	NA	NA	NA	NA	NA	NA	NA	NA	NA
chr17	ENSG00000132514;ENSG00000161944;ENSG00000141505;ENSG00000132535;ENSG00000072778;ENSG00000004975;ENSG00000040633;ENSG00000170296;ENSG00000262526;ENSG00000175826;ENSG00000262302;ENSG00000170291;ENSG00000181885	CLEC10A;ASGR2;ASGR1;DLG4;ACADVL;DVL2;PHF23;GABARAP;CTD-2545G14.7;CTDNEP1;RP1-4G17.5;ELP5;CLDN7	6979570	7179570	1.3393e-05	2.2958e-06	chr17_7079570_I	7079570	0.77198	1.715e-05	FALSE	NA	NA	NA	NA	NA	NA	NA	NA	NA	NA	NA	NA	NA	NA	NA	NA	NA	NA	NA	NA
chr13	ENSG00000133107	TRPC4	38414306	38614306	1.3417e-05	4.1065e-09	chr13_38514306_D	38514306	0.91631	0.000227	TRUE	NA	NA	NA	NA	NA	NA	NA	NA	NA	NA	NA	NA	NA	NA	NA	rs1924377	38242006	38412106	5.249e-06	52200
chr15	ENSG00000157450;ENSG00000137776	RNF111;SLTM	59190351	59390351	1.3432e-05	5.1676e-07	rs62002512	59290351	0.900325	0.0006711	TRUE	NA	NA	NA	NA	NA	NA	NA	NA	NA	NA	NA	NA	NA	NA	NA	rs11854073	58803995	59462995	4.406e-05	Overlap
chr5	ENSG00000082068;ENSG00000168621	WDR70;GDNF	37674132	37874132	1.344e-05	5.5926e-07	rs71619882	37774132	0.91092	0.0007021	FALSE	NA	NA	NA	NA	NA	NA	NA	NA	NA	NA	NA	NA	NA	NA	NA	NA	NA	NA	NA	NA
chr7	ENSG00000146555	SDK1	3982946	4182946	1.3443e-05	7.1012e-06	chr7_4082946_I	4082946	1.05866	0.0003894	FALSE	NA	NA	NA	NA	NA	NA	NA	NA	NA	NA	NA	NA	NA	NA	NA	NA	NA	NA	NA	NA
chr11	ENSG00000166086;ENSG00000151503;ENSG00000151502;ENSG00000151500;ENSG00000151498;ENSG00000166105	JAM3;NCAPD3;VPS26B;THYN1;ACAD8;GLB1L3	133961599	134161599	1.3534e-05	9.7765e-05	rs10894784	134061599	1.04949	1.558e-05	TRUE	rs75059851	133808069	133852969	3.87e-11	108630	rs4936215	133822133	133853008	5.32e-14	108591	rs619091	133884137	133884137	5.85e-09	77462	rs4936215	133652666	133956837	4.156e-12	35333
chr17	ENSG00000108784;ENSG00000108786;ENSG00000068120;ENSG00000108788;ENSG00000131470;ENSG00000168610;ENSG00000177469;ENSG00000033627	NAGLU;HSD17B1;COASY;MLX;PSMC3IP;STAT3;PTRF;ATP6V0A1	40526323	40726323	1.3631e-05	0.0010119	rs112674023	40626323	1.21763	0.000662	FALSE	NA	NA	NA	NA	NA	NA	NA	NA	NA	NA	NA	NA	NA	NA	NA	NA	NA	NA	NA	NA
chr2			104064124	104264124	1.3635e-05	0.00591	rs77336221	104164124	0.86338	0.0002629	FALSE	NA	NA	NA	NA	NA	NA	NA	NA	NA	NA	NA	NA	NA	NA	NA	NA	NA	NA	NA	NA
chr18			35871963	36071963	1.3667e-05	0.00099768	chr18_35971963_D	35971963	0.928117	0.0002575	FALSE	NA	NA	NA	NA	NA	NA	NA	NA	NA	NA	NA	NA	NA	NA	NA	NA	NA	NA	NA	NA
chr18	ENSG00000101746	NOL4	31677524	31877524	1.3701e-05	0.00044559	rs112406037	31777524	1.14123	0.000938	FALSE	NA	NA	NA	NA	NA	NA	NA	NA	NA	NA	NA	NA	NA	NA	NA	NA	NA	NA	NA	NA
chr14	ENSG00000053254	FOXN3	89859598	90059598	1.3735e-05	0.0004902	rs80022812	89959598	0.8198	0.0003117	FALSE	NA	NA	NA	NA	NA	NA	NA	NA	NA	NA	NA	NA	NA	NA	NA	NA	NA	NA	NA	NA
chr2	ENSG00000175497	DPP10	115788090	115988090	1.3739e-05	0.00045456	rs144668161	115888090	0.923395	0.0009463	FALSE	NA	NA	NA	NA	NA	NA	NA	NA	NA	NA	NA	NA	NA	NA	NA	NA	NA	NA	NA	NA
chr9	ENSG00000137073;ENSG00000198876;ENSG00000165006	UBAP2;DCAF12;UBAP1	34037608	34237608	1.3786e-05	6.9228e-06	rs113545309	34137608	1.05106	5.114e-05	FALSE	NA	NA	NA	NA	NA	NA	NA	NA	NA	NA	NA	NA	NA	NA	NA	NA	NA	NA	NA	NA
chr8	ENSG00000147642;ENSG00000248050	SYBU;RP11-422N16.3	110615772	110815772	1.3852e-05	0.00039769	rs2068893	110715772	1.0557	0.0006877	TRUE	NA	NA	NA	NA	NA	NA	NA	NA	NA	NA	NA	NA	NA	NA	NA	rs10086619	111295570	112312570	4,15E-11	479798
chr4			10855591	11055591	1.3921e-05	0.00066149	rs73214843	10955591	1.07918	0.0005151	FALSE	NA	NA	NA	NA	NA	NA	NA	NA	NA	NA	NA	NA	NA	NA	NA	NA	NA	NA	NA	NA
chr13	ENSG00000133103	COG6	40358433	40558433	1.3937e-05	1.391e-08	rs113231864	40458433	0.83268	8.58e-06	FALSE	NA	NA	NA	NA	NA	NA	NA	NA	NA	NA	NA	NA	NA	NA	NA	NA	NA	NA	NA	NA
chr13	ENSG00000133107	TRPC4	38191011	38391011	1.3986e-05	5.9441e-11	rs2991010	38291011	1.07563	0.0009395	TRUE	NA	NA	NA	NA	NA	NA	NA	NA	NA	NA	NA	NA	NA	NA	NA	rs1924377	38242006	38412106	5.249e-06	Overlap
chr3	ENSG00000169855	ROBO1	79764226	79964226	1.4045e-05	1.3779e-06	rs4856356	79864226	1.04342	0.0001878	TRUE	NA	NA	NA	NA	NA	NA	NA	NA	NA	NA	NA	NA	NA	NA	NA	rs28490262	79814042	81178042	1.952e-07	Overlap
chr8			111768930	111968930	1.4104e-05	2.852e-05	rs1489372	111868930	0.945725	1.652e-05	TRUE	rs36068923	111460061	111630761	2.07e-11	138169	rs36043959	111460027	111630275	4.07e-12	138655	rs16880831	111561505	111561505	4.34e-10	207425	rs10086619	111295570	112312570	4,15E-11	Overlap
chr2	ENSG00000157827;ENSG00000196504;ENSG00000177917	FMNL2;PRPF40A;ARL6IP6	153422546	153622546	1.414e-05	0.0065503	rs35986019	153522546	1.07187	0.0005511	FALSE	NA	NA	NA	NA	NA	NA	NA	NA	NA	NA	NA	NA	NA	NA	NA	NA	NA	NA	NA	NA
chr1	ENSG00000170989	S1PR1	101517817	101717817	1.4156e-05	0.00020246	rs35399246	101617817	1.06036	0.0003945	FALSE	NA	NA	NA	NA	NA	NA	NA	NA	NA	NA	NA	NA	NA	NA	NA	NA	NA	NA	NA	NA
chr5	ENSG00000205359	SLCO6A1	101830688	102030688	1.4174e-05	1.1973e-05	rs13188378	101930688	0.92839	0.0008544	TRUE	NA	NA	NA	NA	NA	NA	NA	NA	NA	NA	NA	NA	NA	NA	NA	rs1901512	101512875	102082875	2,05E-08	Overlap
chr2	ENSG00000065413	ANKRD44	197806892	198006892	1.4181e-05	2.3568e-05	rs56353829	197906892	0.922654	0.0002649	TRUE	rs6434928	198148577	198835577	2.06e-11	141685	rs6434928	198146381	198940251	3.62e-13	139489	NA	NA	NA	NA	NA	rs2914983	198093568	199004568	2.058e-11	86676
chr18			27380660	27580660	1.4218e-05	3.2426e-11	rs146951389	27480660	0.921362	7.043e-05	TRUE	NA	NA	NA	NA	NA	NA	NA	NA	NA	NA	NA	NA	NA	NA	NA	rs9304548	27382059	27870959	7.871e-09	Overlap
chr7	ENSG00000146776;ENSG00000128536	ATXN7L1;CDHR3	105331412	105531412	1.422e-05	8.3661e-07	rs2010419	105431412	1.03593	0.0008844	TRUE	rs6466055	104598064	105063064	1.13e-09	268348	rs7789569	104597669	105063372	7e-11	268040	rs2057884	104930250	104930250	2.02e-12	401162	NA	NA	NA	NA	NA
chr16	ENSG00000102977;ENSG00000102981;ENSG00000124074;ENSG00000159761;ENSG00000141098;ENSG00000141084;ENSG00000102974;ENSG00000159753	ACD;PARD6A;ENKD1;C16orf86;GFOD2;RANBP10;CTCF;RLTPR	67582580	67782580	1.4403e-05	0.00049739	rs9972635	67682580	0.92441	0.0006211	TRUE	rs8044995	67709340	68311340	1.51e-08	Overlap	rs1975802	67708897	68305708	3.56e-08	Overlap	NA	NA	NA	NA	NA	NA	NA	NA	NA	NA
chr3	ENSG00000092345	DAZL	16635777	16835777	1.4449e-05	1.1201e-10	rs144673525	16735777	1.24496	0.0004372	TRUE	rs4330281	17221366	17888266	4.64e-09	385589	rs9881798	16845144	16876476	2.81e-08	9367	NA	NA	NA	NA	NA	rs6577597	16654845	17938226	9.065e-08	Overlap
chr6			83210414	83410414	1.447e-05	0.0006522	rs140236441	83310414	1.18329	0.0009987	TRUE	NA	NA	NA	NA	NA	rs4470825	83789798	83897565	8.94e-09	379384	NA	NA	NA	NA	NA	NA	NA	NA	NA	NA
chr20	ENSG00000064655	EYA2	45425650	45625650	1.447e-05	0.00094846	chr20_45525650_D	45525650	0.91594	1.798e-05	FALSE	NA	NA	NA	NA	NA	NA	NA	NA	NA	NA	NA	NA	NA	NA	NA	NA	NA	NA	NA	NA
chr7	ENSG00000187416	LHFPL3	104363544	104563544	1.4565e-05	1.4658e-10	rs2470932	104463544	0.950751	8.356e-05	TRUE	rs6466055	104598064	105063064	1.13e-09	34520	rs7789569	104597669	105063372	7e-11	34125	rs2057884	104930250	104930250	2.02e-12	366706	rs2252074	104422253	105138253	1.579e-11	Overlap
chr22	ENSG00000133460;ENSG00000251357;ENSG00000240972;ENSG00000218537;ENSG00000133433;ENSG00000099974;ENSG00000099977;ENSG00000099984;ENSG00000184674	SLC2A11;AP000350.10;MIF;AP000350.4;GSTT2B;DDTL;DDT;GSTT2;GSTT1	24202480	24402480	1.4586e-05	0.0004079	rs181983734	24302480	1.07058	0.0009518	FALSE	NA	NA	NA	NA	NA	NA	NA	NA	NA	NA	NA	NA	NA	NA	NA	NA	NA	NA	NA	NA
chr5	ENSG00000164151	KIAA0947	5473337	5673337	1.4588e-05	0.000894	rs77246439	5573337	1.1609	0.0009721	FALSE	NA	NA	NA	NA	NA	NA	NA	NA	NA	NA	NA	NA	NA	NA	NA	NA	NA	NA	NA	NA
chr14			85429905	85629905	1.4644e-05	1.5496e-11	rs146707810	85529905	1.17375	0.0003556	FALSE	NA	NA	NA	NA	NA	NA	NA	NA	NA	NA	NA	NA	NA	NA	NA	NA	NA	NA	NA	NA
chr10	ENSG00000165322;ENSG00000170759	ARHGAP12;KIF5B	32205618	32405618	1.4659e-05	6.0963e-06	rs61844283	32305618	0.94762	3.91e-06	FALSE	NA	NA	NA	NA	NA	NA	NA	NA	NA	NA	NA	NA	NA	NA	NA	NA	NA	NA	NA	NA
chr22	ENSG00000198355;ENSG00000188263;ENSG00000138892;ENSG00000100427;ENSG00000073146	PIM3;IL17REL;TTLL8;MLC1;MOV10L1	50340651	50540651	1.4664e-05	8.5929e-05	rs9617104	50440651	0.93594	0.0001923	TRUE	NA	NA	NA	NA	NA	NA	NA	NA	NA	NA	NA	NA	NA	NA	NA	rs6010045	51028291	51189391	1.418e-05	487640
chr12			91980205	92180205	1.4684e-05	0.001508	rs1493761	92080205	0.94573	9.927e-05	TRUE	rs4240748	92243186	92258286	4.59e-08	62981	rs4240748	92243186	92258265	2.15e-08	62981	rs4240748	92246786	92246786	4.55e-08	66581	rs7953300	92193154	92445654	1.886e-05	12949
chr12	ENSG00000050405;ENSG00000269529;ENSG00000185958	LIMA1;AC140061.12;FAM186A	50573484	50773484	1.4688e-05	8.7247e-06	rs7967954	50673484	0.95123	4.399e-06	TRUE	NA	NA	NA	NA	NA	NA	NA	NA	NA	NA	NA	NA	NA	NA	NA	rs578470	50410835	51271325	4.537e-06	Overlap
chr1	ENSG00000163531	NFASC	204728825	204928825	1.4699e-05	5.8105e-05	rs72755891	204828825	0.88657	0.0003172	FALSE	NA	NA	NA	NA	NA	NA	NA	NA	NA	NA	NA	NA	NA	NA	NA	NA	NA	NA	NA	NA
chr12	ENSG00000257242	C12orf79	92283829	92483829	1.471e-05	3.3036e-06	rs12099704	92383829	1.07379	9.684e-06	TRUE	rs4240748	92243186	92258286	4.59e-08	25543	rs4240748	92243186	92258265	2.15e-08	25564	rs4240748	92246786	92246786	4.55e-08	37043	rs7953300	92193154	92445654	1.886e-05	Overlap
chr7	ENSG00000128609;ENSG00000146809;ENSG00000170807;ENSG00000106299	NDUFA5;ASB15;LMOD2;WASL	123197793	123397793	1.4757e-05	0.00037841	rs79320607	123297793	0.885152	0.0004011	FALSE	NA	NA	NA	NA	NA	NA	NA	NA	NA	NA	NA	NA	NA	NA	NA	NA	NA	NA	NA	NA
chr1			238981394	239181394	1.4761e-05	4.4177e-07	rs79113225	239081394	1.24932	0.0007743	TRUE	NA	NA	NA	NA	NA	rs72769124	239198959	239210058	4.73e-10	17565	NA	NA	NA	NA	NA	rs11587347	238885959	239302559	1.615e-11	Overlap
chr8	ENSG00000253903	RP11-521M14.2	26803786	27003786	1.4791e-05	0.0008546	rs113054932	26903786	0.852232	0.0009096	TRUE	rs73229090	27412627	27453627	2.1e-08	408841	rs11783093	27327841	27453762	7.64e-12	324055	NA	NA	NA	NA	NA	rs3808581	26069047	26329847	4.046e-09	223341
chr2	ENSG00000196843	ARID5A	97039886	97239886	1.482e-05	2.6298e-05	rs115222652	97139886	1.06067	1.143e-05	TRUE	NA	NA	NA	NA	NA	NA	NA	NA	NA	NA	NA	NA	NA	NA	NA	rs7575796	97450526	98649526	2.921e-05	210640
chr5			46296439	46496439	1.4902e-05	6.0403e-07	rs10062139	46396439	1.05391	1.249e-05	TRUE	NA	NA	NA	NA	NA	NA	NA	NA	NA	NA	NA	NA	NA	NA	NA	rs10035564	44592500	46455282	7.913e-13	Overlap
chr22			47993569	48193569	1.4918e-05	1.0072e-08	rs113800589	48093569	1.23048	0.0003301	FALSE	NA	NA	NA	NA	NA	NA	NA	NA	NA	NA	NA	NA	NA	NA	NA	NA	NA	NA	NA	NA
chr8			33504120	33704120	1.4964e-05	0.00011566	rs139253412	33604120	0.88311	1.694e-05	TRUE	NA	NA	NA	NA	NA	NA	NA	NA	NA	NA	NA	NA	NA	NA	NA	rs79445414	33000561	34870561	1.944e-05	Overlap
chr8	ENSG00000104447	TRPS1	116776283	116976283	1.4989e-05	3.3567e-07	rs7821737	116876283	0.892969	0.0008014	FALSE	NA	NA	NA	NA	NA	NA	NA	NA	NA	NA	NA	NA	NA	NA	NA	NA	NA	NA	NA	NA
chr6	ENSG00000071242	RPS6KA2	167061726	167261726	1.5012e-05	2.6513e-06	rs11758967	167161726	0.95581	0.0009009	FALSE	NA	NA	NA	NA	NA	NA	NA	NA	NA	NA	NA	NA	NA	NA	NA	NA	NA	NA	NA	NA
chr21	ENSG00000182240	BACE2	42358169	42558169	1.5034e-05	0.00045712	rs184938129	42458169	0.90747	0.0005089	FALSE	NA	NA	NA	NA	NA	NA	NA	NA	NA	NA	NA	NA	NA	NA	NA	NA	NA	NA	NA	NA
chr8	ENSG00000185053	SGCZ	13883547	14083547	1.5045e-05	0.00023712	rs79552506	13983547	0.926072	0.000128	FALSE	NA	NA	NA	NA	NA	NA	NA	NA	NA	NA	NA	NA	NA	NA	NA	NA	NA	NA	NA	NA
chr17	ENSG00000127804;ENSG00000007168	METTL16;PAFAH1B1	2391573	2591573	1.5047e-05	4.8964e-05	chr17_2491573_I	2491573	1.22826	0.0002574	TRUE	rs4523957	2095899	2220799	2.86e-10	170774	rs7216638	2059961	2216258	4.59e-10	175315	NA	NA	NA	NA	NA	rs12943566	1933774	2287474	1.401e-08	233799
chr12	ENSG00000061273;ENSG00000111424;ENSG00000134291;ENSG00000139219	HDAC7;VDR;TMEM106C;COL2A1	48196221	48396221	1.5067e-05	0.0005856	rs11574024	48296221	0.91539	4.249e-05	FALSE	NA	NA	NA	NA	NA	NA	NA	NA	NA	NA	NA	NA	NA	NA	NA	NA	NA	NA	NA	NA
chr7	ENSG00000257923	CUX1	101586205	101786205	1.5133e-05	0.0020783	chr7_101686205_D	101686205	1.06855	1.931e-05	FALSE	NA	NA	NA	NA	NA	NA	NA	NA	NA	NA	NA	NA	NA	NA	NA	NA	NA	NA	NA	NA
chr2	ENSG00000163510	CWC22	180732482	180932482	1.5144e-05	2.2329e-07	rs72960660	180832482	1.07918	6.997e-06	FALSE	NA	NA	NA	NA	NA	NA	NA	NA	NA	NA	NA	NA	NA	NA	NA	NA	NA	NA	NA	NA
chr6	ENSG00000054598	FOXC1	1415568	1615568	1.5169e-05	6.4198e-06	rs9392302	1515568	0.95485	0.0001707	FALSE	NA	NA	NA	NA	NA	NA	NA	NA	NA	NA	NA	NA	NA	NA	NA	NA	NA	NA	NA	NA
chr14	ENSG00000092108;ENSG00000100473;ENSG00000196792	SCFD1;COCH;STRN3	31169914	31369914	1.5173e-05	0.00010446	rs77710959	31269914	0.938659	0.0003069	FALSE	NA	NA	NA	NA	NA	NA	NA	NA	NA	NA	NA	NA	NA	NA	NA	NA	NA	NA	NA	NA
chr8	ENSG00000147724	FAM135B	139093796	139293796	1.5263e-05	0.0024231	rs4433193	139193796	0.89709	0.0008314	FALSE	NA	NA	NA	NA	NA	NA	NA	NA	NA	NA	NA	NA	NA	NA	NA	NA	NA	NA	NA	NA
chr3	ENSG00000131374	TBC1D5	18138783	18338783	1.5365e-05	2.0193e-07	chr3_18238783_D	18238783	1.04739	0.0003814	TRUE	rs4330281	17221366	17888266	4.64e-09	250517	rs11409090	17221017	17888256	2.11e-09	250527	rs4330281	17859366	17859366	3.04e-08	279417	rs6577597	16654845	17938226	9.065e-08	267457
chr19	ENSG00000181143;ENSG00000170929;ENSG00000170923;ENSG00000161807;ENSG00000170920;ENSG00000130803	MUC16;OR1M1;OR7G2;OR7G1;OR7G3;ZNF317	9084692	9284692	1.537e-05	0.00048058	rs117913923	9184692	1.2884	1.537e-05	FALSE	NA	NA	NA	NA	NA	NA	NA	NA	NA	NA	NA	NA	NA	NA	NA	NA	NA	NA	NA	NA
chr2	ENSG00000178662;ENSG00000115339;ENSG00000123607	CSRNP3;GALNT3;TTC21B	166514417	166714417	1.5376e-05	0.0051379	rs146374887	166614417	1.12953	0.0009363	FALSE	NA	NA	NA	NA	NA	NA	NA	NA	NA	NA	NA	NA	NA	NA	NA	NA	NA	NA	NA	NA
chr1	ENSG00000118200;ENSG00000170128;ENSG00000163362	CAMSAP2;GPR25;C1orf106	200710653	200910653	1.5391e-05	4.9045e-08	rs141168864	200810653	1.15384	0.0001399	TRUE	NA	NA	NA	NA	NA	rs6678676	200253612	200269903	3.22e-08	440750	NA	NA	NA	NA	NA	rs12126806	200824225	201105925	2.838e-05	Overlap
chr1	ENSG00000143183;ENSG00000143179	TMCO1;UCK2	165726306	165926306	1.542e-05	0.0006231	rs16851839	165826306	1.21884	0.0005824	FALSE	NA	NA	NA	NA	NA	NA	NA	NA	NA	NA	NA	NA	NA	NA	NA	NA	NA	NA	NA	NA
chr2	ENSG00000172292	CERS6	169261542	169461542	1.5426e-05	2.1249e-06	rs12479292	169361542	1.03946	0.0002555	FALSE	NA	NA	NA	NA	NA	NA	NA	NA	NA	NA	NA	NA	NA	NA	NA	NA	NA	NA	NA	NA
chr3	ENSG00000163527	STT3B	31438935	31638935	1.5452e-05	3.1411e-11	rs6786576	31538935	0.917962	3.473e-05	TRUE	NA	NA	NA	NA	NA	NA	NA	NA	NA	NA	rs10510653	32058559	32058559	2.54e-08	419624	NA	NA	NA	NA	NA
chr2	ENSG00000077380;ENSG00000268821;ENSG00000115840	DYNC1I2;AC068039.1;SLC25A12	172486067	172686067	1.5466e-05	0.00038527	rs13000153	172586067	0.94186	0.0007181	TRUE	NA	NA	NA	NA	NA	NA	NA	NA	NA	NA	NA	NA	NA	NA	NA	rs62184960	172893889	173059089	1.559e-05	207822
chr2	ENSG00000144228;ENSG00000144227	SPOPL;NXPH2	139274389	139474389	1.5467e-05	7.3454e-05	rs56404927	139374389	1.15615	0.0003281	FALSE	NA	NA	NA	NA	NA	NA	NA	NA	NA	NA	NA	NA	NA	NA	NA	NA	NA	NA	NA	NA
chr8	ENSG00000155975;ENSG00000003987	VPS37A;MTMR7	17146927	17346927	1.5468e-05	1.495e-05	chr8_17246927_D	17246927	0.846453	0.0001238	TRUE	NA	NA	NA	NA	NA	NA	NA	NA	NA	NA	rs17687067	17036201	17036201	3.39e-12	110726	rs7845103	16963166	17234666	3.253e-05	Overlap
chr13	ENSG00000184226	PCDH9	67586840	67786840	1.5477e-05	2.1323e-05	rs9317639	67686840	1.10506	4.96e-06	FALSE	NA	NA	NA	NA	NA	NA	NA	NA	NA	NA	NA	NA	NA	NA	NA	NA	NA	NA	NA	NA
chr1	ENSG00000146463;ENSG00000142687	ZMYM4;KIAA0319L	35704898	35904898	1.5521e-05	3.854e-05	rs59396158	35804898	1.09483	9.107e-05	TRUE	NA	NA	NA	NA	NA	NA	NA	NA	NA	NA	NA	NA	NA	NA	NA	rs581459	35542110	36664110	1,48E-09	Overlap
chr9	ENSG00000119333;ENSG00000119335;ENSG00000160447;ENSG00000160446;ENSG00000160445;ENSG00000107021;ENSG00000167136;ENSG00000198917;ENSG00000171097	WDR34;SET;PKN3;ZDHHC12;ZER1;TBC1D13;ENDOG;C9orf114;CCBL1	131408118	131608118	1.5557e-05	5.866e-05	chr9_131508118_D	131508118	1.06503	8.161e-05	TRUE	NA	NA	NA	NA	NA	NA	NA	NA	NA	NA	NA	NA	NA	NA	NA	rs6478858	131433524	132013524	2.473e-05	Overlap
chr4			44954322	45154322	1.5572e-05	2.0399e-06	rs10015597	45054322	0.94961	3.239e-05	FALSE	NA	NA	NA	NA	NA	NA	NA	NA	NA	NA	NA	NA	NA	NA	NA	NA	NA	NA	NA	NA
chr12	ENSG00000110900	TSPAN11	30915607	31115607	1.56e-05	0.00018712	rs117162348	31015607	0.767283	1.56e-05	FALSE	NA	NA	NA	NA	NA	NA	NA	NA	NA	NA	NA	NA	NA	NA	NA	NA	NA	NA	NA	NA
chr12			97538919	97738919	1.5623e-05	2.2944e-06	rs73232582	97638919	1.08069	0.0001106	FALSE	NA	NA	NA	NA	NA	NA	NA	NA	NA	NA	NA	NA	NA	NA	NA	NA	NA	NA	NA	NA
chr8	ENSG00000253350	RP11-127H5.1	105915873	106115873	1.5635e-05	0.00083	rs56009114	106015873	1.06855	0.0002262	FALSE	NA	NA	NA	NA	NA	NA	NA	NA	NA	NA	NA	NA	NA	NA	NA	NA	NA	NA	NA	NA
chr14	ENSG00000021645	NRXN3	78550126	78750126	1.5639e-05	4.0222e-11	rs12892431	78650126	0.951511	2.618e-05	FALSE	NA	NA	NA	NA	NA	NA	NA	NA	NA	NA	NA	NA	NA	NA	NA	NA	NA	NA	NA	NA
chr8			64642431	64842431	1.5732e-05	6.945e-09	rs147240359	64742431	1.16883	0.0008138	TRUE	NA	NA	NA	NA	NA	NA	NA	NA	NA	NA	NA	NA	NA	NA	NA	rs10957321	65227495	65803878	2.862e-07	385064
chr12	ENSG00000118971;ENSG00000078237	CCND2;C12orf5	4242010	4442010	1.5751e-05	0.0054531	rs11063049	4342010	0.89306	0.000318	FALSE	NA	NA	NA	NA	NA	NA	NA	NA	NA	NA	NA	NA	NA	NA	NA	NA	NA	NA	NA	NA
chr11	ENSG00000149256	TENM4	78493508	78693508	1.5764e-05	0.0004584	rs149206663	78593508	0.844595	0.0006653	FALSE	NA	NA	NA	NA	NA	NA	NA	NA	NA	NA	NA	NA	NA	NA	NA	NA	NA	NA	NA	NA
chr1	ENSG00000186094;ENSG00000227839;ENSG00000162374	AGBL4;AL645730.2;ELAVL4	50454767	50654767	1.5792e-05	7.1884e-09	rs72688503	50554767	0.927928	0.000208	FALSE	NA	NA	NA	NA	NA	NA	NA	NA	NA	NA	NA	NA	NA	NA	NA	NA	NA	NA	NA	NA
chr2	ENSG00000163803	PLB1	28652741	28852741	1.5883e-05	1.0674e-05	rs6725577	28752741	0.924779	0.0003777	FALSE	NA	NA	NA	NA	NA	NA	NA	NA	NA	NA	NA	NA	NA	NA	NA	NA	NA	NA	NA	NA
chr1	ENSG00000188641	DPYD	98020613	98220613	1.6022e-05	3.3283e-06	rs72975763	98120613	1.0767	3.696e-06	TRUE	rs1702294	97792625	98559084	3.36e-19	Overlap	rs2660304	98341152	98559093	2.18e-18	120539	rs1198589	98550411	98550411	1.19e-13	329798	rs1198588	97982832	98701532	3.599e-19	Overlap
chr11	ENSG00000166689;ENSG00000110700;ENSG00000011405	PLEKHA7;RPS13;PIK3C2A	16954863	17154863	1.6042e-05	5.6454e-07	rs181753743	17054863	1.20961	0.0009239	FALSE	NA	NA	NA	NA	NA	NA	NA	NA	NA	NA	NA	NA	NA	NA	NA	NA	NA	NA	NA	NA
chr6	ENSG00000196376	SLC35F1	118399867	118599867	1.6043e-05	0.0030399	rs185926651	118499867	0.808401	0.0002642	FALSE	NA	NA	NA	NA	NA	NA	NA	NA	NA	NA	NA	NA	NA	NA	NA	NA	NA	NA	NA	NA
chr1	ENSG00000172260	NEGR1	72023359	72223359	1.6052e-05	5.047e-09	rs115041380	72123359	0.896106	0.0002239	TRUE	NA	NA	NA	NA	NA	NA	NA	NA	NA	NA	NA	NA	NA	NA	NA	rs1121296	72059697	72321297	2.919e-07	Overlap
chr15	ENSG00000137845;ENSG00000128923	ADAM10;FAM63B	58864437	59064437	1.61e-05	1.3881e-06	rs12908165	58964437	1.05961	0.0003115	TRUE	NA	NA	NA	NA	NA	NA	NA	NA	NA	NA	NA	NA	NA	NA	NA	rs11854073	58803995	59462995	4.406e-05	Overlap
chr15	ENSG00000140443;ENSG00000183571	IGF1R;PGPEP1L	99318378	99518378	1.6165e-05	6.0239e-06	chr15_99418378_D	99418378	1.20382	0.0001342	FALSE	NA	NA	NA	NA	NA	NA	NA	NA	NA	NA	NA	NA	NA	NA	NA	NA	NA	NA	NA	NA
chr22	ENSG00000100311;ENSG00000214854;ENSG00000100316;ENSG00000100321;ENSG00000100324	PDGFB;AL031590.1;RPL3;SYNGR1;TAB1	39596043	39796043	1.6202e-05	0.000805	rs35543144	39696043	1.08026	9.437e-05	TRUE	rs199694726	39975317	40016817	4.73e-11	179274	rs5757730	39840130	40091818	1.76e-12	44087	rs5757730	39967430	39967430	1.84e-10	171387	rs732381	39822166	40141566	3.356e-10	26123
chr2	ENSG00000084731;ENSG00000268412;ENSG00000084733	KIF3C;AC013449.1;RAB10	26154615	26354615	1.6266e-05	0.0052528	rs79943431	26254615	0.891369	6.821e-06	FALSE	NA	NA	NA	NA	NA	NA	NA	NA	NA	NA	NA	NA	NA	NA	NA	NA	NA	NA	NA	NA
chr3			179792653	179992653	1.6304e-05	1.5375e-08	chr3_179892653_I	179892653	1.06716	0.0004682	TRUE	NA	NA	NA	NA	NA	NA	NA	NA	NA	NA	NA	NA	NA	NA	NA	rs7647398	180475150	181295605	1.074e-14	482497
chr12			23064145	23264145	1.6304e-05	9.4986e-05	rs11046726	23164145	0.896821	0.0001745	TRUE	NA	NA	NA	NA	NA	rs1120004	23477601	23637351	1.42e-08	213456	NA	NA	NA	NA	NA	NA	NA	NA	NA	NA
chr19	ENSG00000105708;ENSG00000081665;ENSG00000256771	ZNF14;ZNF506;ZNF253	19811700	20011700	1.6309e-05	0.0029392	rs117660826	19911700	1.14065	2.595e-05	TRUE	rs2905426	19374022	19658022	3.63e-10	153678	rs2905432	19358332	19657632	6.62e-12	154068	NA	NA	NA	NA	NA	rs1858999	19274669	19845669	2.982e-12	Overlap
chr16	ENSG00000140968	IRF8	85880587	86080587	1.6338e-05	0.00016582	rs731709	85980587	1.04112	0.0006866	FALSE	NA	NA	NA	NA	NA	NA	NA	NA	NA	NA	NA	NA	NA	NA	NA	NA	NA	NA	NA	NA
chr10	ENSG00000148655	C10orf11	77402684	77602684	1.6342e-05	6.6265e-10	rs11001489	77502684	1.06631	0.0005562	FALSE	NA	NA	NA	NA	NA	NA	NA	NA	NA	NA	NA	NA	NA	NA	NA	NA	NA	NA	NA	NA
chr12	ENSG00000185046	ANKS1B	99577184	99777184	1.6353e-05	3.5562e-11	rs11109795	99677184	1.05823	8.787e-06	TRUE	NA	NA	NA	NA	NA	NA	NA	NA	NA	NA	NA	NA	NA	NA	NA	rs529486	99312881	99741881	3.306e-05	Overlap
chr17			68670677	68870677	1.6379e-05	0.00025574	rs17176364	68770677	0.901673	0.0008955	FALSE	NA	NA	NA	NA	NA	NA	NA	NA	NA	NA	NA	NA	NA	NA	NA	NA	NA	NA	NA	NA
chr8	ENSG00000173273	TNKS	9272530	9472530	1.6412e-05	4.978e-05	chr8_9372530_I	9372530	0.945922	0.0001212	FALSE	NA	NA	NA	NA	NA	NA	NA	NA	NA	NA	NA	NA	NA	NA	NA	NA	NA	NA	NA	NA
chr1	ENSG00000172260	NEGR1	72126638	72326638	1.6417e-05	4.6134e-10	rs11209836	72226638	1.04875	1.264e-05	TRUE	NA	NA	NA	NA	NA	NA	NA	NA	NA	NA	NA	NA	NA	NA	NA	rs1121296	72059697	72321297	2.919e-07	Overlap
chr11	ENSG00000149294	NCAM1	112874937	113074937	1.648e-05	8.2568e-09	rs111669681	112974937	0.940451	0.0001491	TRUE	rs2514218	113317794	113423994	2.75e-11	242857	rs2514218	113317745	113451229	2.42e-12	242808	rs2514218	113392994	113392994	5.01e-11	318057	rs2514218	113235994	113501229	1.374e-13	161057
chr16	ENSG00000159792;ENSG00000141086;ENSG00000261884;ENSG00000205220;ENSG00000213398;ENSG00000124067;ENSG00000141096;ENSG00000167261;ENSG00000167264;ENSG00000182810;ENSG00000072736	PSKH1;CTRL;CTC-479C5.12;PSMB10;LCAT;SLC12A4;DPEP3;DPEP2;DUS2;DDX28;NFATC3	67942018	68142018	1.6482e-05	1.6479e-06	rs145173836	68042018	0.913292	0.0006041	TRUE	rs8044995	67709340	68311340	1.51e-08	Overlap	rs1975802	67708897	68305708	3.56e-08	Overlap	NA	NA	NA	NA	NA	NA	NA	NA	NA	NA
chr8			80075807	80275807	1.6538e-05	0.006754	chr8_80175807_D	80175807	0.87075	0.0004096	FALSE	NA	NA	NA	NA	NA	NA	NA	NA	NA	NA	NA	NA	NA	NA	NA	NA	NA	NA	NA	NA
chr1	ENSG00000163362;ENSG00000116852;ENSG00000081248	C1orf106;KIF21B;CACNA1S	200851307	201051307	1.6542e-05	2.146e-10	rs72749142	200951307	1.07401	2.781e-06	TRUE	NA	NA	NA	NA	NA	NA	NA	NA	NA	NA	NA	NA	NA	NA	NA	rs12126806	200824225	201105925	2.838e-05	Overlap
chr3	ENSG00000185565	LSAMP	117619538	117819538	1.6542e-05	5.4528e-13	rs1499972	117719538	1.0807	4.548e-06	FALSE	NA	NA	NA	NA	NA	NA	NA	NA	NA	NA	NA	NA	NA	NA	NA	NA	NA	NA	NA	NA
chr12	ENSG00000177119	ANO6	45737107	45937107	1.6557e-05	1.572e-06	rs11183041	45837107	0.918054	0.0001258	FALSE	NA	NA	NA	NA	NA	NA	NA	NA	NA	NA	NA	NA	NA	NA	NA	NA	NA	NA	NA	NA
chr12	ENSG00000134532	SOX5	23542695	23742695	1.661e-05	7.3385e-07	rs7298679	23642695	0.902397	4.121e-06	TRUE	NA	NA	NA	NA	NA	rs1120004	23477601	23637351	1.42e-08	Overlap	NA	NA	NA	NA	NA	NA	NA	NA	NA	NA
chr4	ENSG00000168772	CXXC4	105222746	105422746	1.6611e-05	2.2787e-08	rs72660629	105322746	1.05781	0.0002591	TRUE	NA	NA	NA	NA	NA	NA	NA	NA	NA	NA	NA	NA	NA	NA	NA	rs2905625	105273205	105519205	5.322e-06	Overlap
chr10	ENSG00000148468;ENSG00000077943	FAM171A1;ITGA8	15368619	15568619	1.6612e-05	4.7949e-06	rs111604757	15468619	0.887099	0.0005968	FALSE	NA	NA	NA	NA	NA	NA	NA	NA	NA	NA	NA	NA	NA	NA	NA	NA	NA	NA	NA	NA
chr4			45061827	45261827	1.6675e-05	9.0183e-06	rs13118724	45161827	0.95447	8.995e-05	FALSE	NA	NA	NA	NA	NA	NA	NA	NA	NA	NA	NA	NA	NA	NA	NA	NA	NA	NA	NA	NA
chr12			87560093	87760093	1.6688e-05	3.7476e-05	chr12_87660093_I	87660093	0.934632	9.837e-07	FALSE	NA	NA	NA	NA	NA	NA	NA	NA	NA	NA	NA	NA	NA	NA	NA	NA	NA	NA	NA	NA
chr20	ENSG00000125898;ENSG00000101280;ENSG00000101282	FAM110A;ANGPT4;RSPO4	828637	1028637	1.6749e-05	0.00076373	rs144168720	928637	0.855988	0.0009439	FALSE	NA	NA	NA	NA	NA	NA	NA	NA	NA	NA	NA	NA	NA	NA	NA	NA	NA	NA	NA	NA
chr5			22885084	23085084	1.6822e-05	2.2508e-05	rs11738207	22985084	0.93829	0.0001053	TRUE	NA	NA	NA	NA	NA	NA	NA	NA	NA	NA	NA	NA	NA	NA	NA	rs11750149	22724888	23038888	4.121e-05	Overlap
chr2	ENSG00000171094	ALK	29549450	29749450	1.6931e-05	2.8853e-05	rs76611611	29649450	1.06897	6.466e-05	FALSE	NA	NA	NA	NA	NA	NA	NA	NA	NA	NA	NA	NA	NA	NA	NA	NA	NA	NA	NA	NA
chr11	ENSG00000255298;ENSG00000196341;ENSG00000197263;ENSG00000204293;ENSG00000196661	OR8G5;OR8D1;OR8D2;OR8B2;OR8B3	124066916	124266916	1.6964e-05	0.0051331	rs11219573	124166916	0.92904	8.732e-05	TRUE	rs55661361	124610007	124620147	2.8e-12	343091	rs12293670	124610011	124620147	1.7e-15	343095	rs55661361	124613957	124613957	1.16e-12	347041	rs1940171	124549040	124728940	1.624e-09	282124
chr11	ENSG00000149294	NCAM1	112740745	112940745	1.6993e-05	1.7032e-06	rs17582738	112840745	0.9396	0.0001123	TRUE	rs2514218	113317794	113423994	2.75e-11	377049	rs2514218	113317745	113451229	2.42e-12	377000	rs2514218	113392994	113392994	5.01e-11	452249	rs2514218	113235994	113501229	1.374e-13	295249
chr15	ENSG00000157766;ENSG00000140511;ENSG00000140545	ACAN;HAPLN3;MFGE8	89321405	89521405	1.7051e-05	8.0289e-05	rs7182726	89421405	1.04582	0.0008785	TRUE	NA	NA	NA	NA	NA	NA	NA	NA	NA	NA	rs758129	89900887	89900887	2.87e-08	379482	rs2238304	89682950	89996950	8.131e-08	161545
chr21	ENSG00000160191;ENSG00000160193	PDE9A;WDR4	44088686	44288686	1.7068e-05	8.6985e-06	rs75348832	44188686	0.8101	0.000186	FALSE	NA	NA	NA	NA	NA	NA	NA	NA	NA	NA	NA	NA	NA	NA	NA	NA	NA	NA	NA	NA
chr1			200170686	200370686	1.7114e-05	8.5572e-11	chr1_200270686_D	200270686	0.89476	2.773e-05	TRUE	NA	NA	NA	NA	NA	rs6678676	200253612	200269903	3.22e-08	Overlap	NA	NA	NA	NA	NA	rs4915203	200200087	200515287	3.892e-06	Overlap
chr16	ENSG00000103264;ENSG00000140941;ENSG00000140948	FBXO31;MAP1LC3B;ZCCHC14	87372390	87572390	1.7151e-05	8.26e-07	rs139702778	87472390	1.25282	0.0005281	FALSE	NA	NA	NA	NA	NA	NA	NA	NA	NA	NA	NA	NA	NA	NA	NA	NA	NA	NA	NA	NA
chr20	ENSG00000124193;ENSG00000185513;ENSG00000101049	SRSF6;L3MBTL1;SGK2	41987632	42187632	1.7187e-05	3.5555e-09	rs76126732	42087632	1.08069	0.0008357	FALSE	NA	NA	NA	NA	NA	NA	NA	NA	NA	NA	NA	NA	NA	NA	NA	NA	NA	NA	NA	NA
chr13	ENSG00000151773;ENSG00000179630	CCDC122;LACC1	44410451	44610451	1.72e-05	4.9035e-07	rs61960016	44510451	0.902218	1.182e-05	TRUE	NA	NA	NA	NA	NA	NA	NA	NA	NA	NA	NA	NA	NA	NA	NA	rs11619756	43985004	44584004	1.155e-06	Overlap
chr11	ENSG00000170743	SYT9	7135856	7335856	1.7201e-05	0.00042343	rs11041251	7235856	0.882496	0.0004051	FALSE	NA	NA	NA	NA	NA	NA	NA	NA	NA	NA	NA	NA	NA	NA	NA	NA	NA	NA	NA	NA
chr16	ENSG00000166501	PRKCB	23823113	24023113	1.7258e-05	0.0015814	rs34207225	23923113	0.89324	0.0008079	TRUE	NA	NA	NA	NA	NA	rs198160	24238065	24240725	4.88e-08	214952	NA	NA	NA	NA	NA	NA	NA	NA	NA	NA
[truncated: 3,586 more rows]
