# Supplementary material for: Downregulation by CNNM2 of ATP5MD expression in the 10q24.32 schizophrenia-associated locus involved in impaired ATP production and neurodevelopment
Source: NPJ Schizophr. 2021 May 21;7:27. doi: 10.1038/s41537-021-00159-y (PMC8139961; doi:10.1038/s41537-021-00159-y)
Supplement: Supplementary file 3 — Supplementary Data 2 [file 41537_2021_159_MOESM3_ESM.xlsx]

## Sheet: Dataset 2
Multi-SNP-based MAGMA (Domain 1-GWAS loci)										Multi-SNP-based SMR (Domain 2-Target genes)
GeneID	Gene symbol	Chrom	Start	End	PMAGMA-PGC2	MAGMA-IndexSNP	Position	Odds ratio	PGWAS	eQTL-IndexSNP	Position	PGWAS	PeQTL	PSMR	PSMR_multi	adj.PSMR_multi	Target gene	TSS	Distance (Mb) to MAGMA indexSNP	Pmeta-DEG
ENSG00000114904;ENSG00000055957;ENSG00000162267;ENSG00000055955;ENSG00000243696;ENSG00000272573;ENSG00000248592;ENSG00000213533;ENSG00000163935	NEK4;ITIH1;ITIH3;ITIH4;RP5-966M1.6;MUSTN1;TMEM110-MUSTN1;TMEM110;SFMBT1	chr3	52793343	52993343	2.04e-10	rs6765170	52893343	1.18982	2.94e-06	rs2239551	52818579	1.86e-13	1.74e-20	8.16e-09	1.44e-08	1.41696e-05	GLT8D1	52740048	0.153295	0.402008
ENSG00000148842;ENSG00000076685	CNNM2;NT5C2	chr10	104756100	104956100	1.79e-16	rs77593808	104856100	1.21082	1.55e-05	rs56036640	104852002	0.0011	3.08e-11	0.00339	5.78e-08	5.68752e-05	USMG5	105156223	0.300123	0.00395823
ENSG00000270316;ENSG00000214435;ENSG00000148842	C10orf32-ASMT;AS3MT;CNNM2	chr10	104638032	104838032	1.07e-14	chr10_104738032_D	104738032	1.23257	1.14e-05	rs2184996	104795835	0.00206	2.32e-10	0.00559	6.93e-07	0.000681912	USMG5	105156223	0.418191	0.00395823
ENSG00000076685;ENSG00000235376;ENSG00000148798;ENSG00000156374	NT5C2;RPEL1;INA;PCGF6	chr10	104922649	105122649	1.88e-14	rs188911457	105022649	1.26783	7.29e-05	rs3740381	105046689	0.000153	3.08e-32	0.000311	1.2e-06	0.0011808	USMG5	105156223	0.133574	0.00395823
ENSG00000156398;ENSG00000166272;ENSG00000148795;ENSG00000166275;ENSG00000270316;ENSG00000214435;ENSG00000148842	SFXN2;WBP1L;CYP17A1;C10orf32;C10orf32-ASMT;AS3MT;CNNM2	chr10	104484108	104684108	2.4e-16	rs147010054	104584108	1.19998	0.0008064	rs284848	104592125	0.000835	6.2e-10	0.00329	1.34e-06	0.00131856	USMG5	105156223	0.572115	0.00395823
ENSG00000164087;ENSG00000023330;ENSG00000239732;ENSG00000173366;ENSG00000247596;ENSG00000164088;ENSG00000164091;ENSG00000168237;ENSG00000114841	POC1A;ALAS1;TLR9;TLR9;TWF2;PPM1M;WDR82;GLYCTK;DNAH1	chr3	52165321	52365321	2.25e-09	rs115585422	52265321	0.878974	9.33e-05	rs11712164	52244051	1.36e-08	3.69e-14	5.55e-06	1.39e-06	0.00136776	GLT8D1	52740048	0.474727	0.402008
ENSG00000163935;ENSG00000272305;ENSG00000163933	SFMBT1;RP11-894J14.5;RFT1	chr3	52950748	53150748	1.72e-09	rs77432708	53050748	1.14912	0.0001546	rs2255107	53060637	5.93e-13	1.8e-08	9.19e-06	1.74e-06	0.00171216	GLT8D1	52740048	0.3107	0.402008
ENSG00000163935;ENSG00000272305;ENSG00000163933;ENSG00000163932;ENSG00000163931	SFMBT1;RP11-894J14.5;RFT1;PRKCD;TKT	chr3	53075017	53275017	2.27e-10	rs1080500	53175017	1.07175	1.85e-09	rs9870898	53092375	1.5e-12	2.5e-07	3.08e-05	6.23e-06	0.00613032	GLT8D1	52740048	0.434969	0.402008
ENSG00000184304	PRKD1	chr14	30170236	30370236	6.99e-10	rs111997347	30270236	0.818237	0.0008633	rs45536637	30275556	2.06e-07	2.36e-07	0.000249	9.61e-06	0.00945624	SCFD1	31091525	0.821289	0.193819
ENSG00000115468;ENSG00000204120;ENSG00000115474;ENSG00000182600;ENSG00000066248	EFHD1;GIGYF2;KCNJ13;C2orf82;NGEF	chr2	233546728	233746728	2.59e-11	rs283483	233646728	0.894398	0.0001374	rs114745977	233683095	0.00752	1.72e-12	0.0124	3.08e-05	0.0303072	KCNJ13	233641278	0.00545	0.607072
ENSG00000148835;ENSG00000173915;ENSG00000148843;ENSG00000138172;ENSG00000185933;ENSG00000183128;ENSG00000107954	TAF5;USMG5;PDCD11;CALHM2;CALHM1;CALHM3;NEURL1	chr10	105113194	105313194	2.93e-08	rs192524959	105213194	1.16498	0.0001008	rs7911488	105154089	0.000218	6.78e-32	0.00042	9.64e-05	0.0948576	USMG5	105156223	0.056971	0.00395823
ENSG00000144306;ENSG00000138430;ENSG00000217236;ENSG00000268241;ENSG00000138433	SCRN3;OLA1;SP9;AC018470.1;CIR1	chr2	175084335	175284335	6.98e-10	rs145145057	175184335	0.87433	0.0006994	rs4425051	175096409	4.39e-06	1.73e-11	0.000149	0.000102	0.100368	OLA1	175113426	0.070909	0.28135
ENSG00000214872;ENSG00000156587;ENSG00000149131;ENSG00000166793;ENSG00000172409;ENSG00000156599;ENSG00000156603;ENSG00000213593;ENSG00000254462	SMTNL1;UBE2L6;SERPING1;YPEL4;CLP1;ZDHHC5;MED19;TMX2;TMX2-CTNND1	chr11	57306769	57506769	3.48e-08	rs77538079	57406769	0.888344	0.0006818	rs2649663	57357305	0.00146	5.66e-33	0.0021	0.000103	0.101352	TIMM10	57298238	0.108531	0.000202348
ENSG00000114904;ENSG00000055957;ENSG00000162267;ENSG00000055955;ENSG00000243696;ENSG00000272573;ENSG00000248592;ENSG00000213533;ENSG00000163935	NEK4;ITIH1;ITIH3;ITIH4;RP5-966M1.6;MUSTN1;TMEM110-MUSTN1;TMEM110;SFMBT1	chr3	52793343	52993343	2.04e-10	rs6765170	52893343	1.18982	2.94e-06	rs2072391	52862200	3.68e-15	1.89e-05	0.000171	0.000112	0.110208	ITIH4	52864755	0.028588	0.361345
ENSG00000163935;ENSG00000272305;ENSG00000163933	SFMBT1;RP11-894J14.5;RFT1	chr3	52950748	53150748	1.72e-09	rs77432708	53050748	1.14912	0.0001546	rs2255107	53060637	5.93e-13	7.92e-05	0.000538	0.000121	0.119064	ITIH4	52864755	0.185993	0.361345
ENSG00000090975;ENSG00000051825;ENSG00000130921	PITPNM2;MPHOSPH9;C12orf65	chr12	123532367	123732367	3.18e-10	rs58991895	123632367	0.87511	1.48e-07	rs1727295	123616861	2.76e-20	1.26e-05	7.91e-05	0.000125	0.123	OGFOD2	123459127	0.17324	0.720192
ENSG00000273079	GRIN2B	chr12	13547780	13747780	6.33e-09	chr12_13647780_D	13647780	0.951511	1.89e-05	rs117578877	13681478	1.36e-12	5.4e-06	0.000129	0.000129	0.126936	CREBL2	12764826	0.882954	0.613011
ENSG00000273079	GRIN2B	chr12	13657558	13857558	3.6e-09	rs79172500	13757558	0.84755	0.0002807	rs117578877	13681478	1.36e-12	5.4e-06	0.000129	0.000129	0.126936	CREBL2	12764826	0.992732	0.613011
ENSG00000151067	CACNA1C	chr12	2213444	2413444	9.87e-13	rs191478356	2313444	0.86036	0.0005369	rs2239032	2337138	0.000611	0.000289	0.0128	0.000163	0.160392	DCP1B	2113677	0.199767	0.452489
ENSG00000051825;ENSG00000130921;ENSG00000111328;ENSG00000139697;ENSG00000183955	MPHOSPH9;C12orf65;CDK2AP1;SBNO1;SETD8	chr12	123673694	123873694	4.14e-11	chr12_123773694_D	123773694	0.809533	0.0008391	rs1626703	123710835	1.61e-20	1.99e-05	0.000106	0.000166	0.163344	OGFOD2	123459127	0.314567	0.720192
		chr2	200898169	201098169	6.58e-11	rs75741772	200998169	1.11896	0.0001451	rs115137931	200933464	1.34e-05	1.02e-12	0.000203	0.00017	0.16728	C2orf69	200775979	0.22219	0.945133
ENSG00000151067	CACNA1C	chr12	2319896	2519896	5.06e-18	rs4765913	2419896	0.908917	3.55e-13	rs2239032	2337138	0.000611	0.000289	0.0128	0.000174	0.171216	DCP1B	2113677	0.306219	0.452489
ENSG00000163673;ENSG00000168016	DCLK3;TRANK1	chr3	36758583	36958583	3.63e-11	rs75968099	36858583	0.924044	3.39e-12	rs78136662	36850660	5.72e-16	2.62e-05	0.000191	0.000186	0.183024	LRRFIP2	37217851	0.359268	0.949554
ENSG00000150967;ENSG00000111325;ENSG00000182196;ENSG00000090975	ABCB9;OGFOD2;ARL6IP4;PITPNM2	chr12	123395289	123595289	3.55e-11	rs78351440	123495289	0.890654	1.06e-05	rs949143	123595163	2.91e-21	3.81e-05	0.000159	0.000201	0.197784	OGFOD2	123459127	0.036162	0.720192
ENSG00000178074;ENSG00000162971;ENSG00000162972	C2orf69;TYW5;C2orf47	chr2	200774190	200974190	2.56e-11	rs187948233	200874190	0.834272	0.0007598	rs115137931	200933464	1.34e-05	1.02e-12	0.000203	0.000203	0.199752	C2orf69	200775979	0.098211	0.945133
ENSG00000204120;ENSG00000182600;ENSG00000066248;ENSG00000222001;ENSG00000115488	GIGYF2;C2orf82;NGEF;AC106876.2;NEU2	chr2	233698155	233898155	8.76e-13	rs778342	233798155	0.914938	6.18e-05	rs116231255	233805707	5.52e-05	1.67e-07	0.0014	0.00029	0.28536	KCNJ13	233641278	0.156877	0.607072
ENSG00000188266;ENSG00000268838;ENSG00000041357;ENSG00000169684;ENSG00000080644;ENSG00000117971	HYKK;AC027228.1;PSMA4;CHRNA5;CHRNA3;CHRNB4	chr15	78800279	79000279	1.11e-11	rs117287587	78900279	1.26239	0.0005217	rs8192477	78910463	6.46e-15	0.000163	0.000689	0.000401	0.394584	IDH3A	78441663	0.458616	0.0167162
ENSG00000080644;ENSG00000117971;ENSG00000136378;ENSG00000185787	CHRNA3;CHRNB4;ADAMTS7;MORF4L1	chr15	78904705	79104705	5.94e-09	rs140635457	79004705	1.24284	0.0001013	rs8192477	78910463	6.46e-15	0.000163	0.000689	0.000401	0.394584	IDH3A	78441663	0.563042	0.0167162
ENSG00000070366;ENSG00000167720;ENSG00000167721;ENSG00000141258	SMG6;SRR;TSR1;SGSM2	chr17	2050061	2250061	1.48e-08	rs186177712	2150061	1.23355	0.0004596	rs79597880	2238152	0.182	2.56e-06	0.199	0.000403	0.396552	OR1G1	3030875	0.880814	0.612128
ENSG00000196141	SPATS2L	chr2	201037988	201237988	6.59e-14	rs66473269	201137988	1.16241	6.35e-06	rs115841567	201089095	6.38e-07	5e-07	0.000404	0.000404	0.397536	C2orf69	200775979	0.362009	0.945133
ENSG00000171045	TSNARE1	chr8	143233888	143433888	2.73e-14	rs78125189	143333888	0.90946	3.27e-06	rs72687362	143358316	4.86e-18	0.000619	0.00146	0.000421	0.414264	THEM6	143808621	0.474733	0.664987
ENSG00000051825;ENSG00000130921;ENSG00000111328;ENSG00000139697;ENSG00000183955	MPHOSPH9;C12orf65;CDK2AP1;SBNO1;SETD8	chr12	123673694	123873694	4.14e-11	chr12_123773694_D	123773694	0.809533	0.0008391	rs9739070	123771032	1.81e-12	0.000155	0.00086	0.000664	0.653376	MPHOSPH9	123717670	0.056024	0.427653
ENSG00000120733;ENSG00000132563;ENSG00000120738;ENSG00000120705;ENSG00000113013	KDM3B;REEP2;EGR1;ETF1;HSPA9	chr5	137693946	137893946	5.58e-11	rs114318690	137793946	0.838364	0.0001472	rs11956240	137840293	1.25e-16	0.000239	0.000784	0.000784	0.771456	NME5	137475104	0.318842	0.00116926
ENSG00000120705;ENSG00000113013;ENSG00000044115	ETF1;HSPA9;CTNNA1	chr5	137839614	138039614	4.28e-08	rs114071084	137939614	0.88135	0.0009912	rs11956240	137840293	1.25e-16	0.000239	0.000784	0.000784	0.771456	NME5	137475104	0.46451	0.00116926
ENSG00000100401;ENSG00000269104;ENSG00000100403;ENSG00000167074;ENSG00000183864	RANGAP1;AL035681.1;ZC3H7B;TEF;TOB2	chr22	41645430	41845430	8.92e-09	rs117893811	41745430	0.796286	3.91e-06	rs9611528	41648502	4.25e-11	1.8e-05	0.000324	0.000788	0.775392	EP300	41487790	0.25764	0.174986
ENSG00000101442;ENSG00000101445;ENSG00000101447	ACTR5;PPP1R16B;FAM83D	chr20	37386333	37586333	1.78e-11	rs79074988	37486333	1.11216	0.0005962	rs117699981	37399655	1.18e-05	2.29e-07	0.000826	0.000826	0.812784	TTI1	36661863	0.82447	0.919423
ENSG00000090975;ENSG00000051825;ENSG00000130921	PITPNM2;MPHOSPH9;C12orf65	chr12	123532367	123732367	3.18e-10	rs58991895	123632367	0.87511	1.48e-07	rs1727317	123618942	1.21e-12	0.000129	0.000751	0.000837	0.823608	MPHOSPH9	123717670	0.085303	0.427653
ENSG00000115306;ENSG00000214595	SPTBN1;EML6	chr2	54834527	55034527	7.32e-11	rs142597373	54934527	1.20189	0.000118	rs142597373	54934527	2.85e-08	3.07e-05	0.000859	0.000859	0.845256	CCDC104	55746826	0.812299	0.0410514
ENSG00000139697;ENSG00000183955;ENSG00000150977;ENSG00000184209;ENSG00000188026	SBNO1;SETD8;RILPL2;SNRNP35;RILPL1	chr12	123803308	124003308	1.32e-09	rs57801345	123903308	0.87897	1.95e-06	rs28413626	123861452	8.09e-13	0.000124	0.000718	0.000859	0.845256	OGFOD2	123459127	0.444181	0.720192
ENSG00000169876;ENSG00000169871;ENSG00000106366;ENSG00000106367;ENSG00000128564;ENSG00000167011;ENSG00000106384;ENSG00000106397;ENSG00000106400	MUC17;TRIM56;SERPINE1;AP1S1;VGF;NAT16;MOGAT3;PLOD3;ZNHIT1	chr7	100664188	100864188	7.35e-09	rs140454943	100764188	1.14832	0.0001307	rs140454943	100764188	3.26e-08	1.99e-05	0.000733	0.000873	0.859032	PLOD3	100860954	0.096766	0.845661
ENSG00000100393;ENSG00000100395;ENSG00000100399;ENSG00000100401	EP300;L3MBTL2;CHADL;RANGAP1	chr22	41457546	41657546	7.51e-09	rs191312004	41557546	0.859505	2.77e-05	rs9611528	41648502	4.25e-11	1.8e-05	0.000324	0.000906	0.891504	EP300	41487790	0.069756	0.174986
ENSG00000168016;ENSG00000178567;ENSG00000076242;ENSG00000093167	TRANK1;EPM2AIP1;MLH1;LRRFIP2	chr3	36898129	37098129	1.11e-09	rs79707887	36998129	0.93323	0.0006312	rs9831178	37087417	2.41e-06	1.75e-06	0.000788	0.000998	0.982032	LRRFIP2	37217851	0.219722	0.949554
ENSG00000070366;ENSG00000167720;ENSG00000167721;ENSG00000141258;ENSG00000070444;ENSG00000127804;ENSG00000205821	SMG6;SRR;TSR1;SGSM2;MNT;METTL16;AC006435.1	chr17	2156227	2356227	3.39e-08	rs189291173	2256227	0.94582	8.58e-05	rs79597880	2238152	0.182	2.56e-06	0.199	0.00102	1	OR1G1	3030875	0.774648	0.612128
ENSG00000226124;ENSG00000178074;ENSG00000162971;ENSG00000162972	FTCDNL1;C2orf69;TYW5;C2orf47	chr2	200646767	200846767	1.12e-11	rs190828840	200746767	0.85248	0.0002827	rs116010331	200753649	2.09e-05	7.75e-06	0.00205	0.00106	1	AOX1	201450591	0.703824	0.626804
ENSG00000150967;ENSG00000111325;ENSG00000182196;ENSG00000090975	ABCB9;OGFOD2;ARL6IP4;PITPNM2	chr12	123395289	123595289	3.55e-11	rs78351440	123495289	0.890654	1.06e-05	rs1630820	123516917	5.19e-16	0.000275	0.000904	0.0012	1	MPHOSPH9	123717670	0.222381	0.427653
ENSG00000168016;ENSG00000178567;ENSG00000076242;ENSG00000093167	TRANK1;EPM2AIP1;MLH1;LRRFIP2	chr3	36898129	37098129	1.11e-09	rs79707887	36998129	0.93323	0.0006312	rs73068046	36920158	1.82e-12	0.000279	0.00124	0.00124	1	LRRFIP2	37217851	0.219722	0.949554
ENSG00000163673;ENSG00000168016	DCLK3;TRANK1	chr3	36758583	36958583	3.63e-11	rs75968099	36858583	0.924044	3.39e-12	rs78136662	36850660	5.72e-16	0.000262	0.000876	0.00125	1	LRRFIP2	37217851	0.359268	0.949554
ENSG00000178074;ENSG00000162971;ENSG00000162972	C2orf69;TYW5;C2orf47	chr2	200774190	200974190	2.56e-11	rs187948233	200874190	0.834272	0.0007598	rs115137931	200933464	1.34e-05	2.28e-06	0.00136	0.00136	1	C2orf47	200820040	0.05415	0.00968213
		chr2	200898169	201098169	6.58e-11	rs75741772	200998169	1.11896	0.0001451	rs115137931	200933464	1.34e-05	2.28e-06	0.00136	0.00136	1	C2orf47	200820040	0.178129	0.00968213
ENSG00000146013;ENSG00000158402;ENSG00000120709;ENSG00000120733	GFRA3;CDC25C;FAM53C;KDM3B	chr5	137573167	137773167	3e-09	rs3756766	137673167	0.935104	2.19e-08	rs200095891	137588969	0.175	5.38e-06	0.193	0.00143	1	MYOT	137203480	0.469687	0.592948
ENSG00000154146;ENSG00000019102;ENSG00000149564;ENSG00000120458;ENSG00000154134;ENSG00000154133;ENSG00000254943	NRGN;VSIG2;ESAM;MSANTD2;ROBO3;ROBO4;RP11-664I21.6	chr11	124575825	124775825	4.72e-12	rs4936954	124675825	0.811478	0.0006904	rs77406987	124661038	2.43e-05	1.22e-06	0.00145	0.00145	1	ESAM	124632180	0.043645	0.18435
ENSG00000171045;ENSG00000181790	TSNARE1;BAI1	chr8	143346839	143546839	2.6e-10	rs75403822	143446839	1.08578	0.0009295	rs72687362	143358316	4.86e-18	0.000619	0.00146	0.00146	1	THEM6	143808621	0.361782	0.664987
ENSG00000174579;ENSG00000114054;ENSG00000118007	MSL2;PCCB;STAG1	chr3	135905687	136105687	5.72e-10	rs144468117	136005687	1.20998	0.0008446	rs1278719	135961569	7.03e-11	0.000276	0.00149	0.00149	1	MSL2	135914688	0.090999	0.533419
ENSG00000051825;ENSG00000130921;ENSG00000111328;ENSG00000139697;ENSG00000183955	MPHOSPH9;C12orf65;CDK2AP1;SBNO1;SETD8	chr12	123673694	123873694	4.14e-11	chr12_123773694_D	123773694	0.809533	0.0008391	rs61953412	123762572	4.37e-17	0.000615	0.00152	0.00152	1	PITPNM2	123594975	0.178719	0.805295
ENSG00000136631;ENSG00000023902;ENSG00000143401;ENSG00000118298	VPS45;PLEKHO1;ANP32E;CA14	chr1	150030096	150230096	3.7e-08	rs78681982	150130096	1.16509	8.15e-09	rs58395667	150193165	1.1e-13	0.000465	0.00154	0.00154	1	PIP5K1A	151171027	1.04093	0.737264
ENSG00000163935;ENSG00000272305;ENSG00000163933	SFMBT1;RP11-894J14.5;RFT1	chr3	52950748	53150748	1.72e-09	rs77432708	53050748	1.14912	0.0001546	rs2581792	53035044	1.64e-10	0.000438	0.00207	0.00161	1	GLT8D1	52737635	0.313113	0.402008
ENSG00000226124;ENSG00000178074;ENSG00000162971;ENSG00000162972	FTCDNL1;C2orf69;TYW5;C2orf47	chr2	200646767	200846767	1.12e-11	rs190828840	200746767	0.85248	0.0002827	rs11691006	200659103	5.31e-05	4.71e-07	0.00162	0.00162	1	C2orf69	200775979	0.029212	0.945133
ENSG00000120159	CAAP1	chr9	26658212	26858212	6.63e-09	rs62542114	26758212	0.9042	3.02e-06	rs2383713	26773231	0.00143	1.53e-11	0.00395	0.00163	1	IFNK	27524312	0.7661	0.445967
ENSG00000273079	GRIN2B	chr12	13547780	13747780	6.33e-09	chr12_13647780_D	13647780	0.951511	1.89e-05	rs117868593	13670508	1e-11	0.000228	0.00119	0.00165	1	HEBP1	13153207	0.494573	0.59496
ENSG00000273079	GRIN2B	chr12	13657558	13857558	3.6e-09	rs79172500	13757558	0.84755	0.0002807	rs117868593	13670508	1e-11	0.000228	0.00119	0.00165	1	HEBP1	13153207	0.604351	0.59496
		chr5	152475994	152675994	3.96e-10	rs115299613	152575994	1.31285	0.0002107	rs112551564	152545904	1.75e-07	8.81e-05	0.00171	0.00171	1	GALNT10	153570290	0.994296	0.189911
ENSG00000120733;ENSG00000132563;ENSG00000120738;ENSG00000120705;ENSG00000113013	KDM3B;REEP2;EGR1;ETF1;HSPA9	chr5	137693946	137893946	5.58e-11	rs114318690	137793946	0.838364	0.0001472	rs11745596	137834139	2.99e-08	0.000249	0.00224	0.00177	1	WNT8A	137419774	0.374172	0.755993
ENSG00000154146;ENSG00000019102;ENSG00000149564;ENSG00000120458;ENSG00000154134;ENSG00000154133;ENSG00000254943	NRGN;VSIG2;ESAM;MSANTD2;ROBO3;ROBO4;RP11-664I21.6	chr11	124575825	124775825	4.72e-12	rs4936954	124675825	0.811478	0.0006904	rs117078713	124741955	1.65e-05	5.57e-06	0.00178	0.00178	1	PUS3	125773116	1.09729	0.469679
ENSG00000104219;ENSG00000198791;ENSG00000155975;ENSG00000003987	ZDHHC2;CNOT7;VPS37A;MTMR7	chr8	17042316	17242316	4e-08	rs17587134	17142316	1.1293	0.0005476	rs17587134	17142316	6.24e-07	0.00012	0.00233	0.00186	1	ASAH1	17941879	0.799563	0.565581
ENSG00000090975;ENSG00000051825;ENSG00000130921	PITPNM2;MPHOSPH9;C12orf65	chr12	123532367	123732367	3.18e-10	rs58991895	123632367	0.87511	1.48e-07	rs7139321	123719528	8.01e-19	0.000972	0.00199	0.00199	1	PITPNM2	123594975	0.037392	0.805295
ENSG00000159231;ENSG00000142197	CBR3;DOPEY2	chr21	37487698	37687698	1.1e-08	rs62229348	37587698	1.05253	0.0004719	rs60043102	37505827	5.07e-07	3.55e-06	0.000656	0.00203	1	CBR3	37507210	0.080488	0.472307
ENSG00000120705;ENSG00000113013;ENSG00000044115	ETF1;HSPA9;CTNNA1	chr5	137839614	138039614	4.28e-08	rs114071084	137939614	0.88135	0.0009912	rs11242436	137937318	6.28e-09	0.000278	0.00206	0.00206	1	SIL1	138534087	0.594473	0.649512
ENSG00000198963;ENSG00000119121	RORB;TRPM6	chr9	77171389	77371389	1.94e-11	rs11144040	77271389	0.909008	1.4e-05	rs76190097	77331502	1.84e-06	9.43e-05	0.00251	0.00215	1	RORB	77112281	0.159108	0.829999
ENSG00000198963;ENSG00000119121	RORB;TRPM6	chr9	77293689	77493689	5.32e-10	rs11144082	77393689	0.949992	2.47e-06	rs76190097	77331502	1.84e-06	9.43e-05	0.00251	0.00215	1	RORB	77112281	0.281408	0.829999
ENSG00000156398;ENSG00000166272;ENSG00000148795;ENSG00000166275;ENSG00000270316;ENSG00000214435;ENSG00000148842	SFXN2;WBP1L;CYP17A1;C10orf32;C10orf32-ASMT;AS3MT;CNNM2	chr10	104484108	104684108	2.4e-16	rs147010054	104584108	1.19998	0.0008064	rs74376228	104677662	0.00181	0.000493	0.0201	0.00242	1	AS3MT	104629273	0.045165	0.438494
		chr5	151841138	152041138	8.38e-09	rs17550287	151941138	0.87739	3.14e-07	rs57336534	151940238	8.06e-11	0.000605	0.00242	0.00242	1	GLRA1	151304403	0.636735	0.896208
ENSG00000124228;ENSG00000124201;ENSG00000158445	DDX27;ZNFX1;KCNB1	chr20	47827087	48027087	1.73e-08	rs117098248	47927087	0.881617	0.0007121	rs62207636	47963335	0.000166	0.000158	0.00764	0.00243	1	STAU1	47804904	0.122183	0.164081
ENSG00000151067	CACNA1C	chr12	2213444	2413444	9.87e-13	rs191478356	2313444	0.86036	0.0005369	rs191478356	2313444	5.74e-07	0.000139	0.00244	0.00244	1	CACNA1C	2162464	0.15098	0.969749
ENSG00000139697;ENSG00000183955;ENSG00000150977;ENSG00000184209;ENSG00000188026	SBNO1;SETD8;RILPL2;SNRNP35;RILPL1	chr12	123803308	124003308	1.32e-09	rs57801345	123903308	0.87897	1.95e-06	rs6576	123892934	4.25e-10	0.000539	0.00247	0.00247	1	MPHOSPH9	123717670	0.185638	0.427653
ENSG00000167522;ENSG00000197912;ENSG00000167526;ENSG00000178773;ENSG00000015413;ENSG00000131165;ENSG00000167523;ENSG00000185324	ANKRD11;SPG7;RPL13;CPNE7;DPEP1;CHMP1A;SPATA33;CDK10	chr16	89547670	89747670	4.99e-09	rs117026658	89647670	1.11138	0.0002006	rs463938	89702204	4.16e-10	0.000565	0.00254	0.00254	1	RPL13	89627065	0.020605	0.974536
ENSG00000120903;ENSG00000120915;ENSG00000120885;ENSG00000168077	CHRNA2;EPHX2;CLU;SCARA3	chr8	27326057	27526057	1.78e-08	rs75560813	27426057	1.15039	0.000138	rs9331945	27454957	0.000439	6.85e-10	0.00226	0.00261	1	EPHX2	27348296	0.077761	0.537507
ENSG00000120733;ENSG00000132563;ENSG00000120738;ENSG00000120705;ENSG00000113013	KDM3B;REEP2;EGR1;ETF1;HSPA9	chr5	137693946	137893946	5.58e-11	rs114318690	137793946	0.838364	0.0001472	rs4835687	137872056	1.77e-09	0.000511	0.00262	0.00262	1	SIL1	138534087	0.740141	0.649512
ENSG00000163935;ENSG00000272305;ENSG00000163933;ENSG00000163932;ENSG00000163931	SFMBT1;RP11-894J14.5;RFT1;PRKCD;TKT	chr3	53075017	53275017	2.27e-10	rs1080500	53175017	1.07175	1.85e-09	rs11712910	53094194	1.03e-09	0.000553	0.00265	0.00265	1	GLT8D1	52737635	0.437382	0.402008
ENSG00000168016;ENSG00000178567;ENSG00000076242;ENSG00000093167	TRANK1;EPM2AIP1;MLH1;LRRFIP2	chr3	36898129	37098129	1.11e-09	rs79707887	36998129	0.93323	0.0006312	rs748766	37082874	3.13e-06	8.74e-05	0.00268	0.00268	1	LRRFIP2	37217851	0.219722	0.949554
ENSG00000167491;ENSG00000178093;ENSG00000186010;ENSG00000250067;ENSG00000258674;ENSG00000160161;ENSG00000105717;ENSG00000064547;ENSG00000089639;ENSG00000105726	GATAD2A;TSSK6;NDUFA13;YJEFN3;CTC-260F20.3;CILP2;PBX4;LPAR2;GMIP;ATP13A1	chr19	19559085	19759085	8.36e-09	rs74777787	19659085	1.11094	0.00013	rs17217098	19702384	0.127	4e-13	0.136	0.00274	1	ATP13A1	19774502	0.115417	0.0263229
		chr1	73620923	73820923	1.02e-09	rs113801682	73720923	0.804447	0.0003265	rs191128567	73723903	2.17e-07	0.000263	0.00284	0.00284	1	FPGT	74663896	0.942973	0.705814
		chr13	38665396	38865396	2.28e-08	rs7325022	38765396	1.08394	0.00016	rs9548248	38814830	2.91e-08	0.000183	0.00192	0.00308	1	POSTN	38172981	0.592415	0.381398
ENSG00000120686	UFM1	chr13	38767239	38967239	3.54e-08	rs665175	38867239	0.9499	2.67e-06	rs9548248	38814830	2.91e-08	0.000183	0.00192	0.00308	1	POSTN	38172981	0.694258	0.381398
ENSG00000165995;ENSG00000241058	CACNB2;NSUN6	chr10	18652818	18852818	4.51e-13	rs138426308	18752818	0.79271	6.42e-05	rs12569760	18847720	0.0702	9.83e-05	0.101	0.00311	1	NSUN6	18940551	0.187733	0.124745
ENSG00000073711;ENSG00000174579	PPP2R3A;MSL2	chr3	135737638	135937638	3.01e-09	rs150914071	135837638	1.10805	0.0006422	rs150213942	135846911	6.91e-09	0.000475	0.00277	0.00325	1	MSL2	135914688	0.07705	0.533419
ENSG00000124143;ENSG00000101438;ENSG00000101442	ARHGAP40;SLC32A1;ACTR5	chr20	37221029	37421029	1.15e-11	rs80213762	37321029	0.85942	0.0001396	rs117699981	37399655	1.18e-05	2.29e-07	0.000826	0.00339	1	TTI1	36661863	0.659166	0.919423
ENSG00000196119;ENSG00000154143;ENSG00000154144;ENSG00000110013;ENSG00000064199;ENSG00000154146;ENSG00000019102;ENSG00000149564;ENSG00000120458	OR8A1;PANX3;TBRG1;SIAE;SPA17;NRGN;VSIG2;ESAM;MSANTD2	chr11	124437995	124637995	3.46e-13	rs544368	124537995	0.932671	2.86e-05	rs146689325	124516347	0.00437	3.02e-06	0.015	0.00339	1	PATE1	125616188	1.07819	0.290093
ENSG00000112893	MAN2A1	chr5	108917938	109117938	2.28e-08	rs845737	109017938	0.86485	8.36e-06	rs1866371	108981886	8e-05	0.000179	0.00659	0.00342	1	MAN2A1	109025067	0.007129	0.749991
ENSG00000155970;ENSG00000104219;ENSG00000198791;ENSG00000155975	MICU3;ZDHHC2;CNOT7;VPS37A	chr8	16933732	17133732	4.09e-09	rs188081370	17033732	0.881352	0.0008631	rs117165264	17126348	6.61e-06	0.00012	0.00344	0.00344	1	ASAH1	17941879	0.908147	0.565581
		chr1	30337268	30537268	2.24e-09	rs6694545	30437268	0.928954	2.64e-09	rs4949238	30422596	2.17e-07	0.000403	0.00348	0.00348	1	PTPRU	29563028	0.87424	0.44779
ENSG00000187416;ENSG00000005483	LHFPL3;KMT2E	chr7	104505530	104705530	2.54e-08	rs7776707	104605530	0.938377	1.13e-08	rs74559491	104524383	0.0568	1.53e-10	0.0679	0.00371	1	RELN	103629963	0.975567	0.0255771
ENSG00000100207;ENSG00000235568	TCF20;NFAM1	chr22	42607668	42807668	1.79e-11	rs117749645	42707668	0.825144	0.0003313	rs5758692	42669029	0.169	3e-08	0.182	0.00377	1	CYP2D6	42526908	0.18076	0.966484
ENSG00000127152	BCL11B	chr14	99630478	99830478	5.51e-11	chr14_99730478_D	99730478	1.07294	7e-08	rs17098424	99690527	1.03e-07	0.000561	0.00379	0.00379	1	EVL	100531615	0.801137	0.699605
ENSG00000167077;ENSG00000100147;ENSG00000198911;ENSG00000234965;ENSG00000159958;ENSG00000100162	MEI1;CCDC134;SREBF2;SHISA8;TNFRSF13C;CENPM	chr22	42148289	42348289	4.35e-08	rs80094991	42248289	0.865284	1.07e-06	rs2157591	42348094	4.51e-09	0.000903	0.00387	0.00387	1	SREBF2	42229109	0.01918	0.307556
ENSG00000198911;ENSG00000234965;ENSG00000159958;ENSG00000100162;ENSG00000100167;ENSG00000183066;ENSG00000198951;ENSG00000177096;ENSG00000183172;ENSG00000184983	SREBF2;SHISA8;TNFRSF13C;CENPM;SEPT3;WBP2NL;NAGA;FAM109B;SMDT1;NDUFA6	chr22	42286534	42486534	7.85e-11	rs148140943	42386534	0.92284	0.0008001	rs2157591	42348094	4.51e-09	0.000903	0.00387	0.00387	1	SREBF2	42229109	0.157425	0.307556
ENSG00000178074;ENSG00000162971;ENSG00000162972	C2orf69;TYW5;C2orf47	chr2	200774190	200974190	2.56e-11	rs187948233	200874190	0.834272	0.0007598	rs115137931	200933464	1.34e-05	0.000118	0.00392	0.00392	1	KCTD18	201374786	0.500596	0.836979
		chr2	200898169	201098169	6.58e-11	rs75741772	200998169	1.11896	0.0001451	rs115137931	200933464	1.34e-05	0.000118	0.00392	0.00392	1	KCTD18	201374786	0.376617	0.836979
ENSG00000120733;ENSG00000132563;ENSG00000120738;ENSG00000120705;ENSG00000113013	KDM3B;REEP2;EGR1;ETF1;HSPA9	chr5	137693946	137893946	5.58e-11	rs114318690	137793946	0.838364	0.0001472	rs55913696	137784022	1.71e-06	0.000161	0.00305	0.00396	1	MYOT	137203480	0.590466	0.592948
ENSG00000056972;ENSG00000010810	TRAF3IP2;FYN	chr6	111838325	112038325	2.11e-08	rs140933943	111938325	0.94054	8.57e-05	rs4947131	111939653	3.59e-08	0.000742	0.00401	0.00401	1	TRAF3IP2	111927449	0.010876	0.00789039
ENSG00000105705;ENSG00000129933;ENSG00000167491	SUGP1;MAU2;GATAD2A	chr19	19399549	19599549	4.13e-08	rs74604097	19499549	1.1106	0.0007023	rs140868651	19432290	0.348	3.64e-17	0.351	0.0041	1	ATP13A1	19774502	0.274953	0.0263229
ENSG00000114904;ENSG00000055957;ENSG00000162267;ENSG00000055955;ENSG00000243696;ENSG00000272573;ENSG00000248592;ENSG00000213533;ENSG00000163935	NEK4;ITIH1;ITIH3;ITIH4;RP5-966M1.6;MUSTN1;TMEM110-MUSTN1;TMEM110;SFMBT1	chr3	52793343	52993343	2.04e-10	rs6765170	52893343	1.18982	2.94e-06	rs145387116	52889463	1.42e-05	0.00013	0.0041	0.0041	1	SPCS1	52739652	0.153691	0.00493177
ENSG00000182732;ENSG00000257040	RGS6;AC005477.1	chr14	72256995	72456995	2.32e-12	rs17768114	72356995	0.93034	0.00046	rs2533047	72320854	0.00462	5.31e-06	0.0162	0.0043	1	DPF3	73360809	1.00381	0.93298
ENSG00000178074;ENSG00000162971;ENSG00000162972	C2orf69;TYW5;C2orf47	chr2	200774190	200974190	2.56e-11	rs187948233	200874190	0.834272	0.0007598	rs115137931	200933464	1.34e-05	0.000156	0.00431	0.00431	1	SPATS2L	201170709	0.296519	0.375464
		chr2	200898169	201098169	6.58e-11	rs75741772	200998169	1.11896	0.0001451	rs115137931	200933464	1.34e-05	0.000156	0.00431	0.00431	1	SPATS2L	201170709	0.17254	0.375464
ENSG00000077150;ENSG00000059915;ENSG00000107872;ENSG00000107874;ENSG00000120055;ENSG00000138111;ENSG00000138107;ENSG00000107882	NFKB2;PSD;FBXL15;CUEDC2;C10orf95;TMEM180;ACTR1A;SUFU	chr10	104161986	104361986	2.92e-09	rs189346969	104261986	1.22507	4.17e-05	rs12162	104240498	1.8e-05	0.000179	0.00477	0.00435	1	TMEM180	104221152	0.040834	0.533733
ENSG00000134200;ENSG00000134198	TSHB;TSPAN2	chr1	115553165	115753165	1.82e-08	rs6667796	115653165	1.07789	0.0009839	rs1286347	115612020	1.65e-06	0.000402	0.00442	0.00442	1	SLC22A15	116519119	0.865954	0.00167647
ENSG00000105705;ENSG00000129933;ENSG00000167491	SUGP1;MAU2;GATAD2A	chr19	19399549	19599549	4.13e-08	rs74604097	19499549	1.1106	0.0007023	rs4808199	19545099	1.6e-06	0.00041	0.00444	0.00444	1	GATAD2A	19496642	0.002907	0.757579
ENSG00000162426;ENSG00000142599	SLC45A1;RERE	chr1	8287069	8487069	7.09e-12	rs116024147	8387069	1.18946	0.0001384	rs192465380	8293100	0.0352	1.16e-09	0.0466	0.00447	1	SLC2A5	9129775	0.742706	0.0193543
ENSG00000120903;ENSG00000120915;ENSG00000120885;ENSG00000168077	CHRNA2;EPHX2;CLU;SCARA3	chr8	27326057	27526057	1.78e-08	rs75560813	27426057	1.15039	0.000138	rs9331945	27454957	0.000439	1.81e-06	0.00465	0.00449	1	CLU	27472327	0.04627	0.152897
ENSG00000196141	SPATS2L	chr2	201037988	201237988	6.59e-14	rs66473269	201137988	1.16241	6.35e-06	rs7572959	201161292	1.71e-05	0.000774	0.00808	0.00462	1	AOX1	201450591	0.312603	0.626804
ENSG00000119866	BCL11A	chr2	60640524	60840524	8.5e-10	rs11675774	60740524	0.94271	0.0005964	rs148262976	60829057	5.82e-06	0.000309	0.00476	0.0048	1	USP34	61697904	0.95738	0.516936
ENSG00000167077;ENSG00000100147;ENSG00000198911;ENSG00000234965;ENSG00000159958;ENSG00000100162	MEI1;CCDC134;SREBF2;SHISA8;TNFRSF13C;CENPM	chr22	42148289	42348289	4.35e-08	rs80094991	42248289	0.865284	1.07e-06	rs112045239	42329284	1.47e-06	0.000523	0.00489	0.00489	1	CENPM	42343168	0.094879	0.697558
ENSG00000198911;ENSG00000234965;ENSG00000159958;ENSG00000100162;ENSG00000100167;ENSG00000183066;ENSG00000198951;ENSG00000177096;ENSG00000183172;ENSG00000184983	SREBF2;SHISA8;TNFRSF13C;CENPM;SEPT3;WBP2NL;NAGA;FAM109B;SMDT1;NDUFA6	chr22	42286534	42486534	7.85e-11	rs148140943	42386534	0.92284	0.0008001	rs112045239	42329284	1.47e-06	0.000523	0.00489	0.00489	1	CENPM	42343168	0.043366	0.697558
ENSG00000239900;ENSG00000100359;ENSG00000196588	ADSL;SGSM3;MKL1	chr22	40783928	40983928	3.39e-08	rs118031454	40883928	1.15673	0.0003271	rs73169045	40974360	7.05e-05	2.98e-05	0.00399	0.00505	1	TAB1	39795746	1.08818	0.222856
		chr15	61763133	61963133	3.75e-10	rs2414718	61863133	1.06727	1.06e-09	rs28877426	61909169	0.000702	9.31e-06	0.0071	0.00524	1	RORA	60919643	0.94349	0.877911
ENSG00000214872;ENSG00000156587;ENSG00000149131;ENSG00000166793;ENSG00000172409;ENSG00000156599;ENSG00000156603;ENSG00000213593;ENSG00000254462	SMTNL1;UBE2L6;SERPING1;YPEL4;CLP1;ZDHHC5;MED19;TMX2;TMX2-CTNND1	chr11	57306769	57506769	3.48e-08	rs77538079	57406769	0.888344	0.0006818	rs117303564	57398135	5.82e-06	0.0004	0.00527	0.00527	1	ZDHHC5	57435368	0.028599	0.185713
ENSG00000118689	FOXO3	chr6	108933813	109133813	2.53e-08	rs111435384	109033813	0.89467	9.68e-05	rs151007987	109025791	3.98e-06	0.000689	0.00627	0.0053	1	ARMC2	109169625	0.135812	0.439241
ENSG00000198911;ENSG00000234965;ENSG00000159958;ENSG00000100162;ENSG00000100167;ENSG00000183066;ENSG00000198951;ENSG00000177096;ENSG00000183172;ENSG00000184983	SREBF2;SHISA8;TNFRSF13C;CENPM;SEPT3;WBP2NL;NAGA;FAM109B;SMDT1;NDUFA6	chr22	42286534	42486534	7.85e-11	rs148140943	42386534	0.92284	0.0008001	rs58874647	42386269	4.51e-05	0.000141	0.00538	0.00538	1	TEF	41777933	0.608601	0.976339
ENSG00000151067	CACNA1C	chr12	2423298	2623298	1.92e-09	chr12_2523298_I	2523298	1.06876	2.37e-07	rs149014477	2542899	0.0489	8.6e-05	0.0783	0.00539	1	FKBP4	2904119	0.380821	0.721522
ENSG00000171385	KCND3	chr1	112384693	112584693	2.11e-08	rs182003661	112484693	0.813749	0.0002479	rs71673444	112522698	7.77e-06	0.000381	0.00541	0.00541	1	ATP5F1	111991558	0.493135	0.632337
ENSG00000166881;ENSG00000166886;ENSG00000166888;ENSG00000123384;ENSG00000182379;ENSG00000182199;ENSG00000185633;ENSG00000185482;ENSG00000179912;ENSG00000258830	TMEM194A;NAB2;STAT6;LRP1;NXPH4;SHMT2;NDUFA4L2;STAC3;R3HDM2;RP11-123K3.4	chr12	57447749	57647749	1.02e-10	rs34237922	57547749	1.28672	2.05e-06	rs7979451	57619589	0.00222	8.81e-07	0.00939	0.00542	1	MYO1A	57443901	0.103848	0.650601
ENSG00000135537;ENSG00000118689	LACE1;FOXO3	chr6	108806407	109006407	4.23e-08	rs184112419	108906407	0.914294	0.000208	rs4946933	108981117	5.72e-07	0.000885	0.00563	0.00563	1	ARMC2	109169625	0.263218	0.439241
ENSG00000170396	ZNF804A	chr2	185622370	185822370	1.73e-09	rs79577277	185722370	1.17644	0.0001694	rs150700380	185755435	1.03e-05	0.000428	0.00591	0.00591	1	ZNF804A	185463093	0.259277	0.848807
ENSG00000170396	ZNF804A	chr2	185734395	185934395	1.6e-08	rs7583540	185834395	0.95237	7.38e-06	rs150700380	185755435	1.03e-05	0.000428	0.00591	0.00591	1	ZNF804A	185463093	0.371302	0.848807
ENSG00000122986;ENSG00000186298;ENSG00000173093	HVCN1;PPP1CC;CCDC63	chr12	111112337	111312337	3.85e-09	rs183474396	111212337	1.2214	0.0004717	rs10849904	111140546	0.000296	3.21e-05	0.00634	0.00634	1	FAM109A	111806925	0.594588	0.159456
ENSG00000151067	CACNA1C	chr12	2213444	2413444	9.87e-13	rs191478356	2313444	0.86036	0.0005369	rs118114122	2231375	0.294	9.25e-05	0.311	0.00637	1	FKBP4	2904119	0.590675	0.721522
ENSG00000107882;ENSG00000171206;ENSG00000138175;ENSG00000156398;ENSG00000166272	SUFU;TRIM8;ARL3;SFXN2;WBP1L	chr10	104315690	104515690	7.58e-09	rs75950986	104415690	1.14294	0.0008231	rs117132407	104436772	2.54e-06	0.000854	0.00652	0.00652	1	C10orf76	103815950	0.59974	0.83225
ENSG00000170396	ZNF804A	chr2	185519139	185719139	9.81e-11	rs76430972	185619139	1.17668	0.0001628	rs114199508	185716210	1.78e-05	0.000435	0.00652	0.00652	1	ZNF804A	185463093	0.156046	0.848807
ENSG00000150667;ENSG00000166073	FSIP1;GPR176	chr15	39980373	40180373	6.48e-10	rs75425881	40080373	1.17469	0.0001498	rs28735552	39993509	0.00371	2.36e-05	0.0167	0.00655	1	BUB1B	40453227	0.372854	0.175516
ENSG00000163964;ENSG00000180370;ENSG00000119231	PIGX;PAK2;SENP5	chr3	196445658	196645658	2.44e-10	rs4916560	196545658	0.889055	0.0003011	rs57409172	196539314	4.85e-06	0.000751	0.00668	0.00668	1	DLG1	197025447	0.479789	0.256407
		chr4	24026143	24226143	1.48e-09	rs75562398	24126143	0.864244	0.0003659	rs150805475	24139894	0.000652	0.000422	0.0143	0.00702	1	PPARGC1A	23891700	0.234443	0.616157
ENSG00000149179;ENSG00000149182;ENSG00000165912;ENSG00000134574;ENSG00000134575;ENSG00000025434;ENSG00000110514;ENSG00000134571;ENSG00000066336	C11orf49;ARFGAP2;PACSIN3;DDB2;ACP2;NR1H3;MADD;MYBPC3;SPI1	chr11	47183415	47383415	1.12e-08	rs41275186	47283415	0.90041	0.0005218	rs2071304	47372377	0.000441	6.71e-06	0.0056	0.00713	1	MTCH2	47664175	0.38076	2.03e-05
ENSG00000186889	TMEM17	chr2	62577440	62777440	4.92e-09	rs72805557	62677440	0.89978	9.73e-06	rs13409473	62615902	0.000329	5.01e-05	0.00718	0.00718	1	CCT4	62115939	0.561501	0.162279
ENSG00000188064;ENSG00000182257;ENSG00000197182	WNT7B;C22orf26;FLJ27365	chr22	46340984	46540984	1.25e-08	rs8136500	46440984	0.898884	9.79e-05	rs6417773	46458617	6.76e-06	0.000817	0.00723	0.00723	1	PKDREJ	46659219	0.218235	0.803501
		chr2	200898169	201098169	6.58e-11	rs75741772	200998169	1.11896	0.0001451	rs6750919	201082544	6.76e-06	0.000817	0.00724	0.00724	1	AOX1	201450591	0.452422	0.626804
ENSG00000151067	CACNA1C	chr12	2319896	2519896	5.06e-18	rs4765913	2419896	0.908917	3.55e-13	rs12812579	2455420	0.0147	2.9e-06	0.0306	0.00734	1	FOXM1	2986107	0.566211	0.543722
ENSG00000151067	CACNA1C	chr12	2423298	2623298	1.92e-09	chr12_2523298_I	2523298	1.06876	2.37e-07	rs12812579	2455420	0.0147	2.9e-06	0.0306	0.00734	1	FOXM1	2986107	0.462809	0.543722
ENSG00000127663;ENSG00000105426	KDM4B;PTPRS	chr19	5076498	5276498	1.4e-08	rs149160721	5176498	1.1557	9.63e-05	rs112899997	5115258	0.29	0.000485	0.311	0.00754	1	SAFB	5623110	0.446612	0.451543
ENSG00000226524;ENSG00000203871;ENSG00000272514;ENSG00000213204;ENSG00000164414;ENSG00000146282;ENSG00000135336	RP1-102H19.8;C6orf164;C6ORF165;C6orf165;SLC35A1;RARS2;ORC3	chr6	88104130	88304130	3.57e-08	rs147407746	88204130	1.23788	0.0001013	rs117313106	88121680	1.12e-09	0.000268	0.00176	0.00762	1	HTR1E	87647024	0.557106	0.631264
ENSG00000139726;ENSG00000130783;ENSG00000130787;ENSG00000139722;ENSG00000150967	DENR;CCDC62;HIP1R;VPS37B;ABCB9	chr12	123218455	123418455	9.38e-09	rs146459385	123318455	1.09713	0.0005853	rs80172058	123411902	2.75e-09	0.00022	0.0017	0.00773	1	HPD	122296765	1.02169	0.473878
ENSG00000107882;ENSG00000171206;ENSG00000138175;ENSG00000156398;ENSG00000166272	SUFU;TRIM8;ARL3;SFXN2;WBP1L	chr10	104315690	104515690	7.58e-09	rs75950986	104415690	1.14294	0.0008231	rs11191347	104351617	9.67e-05	0.000277	0.00784	0.00784	1	TMEM180	104221152	0.194538	0.533733
ENSG00000142599	RERE	chr1	8419743	8619743	3.35e-09	rs111803733	8519743	0.919151	0.0008234	rs149254829	8458237	0.000172	0.000175	0.00794	0.00794	1	SLC2A5	9129775	0.610032	0.0193543
ENSG00000270316;ENSG00000214435;ENSG00000148842	C10orf32-ASMT;AS3MT;CNNM2	chr10	104638032	104838032	1.07e-14	chr10_104738032_D	104738032	1.23257	1.14e-05	rs74808043	104738011	1.46e-05	0.000884	0.00834	0.00834	1	SUFU	104263744	0.474288	0.366994
ENSG00000175806	MSRA	chr8	10177978	10377978	4.45e-08	rs73197294	10277978	1.05327	5.21e-05	rs117113087	10359592	0.0048	9.1e-05	0.0221	0.00838	1	MTMR9	11141925	0.863947	0.654892
ENSG00000065413;ENSG00000115524;ENSG00000115520;ENSG00000144381	ANKRD44;SF3B1;COQ10B;HSPD1	chr2	198159625	198359625	1.22e-09	rs35572702	198259625	0.85206	0.0001785	rs188059083	198321081	1.25e-05	0.000955	0.00842	0.00842	1	BOLL	198651298	0.391673	0.81615
ENSG00000115520;ENSG00000144381;ENSG00000115541;ENSG00000270757;ENSG00000115540;ENSG00000162944	COQ10B;HSPD1;HSPE1;HSPE1-MOB4;MOB4;RFTN2	chr2	198304929	198504929	9.14e-10	rs13030448	198404929	0.85197	0.0001775	rs188059083	198321081	1.25e-05	0.000955	0.00842	0.00842	1	BOLL	198651298	0.246369	0.81615
ENSG00000100711;ENSG00000088808;ENSG00000156411	ZFYVE21;PPP1R13B;C14orf2	chr14	104194628	104394628	2.74e-10	rs138358446	104294628	0.869444	4.04e-05	rs149364051	104302505	0.00157	2.3e-06	0.0086	0.0086	1	TDRD9	104394799	0.100171	0.0155545
ENSG00000088808;ENSG00000156411;ENSG00000156414;ENSG00000227729	PPP1R13B;C14orf2;TDRD9;RD3L	chr14	104295926	104495926	4.91e-10	rs113644913	104395926	0.911926	3.02e-07	rs149364051	104302505	0.00157	2.3e-06	0.0086	0.0086	1	TDRD9	104394799	0.001127	0.0155545
ENSG00000144619	CNTN4	chr3	2337538	2537538	5.87e-09	rs34953825	2437538	0.944029	2.02e-06	rs7649185	2468939	0.000602	8.06e-05	0.00965	0.00873	1	CNTN4	2140610	0.296928	0.430976
ENSG00000270316;ENSG00000214435;ENSG00000148842	C10orf32-ASMT;AS3MT;CNNM2	chr10	104638032	104838032	1.07e-14	chr10_104738032_D	104738032	1.23257	1.14e-05	rs76892505	104719290	0.00208	0.000493	0.021	0.00886	1	AS3MT	104629273	0.108759	0.438494
ENSG00000100412;ENSG00000100413;ENSG00000172346;ENSG00000100417;ENSG00000100418;ENSG00000196419;ENSG00000100138;ENSG00000184208	ACO2;POLR3H;CSDC2;PMM1;DESI1;XRCC6;NHP2L1;C22orf46	chr22	41891687	42091687	2.15e-10	rs77099570	41991687	0.821025	9.57e-05	rs148935919	41946531	0.031	4.51e-05	0.0565	0.00895	1	SREBF2	42229109	0.237422	0.307556
ENSG00000157613;ENSG00000149091	CREB3L1;DGKZ	chr11	46173454	46373454	3.53e-11	rs28668543	46273454	0.924967	0.0004542	rs61704455	46281148	2.61e-05	0.000858	0.009	0.009	1	SYT13	45307870	0.965584	0.174106
ENSG00000076513;ENSG00000174456;ENSG00000122970;ENSG00000139436	ANKRD13A;C12orf76;IFT81;GIT2	chr12	110430032	110630032	4.13e-08	rs56271771	110530032	1.10131	5.96e-05	rs149599123	110511090	0.000195	0.000255	0.00906	0.00906	1	IFT81	110562140	0.032108	0.192354
ENSG00000002822	MAD1L1	chr7	1925081	2125081	2.76e-11	rs78728110	2025081	1.2395	0.000551	rs34329930	2091097	2.76e-05	0.000859	0.00908	0.00908	1	IQCE	2598632	0.573551	0.880956
ENSG00000103740;ENSG00000140403;ENSG00000140395;ENSG00000166426	ACSBG1;DNAJA4;WDR61;CRABP1	chr15	78515347	78715347	4.18e-08	rs74409536	78615347	1.09747	9.06e-05	rs34985617	78538552	0.000143	0.000355	0.00924	0.00924	1	RASGRF1	79298007	0.68266	0.0408745
ENSG00000122986;ENSG00000186298;ENSG00000173093	HVCN1;PPP1CC;CCDC63	chr12	111112337	111312337	3.85e-09	rs183474396	111212337	1.2214	0.0004717	rs7952822	111290599	0.0303	3.62e-05	0.055	0.00934	1	ATP2A2	110718921	0.493416	0.543542
ENSG00000173706;ENSG00000221955;ENSG00000163848	HEG1;SLC12A8;ZNF148	chr3	124744993	124944993	2.53e-08	rs74534074	124844993	1.09779	0.0005148	rs9866321	124874809	0.00031	0.000193	0.00954	0.00954	1	ALDH1L1	125899645	1.05465	0.0170699
ENSG00000073711;ENSG00000174579	PPP2R3A;MSL2	chr3	135737638	135937638	3.01e-09	rs150914071	135837638	1.10805	0.0006422	rs76401139	135746680	0.000147	0.000404	0.00966	0.00966	1	PPP2R3A	135741577	0.096061	0.602329
ENSG00000184811;ENSG00000108953;ENSG00000167193;ENSG00000197879	TUSC5;YWHAE;CRK;MYO1C	chr17	1180064	1380064	1.04e-08	rs16945579	1280064	0.91778	0.0007695	rs7220504	1328217	2.23e-05	0.00043	0.00675	0.00977	1	SRR	2206998	0.926934	0.166671
ENSG00000142949;ENSG00000066135	PTPRF;KDM4A	chr1	43967080	44167080	9.73e-09	rs112410202	44067080	0.905649	0.0009565	rs56241404	44001296	0.000242	0.000312	0.0101	0.0101	1	IPO13	44412611	0.345531	0.016547
ENSG00000144619	CNTN4	chr3	2444644	2644644	2.86e-12	rs73000032	2544644	0.848234	5.85e-05	rs7649185	2468939	0.000602	8.06e-05	0.00965	0.0102	1	CNTN4	2140610	0.404034	0.430976
ENSG00000118420;ENSG00000083097;ENSG00000214479;ENSG00000013375	UBE3D;DOPEY1;AL139333.1;PGM3	chr6	83701021	83901021	2.89e-09	rs117220109	83801021	1.21385	1.06e-05	rs1813511	83875292	4.8e-05	0.00095	0.0103	0.0103	1	RWDD2A	83903098	0.102077	0.108402
ENSG00000161180;ENSG00000128228;ENSG00000100023;ENSG00000100027;ENSG00000100030	CCDC116;SDF2L1;PPIL2;YPEL1;MAPK1	chr22	21984890	22184890	1.99e-08	rs9610181	22084890	1.09373	0.0008513	rs11705230	22046530	0.000156	0.000526	0.0106	0.0106	1	PRAME	22901695	0.816805	0.262627
ENSG00000128918;ENSG00000166035	ALDH1A2;LIPC	chr15	58638075	58838075	2.83e-08	rs694949	58738075	0.931558	6.28e-05	rs142100021	58741078	0.000156	0.000185	0.00785	0.0107	1	MYO1E	59665099	0.927024	0.362375
ENSG00000125107;ENSG00000103042;ENSG00000125166	CNOT1;SLC38A7;GOT2	chr16	58586955	58786955	9.05e-13	chr16_58686955_D	58686955	0.90168	1e-05	rs75965508	58689253	0.00732	7.98e-05	0.0266	0.0108	1	GPR97	57702099	0.984856	0.425627
ENSG00000128268;ENSG00000100335;ENSG00000128272;ENSG00000187051;ENSG00000100346	MGAT3;MIEF1;ATF4;RPS19BP1;CACNA1I	chr22	39842234	40042234	5.19e-13	rs5757717	39942234	1.07015	1e-09	rs117647351	39884942	0.000104	0.000745	0.0109	0.0109	1	APOBEC3H	39493229	0.449005	0.565358
ENSG00000162426;ENSG00000142599	SLC45A1;RERE	chr1	8287069	8487069	7.09e-12	rs116024147	8387069	1.18946	0.0001384	rs72862684	8352240	0.000759	0.00011	0.0111	0.0111	1	UTS2	7913095	0.473974	0.823499
ENSG00000002822	MAD1L1	chr7	2045629	2245629	4.64e-11	rs111611027	2145629	1.07864	5.95e-12	rs34357420	2180678	0.00517	0.000812	0.0319	0.0112	1	IQCE	2598632	0.453003	0.880956
ENSG00000120705;ENSG00000113013;ENSG00000044115	ETF1;HSPA9;CTNNA1	chr5	137839614	138039614	4.28e-08	rs114071084	137939614	0.88135	0.0009912	rs181293479	138014397	0.00137	0.000262	0.0161	0.0112	1	MZB1	138725603	0.785989	0.985235
ENSG00000149179;ENSG00000149182;ENSG00000165912;ENSG00000134574;ENSG00000134575;ENSG00000025434;ENSG00000110514;ENSG00000134571;ENSG00000066336	C11orf49;ARFGAP2;PACSIN3;DDB2;ACP2;NR1H3;MADD;MYBPC3;SPI1	chr11	47183415	47383415	1.12e-08	rs41275186	47283415	0.90041	0.0005218	rs10734557	47380061	7.97e-05	0.000946	0.0113	0.0113	1	PSMC3	47447988	0.164573	9.45e-07
ENSG00000167522;ENSG00000197912;ENSG00000167526;ENSG00000178773;ENSG00000015413;ENSG00000131165;ENSG00000167523;ENSG00000185324	ANKRD11;SPG7;RPL13;CPNE7;DPEP1;CHMP1A;SPATA33;CDK10	chr16	89547670	89747670	4.99e-09	rs117026658	89647670	1.11138	0.0002006	rs35063026	89736157	0.00881	1.57e-05	0.0251	0.0115	1	GAS8	90089008	0.441338	0.835277
ENSG00000077150;ENSG00000059915;ENSG00000107872;ENSG00000107874;ENSG00000120055;ENSG00000138111;ENSG00000138107;ENSG00000107882	NFKB2;PSD;FBXL15;CUEDC2;C10orf95;TMEM180;ACTR1A;SUFU	chr10	104161986	104361986	2.92e-09	rs189346969	104261986	1.22507	4.17e-05	rs200134611	104294761	0.113	0.000123	0.143	0.0115	1	USMG5	105156223	0.894237	0.00395823
ENSG00000154146;ENSG00000019102;ENSG00000149564;ENSG00000120458;ENSG00000154134;ENSG00000154133;ENSG00000254943	NRGN;VSIG2;ESAM;MSANTD2;ROBO3;ROBO4;RP11-664I21.6	chr11	124575825	124775825	4.72e-12	rs4936954	124675825	0.811478	0.0006904	rs12285508	124650853	0.0377	2.12e-06	0.057	0.0116	1	PATE1	125616188	0.940363	0.290093
ENSG00000120903;ENSG00000120915;ENSG00000120885;ENSG00000168077	CHRNA2;EPHX2;CLU;SCARA3	chr8	27326057	27526057	1.78e-08	rs75560813	27426057	1.15039	0.000138	rs139800804	27429282	0.00726	0.000201	0.0295	0.0126	1	ELP3	27950355	0.524298	0.462104
		chr15	61905027	62105027	6.46e-09	rs111972052	62005027	0.85659	0.0001159	rs28877426	61909169	0.000702	9.31e-06	0.0071	0.0126	1	RORA	60919643	1.08538	0.877911
ENSG00000173821;ENSG00000173818;ENSG00000171246	RNF213;ENDOV;NPTX1	chr17	78284523	78484523	6.33e-10	rs111888106	78384523	1.09516	0.0007658	rs117109192	78366940	0.00155	3.24e-05	0.0118	0.0128	1	SLC38A10	79269067	0.884544	0.597109
ENSG00000144306;ENSG00000138430;ENSG00000217236;ENSG00000268241;ENSG00000138433	SCRN3;OLA1;SP9;AC018470.1;CIR1	chr2	175084335	175284335	6.98e-10	rs145145057	175184335	0.87433	0.0006994	rs145108901	175255011	6.35e-05	0.000306	0.00736	0.0132	1	ATP5G3	176049335	0.865	0.150947
ENSG00000182732;ENSG00000257040	RGS6;AC005477.1	chr14	72256995	72456995	2.32e-12	rs17768114	72356995	0.93034	0.00046	rs72735909	72414224	0.00279	0.000242	0.0204	0.0139	1	SIPA1L1	71996042	0.360953	0.0396558
ENSG00000182732;ENSG00000257040	RGS6;AC005477.1	chr14	72380526	72580526	8.39e-11	chr14_72480526_I	72480526	0.83837	0.0008375	rs72735909	72414224	0.00279	0.000242	0.0204	0.0139	1	SIPA1L1	71996042	0.484484	0.0396558
ENSG00000198911;ENSG00000234965;ENSG00000159958;ENSG00000100162;ENSG00000100167;ENSG00000183066;ENSG00000198951;ENSG00000177096;ENSG00000183172;ENSG00000184983	SREBF2;SHISA8;TNFRSF13C;CENPM;SEPT3;WBP2NL;NAGA;FAM109B;SMDT1;NDUFA6	chr22	42286534	42486534	7.85e-11	rs148140943	42386534	0.92284	0.0008001	rs145793708	42351538	0.000789	0.000333	0.0142	0.0142	1	CYB5R3	43042995	0.656461	0.0788648
ENSG00000142949;ENSG00000066135	PTPRF;KDM4A	chr1	43967080	44167080	9.73e-09	rs112410202	44067080	0.905649	0.0009565	rs116324511	44161850	0.00042	0.000677	0.0144	0.0144	1	SLC2A1	43424501	0.642579	0.283362
ENSG00000149179;ENSG00000149182;ENSG00000165912;ENSG00000134574;ENSG00000134575;ENSG00000025434;ENSG00000110514;ENSG00000134571;ENSG00000066336	C11orf49;ARFGAP2;PACSIN3;DDB2;ACP2;NR1H3;MADD;MYBPC3;SPI1	chr11	47183415	47383415	1.12e-08	rs41275186	47283415	0.90041	0.0005218	rs142198257	47378476	0.000686	0.000416	0.0144	0.0144	1	DGKZ	46369122	0.914293	0.940798
ENSG00000138311	ZNF365	chr10	64201873	64401873	2.19e-09	rs80028601	64301873	1.09024	0.0004724	rs117924063	64214641	0.00295	1.58e-05	0.0144	0.0144	1	RTKN2	64028466	0.273407	0.419166
ENSG00000128610;ENSG00000081803	FEZF1;CADPS2	chr7	121843642	122043642	2.69e-08	rs111662975	121943642	1.06524	8.05e-07	rs79235625	121962853	0.0215	0.000117	0.0484	0.0144	1	WNT16	120965421	0.978221	0.782614
ENSG00000214872;ENSG00000156587;ENSG00000149131;ENSG00000166793;ENSG00000172409;ENSG00000156599;ENSG00000156603;ENSG00000213593;ENSG00000254462	SMTNL1;UBE2L6;SERPING1;YPEL4;CLP1;ZDHHC5;MED19;TMX2;TMX2-CTNND1	chr11	57306769	57506769	3.48e-08	rs77538079	57406769	0.888344	0.0006818	rs3758918	57363761	0.000455	0.000647	0.0145	0.0145	1	TMX2	57480079	0.07331	0.00175859
ENSG00000120159	CAAP1	chr9	26658212	26858212	6.63e-09	rs62542114	26758212	0.9042	3.02e-06	rs2383713	26773231	0.00143	0.000144	0.0146	0.0146	1	C9orf72	27573864	0.815652	0.443064
		chr8	40132151	40332151	4.12e-09	rs13263876	40232151	1.06705	0.0001951	rs77676942	40149742	0.00103	2.88e-06	0.00722	0.0146	1	SFRP1	41167016	0.934865	0.55837
ENSG00000100664;ENSG00000075413	EIF5;MARK3	chr14	103721546	103921546	5.06e-09	rs147841819	103821546	1.15039	0.0009601	rs7153676	103786219	0.000826	0.000347	0.0146	0.0146	1	KLC1	104095514	0.273968	0.573803
ENSG00000076513;ENSG00000174456;ENSG00000122970;ENSG00000139436	ANKRD13A;C12orf76;IFT81;GIT2	chr12	110430032	110630032	4.13e-08	rs56271771	110530032	1.10131	5.96e-05	rs149599123	110511090	0.000195	0.000258	0.00909	0.0148	1	UNG	109535923	0.994109	0.000664099
ENSG00000100321;ENSG00000100324;ENSG00000128268;ENSG00000100335;ENSG00000128272;ENSG00000187051	SYNGR1;TAB1;MGAT3;MIEF1;ATF4;RPS19BP1	chr22	39740130	39940130	1.6e-09	rs9611177	39840130	1.06056	7.53e-07	rs55706518	39780097	0.136	6.66e-05	0.162	0.015	1	APOBEC3H	39493229	0.346901	0.565358
ENSG00000161180;ENSG00000128228;ENSG00000100023;ENSG00000100027;ENSG00000100030	CCDC116;SDF2L1;PPIL2;YPEL1;MAPK1	chr22	21984890	22184890	1.99e-08	rs9610181	22084890	1.09373	0.0008513	rs861817	22054607	6.24e-05	1.1e-08	0.00104	0.0154	1	SERPIND1	21128167	0.956723	0.352955
ENSG00000151838;ENSG00000139970	CCDC175;RTN1	chr14	59983399	60183399	8.07e-09	rs112005758	60083399	1.07015	0.0003977	rs56335061	60044104	4.08e-05	0.000131	0.00515	0.0157	1	DACT1	59104774	0.978625	0.180207
ENSG00000155511	GRIA1	chr5	152734863	152934863	1.71e-10	rs144931740	152834863	1.13417	1.76e-05	rs116741758	152801011	0.0025	5.72e-05	0.0157	0.0157	1	FAM114A2	153418479	0.583616	0.26337
ENSG00000182732;ENSG00000257040	RGS6;AC005477.1	chr14	72256995	72456995	2.32e-12	rs17768114	72356995	0.93034	0.00046	rs11509348	72275184	0.00041	0.000947	0.0158	0.0158	1	ZFYVE1	73453652	1.09666	0.765547
ENSG00000156398;ENSG00000166272;ENSG00000148795;ENSG00000166275;ENSG00000270316;ENSG00000214435;ENSG00000148842	SFXN2;WBP1L;CYP17A1;C10orf32;C10orf32-ASMT;AS3MT;CNNM2	chr10	104484108	104684108	2.4e-16	rs147010054	104584108	1.19998	0.0008064	rs112269947	104671769	0.00313	2.99e-05	0.0159	0.0159	1	CALHM2	105212075	0.627967	0.00888548
ENSG00000270316;ENSG00000214435;ENSG00000148842	C10orf32-ASMT;AS3MT;CNNM2	chr10	104638032	104838032	1.07e-14	chr10_104738032_D	104738032	1.23257	1.14e-05	rs112269947	104671769	0.00313	2.99e-05	0.0159	0.0159	1	CALHM2	105212075	0.474043	0.00888548
ENSG00000157613;ENSG00000149091	CREB3L1;DGKZ	chr11	46173454	46373454	3.53e-11	rs28668543	46273454	0.924967	0.0004542	rs140887381	46315579	0.000833	0.000563	0.0164	0.016	1	NR1H3	47279513	1.00606	0.409269
ENSG00000136381;ENSG00000188266;ENSG00000268838;ENSG00000041357;ENSG00000169684;ENSG00000080644	IREB2;HYKK;AC027228.1;PSMA4;CHRNA5;CHRNA3	chr15	78692439	78892439	4.97e-10	rs7174348	78792439	1.07626	1.98e-08	rs117994199	78859918	0.000452	0.000971	0.0163	0.0163	1	RASGRF1	79298007	0.505568	0.0408745
ENSG00000188266;ENSG00000268838;ENSG00000041357;ENSG00000169684;ENSG00000080644;ENSG00000117971	HYKK;AC027228.1;PSMA4;CHRNA5;CHRNA3;CHRNB4	chr15	78800279	79000279	1.11e-11	rs117287587	78900279	1.26239	0.0005217	rs117994199	78859918	0.000452	0.000971	0.0163	0.0163	1	RASGRF1	79298007	0.397728	0.0408745
ENSG00000157613;ENSG00000149091;ENSG00000110492;ENSG00000180720;ENSG00000110497	CREB3L1;DGKZ;MDK;CHRM4;AMBRA1	chr11	46282260	46482260	7.68e-10	rs138791176	46382260	0.830027	0.0007321	rs140887381	46315579	0.000833	0.000563	0.0164	0.0164	1	NR1H3	47279513	0.897253	0.409269
ENSG00000165238;ENSG00000204352	WNK2;C9orf129	chr9	96006521	96206521	3.69e-09	rs71496439	96106521	1.07369	8.35e-05	rs55846141	96189961	0.00235	0.000191	0.0184	0.0164	1	PTPDC1	96846746	0.740225	0.487101
ENSG00000204856;ENSG00000111237;ENSG00000151164;ENSG00000196850;ENSG00000204852;ENSG00000122986	FAM216A;VPS29;RAD9B;PPTC7;TCTN1;HVCN1	chr12	110917205	111117205	1.47e-08	rs73191849	111017205	1.09757	5.02e-05	rs148472073	111073525	0.00156	0.00026	0.0168	0.0168	1	IFT81	110562140	0.455065	0.192354
ENSG00000165995	CACNB2	chr10	18501928	18701928	5.87e-09	rs2799573	18601928	1.05929	4.53e-06	rs11014012	18681659	2.22e-06	0.000629	0.00558	0.0169	1	NSUN6	18940551	0.338623	0.124745
ENSG00000148842;ENSG00000076685	CNNM2;NT5C2	chr10	104756100	104956100	1.79e-16	rs77593808	104856100	1.21082	1.55e-05	rs41287480	104837731	0.00243	0.000194	0.0187	0.0171	1	CALHM2	105212075	0.355975	0.00888548
ENSG00000164087;ENSG00000023330;ENSG00000239732;ENSG00000173366;ENSG00000247596;ENSG00000164088;ENSG00000164091;ENSG00000168237;ENSG00000114841	POC1A;ALAS1;TLR9;TLR9;TWF2;PPM1M;WDR82;GLYCTK;DNAH1	chr3	52165321	52365321	2.25e-09	rs115585422	52265321	0.878974	9.33e-05	rs352152	52210700	0.00172	0.000263	0.0174	0.0174	1	RPL29	52029958	0.235363	0.602728
ENSG00000070366;ENSG00000167720;ENSG00000167721;ENSG00000141258	SMG6;SRR;TSR1;SGSM2	chr17	2050061	2250061	1.48e-08	rs186177712	2150061	1.23355	0.0004596	rs150436598	2152220	0.00127	0.000432	0.0175	0.0175	1	PRPF8	1588176	0.561885	0.0611184
ENSG00000100664;ENSG00000075413	EIF5;MARK3	chr14	103721546	103921546	5.06e-09	rs147841819	103821546	1.15039	0.0009601	rs142581281	103773496	0.00528	3.06e-08	0.0127	0.0177	1	AMN	103388993	0.432553	0.292182
ENSG00000076685;ENSG00000235376;ENSG00000148798;ENSG00000156374	NT5C2;RPEL1;INA;PCGF6	chr10	104922649	105122649	1.88e-14	rs188911457	105022649	1.26783	7.29e-05	rs80084683	104946325	0.00225	0.000203	0.0183	0.0183	1	CALHM2	105212075	0.189426	0.00888548
ENSG00000171385	KCND3	chr1	112384693	112584693	2.11e-08	rs182003661	112484693	0.813749	0.0002479	rs11586681	112534167	0.027	1.13e-05	0.0482	0.0183	1	CHIA	111833484	0.651209	0.0315716
ENSG00000139697;ENSG00000183955;ENSG00000150977;ENSG00000184209;ENSG00000188026	SBNO1;SETD8;RILPL2;SNRNP35;RILPL1	chr12	123803308	124003308	1.32e-09	rs57801345	123903308	0.87897	1.95e-06	rs28532037	123883406	0.00138	0.000496	0.0185	0.0185	1	TCTN2	124155660	0.252352	0.989072
ENSG00000175806	MSRA	chr8	9751910	9951910	2.63e-08	rs145092749	9851910	0.93007	0.0003728	rs79487346	9881260	0.00207	0.00018	0.0174	0.019	1	PRSS55	10383056	0.531146	0.379084
ENSG00000076685;ENSG00000235376;ENSG00000148798;ENSG00000156374	NT5C2;RPEL1;INA;PCGF6	chr10	104922649	105122649	1.88e-14	rs188911457	105022649	1.26783	7.29e-05	rs116979997	104949734	0.00247	0.000209	0.019	0.019	1	ITPRIP	106093663	1.07101	0.927734
ENSG00000186889	TMEM17	chr2	62577440	62777440	4.92e-09	rs72805557	62677440	0.89978	9.73e-06	rs187867553	62747965	0.00152	0.000545	0.0194	0.0194	1	XPO1	61765418	0.912022	0.159034
ENSG00000167522;ENSG00000197912;ENSG00000167526;ENSG00000178773;ENSG00000015413;ENSG00000131165;ENSG00000167523;ENSG00000185324	ANKRD11;SPG7;RPL13;CPNE7;DPEP1;CHMP1A;SPATA33;CDK10	chr16	89547670	89747670	4.99e-09	rs117026658	89647670	1.11138	0.0002006	rs997212	89616039	0.000937	0.000981	0.0195	0.0195	1	GALNS	88923374	0.724296	0.0393864
ENSG00000080644;ENSG00000117971;ENSG00000136378;ENSG00000185787	CHRNA3;CHRNB4;ADAMTS7;MORF4L1	chr15	78904705	79104705	5.94e-09	rs140635457	79004705	1.24284	0.0001013	rs77338180	79078921	0.00243	0.000273	0.0198	0.0198	1	ADAMTS7	79103773	0.099068	0.968597
ENSG00000175806	MSRA	chr8	10177978	10377978	4.45e-08	rs73197294	10277978	1.05327	5.21e-05	rs11986242	10302429	0.00173	0.000523	0.0201	0.0201	1	SLC35G5	11188397	0.910419	0.929447
ENSG00000149932;ENSG00000149930;ENSG00000149929;ENSG00000169592;ENSG00000149927;ENSG00000167194;ENSG00000149926;ENSG00000149925;ENSG00000149923;ENSG00000149922;ENSG00000090238;ENSG00000102886;ENSG00000102882	TMEM219;TAOK2;HIRIP3;INO80E;DOC2A;C16orf92;FAM57B;ALDOA;PPP4C;TBX6;YPEL3;GDPD3;MAPK3	chr16	29966330	30166330	1.59e-08	chr16_30066330_D	30066330	1.06099	7.92e-08	rs61764618	30124847	0.00263	0.000252	0.0201	0.0201	1	LAT	28996417	1.06991	0.408341
ENSG00000149932;ENSG00000149930;ENSG00000149929;ENSG00000169592;ENSG00000149927;ENSG00000167194;ENSG00000149926;ENSG00000149925;ENSG00000149923;ENSG00000149922;ENSG00000090238;ENSG00000102886;ENSG00000102882	TMEM219;TAOK2;HIRIP3;INO80E;DOC2A;C16orf92;FAM57B;ALDOA;PPP4C;TBX6;YPEL3;GDPD3;MAPK3	chr16	29966330	30166330	1.59e-08	chr16_30066330_D	30066330	1.06099	7.92e-08	rs61764618	30124847	0.00263	0.000271	0.0204	0.0204	1	ZNF768	30537910	0.47158	0.523557
ENSG00000167522;ENSG00000197912;ENSG00000167526;ENSG00000178773;ENSG00000015413;ENSG00000131165;ENSG00000167523;ENSG00000185324	ANKRD11;SPG7;RPL13;CPNE7;DPEP1;CHMP1A;SPATA33;CDK10	chr16	89547670	89747670	4.99e-09	rs117026658	89647670	1.11138	0.0002006	rs258335	89720944	0.00126	0.000553	0.0184	0.0204	1	SPATA2L	89768103	0.120433	0.106795
ENSG00000163935;ENSG00000272305;ENSG00000163933	SFMBT1;RP11-894J14.5;RFT1	chr3	52950748	53150748	1.72e-09	rs77432708	53050748	1.14912	0.0001546	rs79139223	53047417	0.054	2.39e-09	0.0667	0.0207	1	BAP1	52444366	0.606382	0.826333
		chr5	151841138	152041138	8.38e-09	rs17550287	151941138	0.87739	3.14e-07	rs78258242	151944301	0.0454	1.78e-08	0.0594	0.0212	1	GRIA1	152870106	0.928968	0.824167
ENSG00000156398;ENSG00000166272;ENSG00000148795;ENSG00000166275;ENSG00000270316;ENSG00000214435;ENSG00000148842	SFXN2;WBP1L;CYP17A1;C10orf32;C10orf32-ASMT;AS3MT;CNNM2	chr10	104484108	104684108	2.4e-16	rs147010054	104584108	1.19998	0.0008064	rs17115203	104639969	0.00371	0.000164	0.0215	0.0215	1	NT5C2	104953056	0.368948	0.000453666
ENSG00000076685;ENSG00000235376;ENSG00000148798;ENSG00000156374	NT5C2;RPEL1;INA;PCGF6	chr10	104922649	105122649	1.88e-14	rs188911457	105022649	1.26783	7.29e-05	rs189401006	104960710	0.00256	0.00044	0.0221	0.0221	1	NT5C2	104953056	0.069593	0.000453666
ENSG00000156011	PSD3	chr8	18360444	18560444	5.13e-11	rs140824186	18460444	1.12716	0.0007704	rs34153272	18435647	0.253	0.000187	0.274	0.0222	1	ASAH1	17941879	0.518565	0.565581
ENSG00000174437;ENSG00000196510	ATP2A2;ANAPC7	chr12	110661075	110861075	4.46e-08	rs118088931	110761075	1.09713	4.69e-05	rs184188887	110809758	0.551	4.15e-05	0.555	0.0227	1	IFT81	110562140	0.198935	0.192354
ENSG00000159231;ENSG00000142197	CBR3;DOPEY2	chr21	37487698	37687698	1.1e-08	rs62229348	37587698	1.05253	0.0004719	rs116970836	37570371	0.0131	9.21e-09	0.0228	0.0228	1	CBR1	37442239	0.145459	0.527026
		chr1	177651685	177851685	3.59e-09	rs746582	177751685	1.22324	0.0003756	rs75634170	177671782	0.0385	1.34e-08	0.0518	0.0228	1	TEX35	178482212	0.730527	0.72231
ENSG00000125107;ENSG00000103042;ENSG00000125166	CNOT1;SLC38A7;GOT2	chr16	58586955	58786955	9.05e-13	chr16_58686955_D	58686955	0.90168	1e-05	rs9924805	58615659	1.03e-06	3.87e-05	0.00165	0.0229	1	NDRG4	58498765	0.18819	0.0081007
ENSG00000182732;ENSG00000257040	RGS6;AC005477.1	chr14	72380526	72580526	8.39e-11	chr14_72480526_I	72480526	0.83837	0.0008375	rs200187997	72556846	0.00194	0.000804	0.0229	0.0229	1	DCAF4	73393188	0.912662	0.578415
ENSG00000166682;ENSG00000086827	TMPRSS5;ZW10	chr11	113409453	113609453	1.09e-10	rs112675705	113509453	1.17257	7.07e-05	rs77652349	113467075	0.438	0.00013	0.447	0.0229	1	NXPE2	114549108	1.03965	0.911391
ENSG00000128918;ENSG00000166035	ALDH1A2;LIPC	chr15	58638075	58838075	2.83e-08	rs694949	58738075	0.931558	6.28e-05	rs28847410	58671913	0.0614	0.000158	0.0937	0.0231	1	GCOM1	57884114	0.853961	0.726988
ENSG00000166682;ENSG00000086827	TMPRSS5;ZW10	chr11	113409453	113609453	1.09e-10	rs112675705	113509453	1.17257	7.07e-05	rs115769016	113450404	0.00228	0.00066	0.0231	0.0231	1	NCAM1	112832158	0.677295	0.704727
ENSG00000173821;ENSG00000173818;ENSG00000171246	RNF213;ENDOV;NPTX1	chr17	78284523	78484523	6.33e-10	rs111888106	78384523	1.09516	0.0007658	rs28494520	78285371	0.00276	0.000508	0.0233	0.0233	1	ENPP7	77704681	0.679842	0.323344
ENSG00000167522;ENSG00000197912;ENSG00000167526;ENSG00000178773;ENSG00000015413;ENSG00000131165;ENSG00000167523;ENSG00000185324	ANKRD11;SPG7;RPL13;CPNE7;DPEP1;CHMP1A;SPATA33;CDK10	chr16	89547670	89747670	4.99e-09	rs117026658	89647670	1.11138	0.0002006	rs146032762	89576598	0.31	0.000107	0.326	0.0236	1	CPNE7	89642199	0.005471	0.363194
ENSG00000075043;ENSG00000101210;ENSG00000125534;ENSG00000101213;ENSG00000125508;ENSG00000125531;ENSG00000130589;ENSG00000101216	KCNQ2;EEF1A2;PPDPF;PTK6;SRMS;C20orf195;HELZ2;GMEB2	chr20	62057049	62257049	1.04e-09	rs146431223	62157049	0.77756	2.35e-05	rs2777943	62245333	0.53	0.000325	0.536	0.0238	1	GMEB2	62258394	0.101345	0.435575
ENSG00000100711;ENSG00000088808;ENSG00000156411	ZFYVE21;PPP1R13B;C14orf2	chr14	104194628	104394628	2.74e-10	rs138358446	104294628	0.869444	4.04e-05	rs149364051	104302505	0.00157	1.17e-05	0.0103	0.0241	1	EIF5	103800339	0.494289	0.512763
ENSG00000070366;ENSG00000167720;ENSG00000167721;ENSG00000141258	SMG6;SRR;TSR1;SGSM2	chr17	2050061	2250061	1.48e-08	rs186177712	2150061	1.23355	0.0004596	rs150377492	2243934	0.00592	0.000111	0.025	0.0242	1	MNT	2304412	0.154351	0.175569
ENSG00000100418;ENSG00000196419;ENSG00000100138;ENSG00000184208;ENSG00000167077;ENSG00000100147	DESI1;XRCC6;NHP2L1;C22orf46;MEI1;CCDC134	chr22	42012437	42212437	5.53e-09	rs140896553	42112437	1.24932	2.1e-05	rs147745938	42155621	0.00258	0.000759	0.0247	0.0247	1	ACO2	41865129	0.247308	0.920094
ENSG00000167077;ENSG00000100147;ENSG00000198911;ENSG00000234965;ENSG00000159958;ENSG00000100162	MEI1;CCDC134;SREBF2;SHISA8;TNFRSF13C;CENPM	chr22	42148289	42348289	4.35e-08	rs80094991	42248289	0.865284	1.07e-06	rs147745938	42155621	0.00258	0.000759	0.0247	0.0247	1	ACO2	41865129	0.38316	0.920094
ENSG00000149292;ENSG00000170209;ENSG00000149295	TTC12;ANKK1;DRD2	chr11	113245566	113445566	4.69e-12	rs117816894	113345566	1.15235	0.0001767	rs143694740	113371228	0.00724	7.76e-05	0.0263	0.0248	1	DRD2	113345842	0.000276	0.814939
		chr15	61660641	61860641	4.48e-10	rs146712130	61760641	1.26099	0.0002032	rs4281659	61844443	0.00281	0.000779	0.0256	0.0256	1	RORA	60919643	0.840998	0.877911
ENSG00000090975;ENSG00000051825;ENSG00000130921	PITPNM2;MPHOSPH9;C12orf65	chr12	123532367	123732367	3.18e-10	rs58991895	123632367	0.87511	1.48e-07	rs113815499	123709181	0.0025	0.000931	0.0256	0.0256	1	VPS37B	123380991	0.251376	0.0299902
ENSG00000051825;ENSG00000130921;ENSG00000111328;ENSG00000139697;ENSG00000183955	MPHOSPH9;C12orf65;CDK2AP1;SBNO1;SETD8	chr12	123673694	123873694	4.14e-11	chr12_123773694_D	123773694	0.809533	0.0008391	rs113815499	123709181	0.0025	0.000931	0.0256	0.0256	1	VPS37B	123380991	0.392703	0.0299902
ENSG00000151838;ENSG00000139970	CCDC175;RTN1	chr14	59983399	60183399	8.07e-09	rs112005758	60083399	1.07015	0.0003977	rs12886800	59988140	0.852	1.04e-11	0.852	0.0258	1	JKAMP	59951161	0.132238	0.015262
ENSG00000088808;ENSG00000156411;ENSG00000156414;ENSG00000227729	PPP1R13B;C14orf2;TDRD9;RD3L	chr14	104295926	104495926	4.91e-10	rs113644913	104395926	0.911926	3.02e-07	rs149364051	104302505	0.00157	1.17e-05	0.0103	0.0264	1	EIF5	103800339	0.595587	0.512763
		chr8	40132151	40332151	4.12e-09	rs13263876	40232151	1.06705	0.0001951	rs190464126	40182650	0.082	1.78e-09	0.0948	0.0269	1	IDO2	39792474	0.439677	0.0747198
ENSG00000166682;ENSG00000086827	TMPRSS5;ZW10	chr11	113409453	113609453	1.09e-10	rs112675705	113509453	1.17257	7.07e-05	rs59472562	113450899	0.0112	6.76e-06	0.0272	0.0272	1	C11orf71	114271139	0.761686	0.126353
		chr1	239110058	239310058	2.05e-09	rs72769124	239210058	0.904298	5.5e-07	rs9428444	239150030	0.0348	0.000452	0.0706	0.0274	1	CHRM3	239792373	0.582315	0.35117
ENSG00000126214;ENSG00000256500;ENSG00000126215;ENSG00000224997;ENSG00000100711;ENSG00000088808	KLC1;RP11-73M18.2;XRCC3;AL049840.1;ZFYVE21;PPP1R13B	chr14	104080393	104280393	1.14e-11	rs3212028	104180393	0.90384	1.11e-08	rs61995810	104258561	0.0104	1.51e-05	0.0275	0.0275	1	BAG5	104028655	0.151738	0.588649
ENSG00000100711;ENSG00000088808;ENSG00000156411	ZFYVE21;PPP1R13B;C14orf2	chr14	104194628	104394628	2.74e-10	rs138358446	104294628	0.869444	4.04e-05	rs61995810	104258561	0.0104	1.51e-05	0.0275	0.0275	1	BAG5	104028655	0.265973	0.588649
ENSG00000100711;ENSG00000088808;ENSG00000156411	ZFYVE21;PPP1R13B;C14orf2	chr14	104194628	104394628	2.74e-10	rs138358446	104294628	0.869444	4.04e-05	rs78113926	104337460	0.00758	9.79e-05	0.0276	0.0276	1	KLC1	104095634	0.198994	0.573803
ENSG00000088808;ENSG00000156411;ENSG00000156414;ENSG00000227729	PPP1R13B;C14orf2;TDRD9;RD3L	chr14	104295926	104495926	4.91e-10	rs113644913	104395926	0.911926	3.02e-07	rs78113926	104337460	0.00758	9.79e-05	0.0276	0.0276	1	KLC1	104095634	0.300292	0.573803
ENSG00000198551;ENSG00000197933;ENSG00000197044	ZNF627;ZNF823;ZNF441	chr19	11694082	11894082	6.2e-10	rs187193410	11794082	1.18519	0.0001496	rs35909449	11752385	0.007	0.000143	0.0278	0.0278	1	SPC24	11266484	0.527598	0.651918
ENSG00000171385	KCND3	chr1	112384693	112584693	2.11e-08	rs182003661	112484693	0.813749	0.0002479	rs11587564	112393244	0.00927	4.15e-05	0.028	0.028	1	DDX20	112297927	0.186766	0.154408
ENSG00000198551;ENSG00000197933;ENSG00000197044	ZNF627;ZNF823;ZNF441	chr19	11694082	11894082	6.2e-10	rs187193410	11794082	1.18519	0.0001496	rs35909449	11752385	0.007	0.00016	0.0282	0.0282	1	ELAVL3	11591848	0.202234	0.516222
ENSG00000125107;ENSG00000103042;ENSG00000125166	CNOT1;SLC38A7;GOT2	chr16	58586955	58786955	9.05e-13	chr16_58686955_D	58686955	0.90168	1e-05	rs75965508	58689253	0.00732	0.000137	0.0282	0.0282	1	MMP15	58059470	0.627485	0.588352
ENSG00000070366;ENSG00000167720;ENSG00000167721;ENSG00000141258;ENSG00000070444;ENSG00000127804;ENSG00000205821	SMG6;SRR;TSR1;SGSM2;MNT;METTL16;AC006435.1	chr17	2156227	2356227	3.39e-08	rs189291173	2256227	0.94582	8.58e-05	rs150377492	2243934	0.00592	0.000339	0.0291	0.0283	1	OR3A3	3323862	1.06763	0.349036
ENSG00000090273;ENSG00000175707;ENSG00000253368;ENSG00000158246;ENSG00000090020	NUDC;C1orf172;TRNP1;FAM46B;SLC9A1	chr1	27265193	27465193	9.76e-09	rs147818803	27365193	1.25294	0.0009983	rs76011508	27371370	0.0114	1.07e-05	0.0283	0.0283	1	PPP1R8	28157325	0.792132	0.162322
ENSG00000198551;ENSG00000197933;ENSG00000197044	ZNF627;ZNF823;ZNF441	chr19	11694082	11894082	6.2e-10	rs187193410	11794082	1.18519	0.0001496	rs35909449	11752385	0.007	0.000167	0.0284	0.0284	1	RAB3D	11450344	0.343738	0.977866
ENSG00000132911	NMUR2	chr5	151712455	151912455	3.02e-08	rs143225702	151812455	1.20334	0.0006082	rs140234976	151877160	0.00904	6.21e-05	0.0287	0.0287	1	GRIA1	152870106	1.05765	0.824167
ENSG00000156398;ENSG00000166272;ENSG00000148795;ENSG00000166275;ENSG00000270316;ENSG00000214435;ENSG00000148842	SFXN2;WBP1L;CYP17A1;C10orf32;C10orf32-ASMT;AS3MT;CNNM2	chr10	104484108	104684108	2.4e-16	rs147010054	104584108	1.19998	0.0008064	rs17115203	104639969	0.00371	0.000887	0.0288	0.0288	1	PPRC1	103892787	0.691321	0.162241
ENSG00000270316;ENSG00000214435;ENSG00000148842	C10orf32-ASMT;AS3MT;CNNM2	chr10	104638032	104838032	1.07e-14	chr10_104738032_D	104738032	1.23257	1.14e-05	rs17115203	104639969	0.00371	0.000887	0.0288	0.0288	1	PPRC1	103892787	0.845245	0.162241
ENSG00000267901;ENSG00000197555	AC004817.1;SIPA1L1	chr14	71618749	71818749	4.61e-11	rs117986124	71718749	0.90303	0.0009549	rs55881036	71658717	0.00916	6.87e-05	0.0292	0.0292	1	SIPA1L1	71996042	0.277293	0.0396558
ENSG00000135250;ENSG00000091127;ENSG00000135249	SRPK2;PUS7;RINT1	chr7	105003841	105203841	3.24e-08	rs11772023	105103841	0.84366	0.0001131	rs186010667	105194139	0.00458	0.000653	0.0293	0.0293	1	SYPL1	105752777	0.648936	0.291767
ENSG00000114904;ENSG00000055957;ENSG00000162267;ENSG00000055955;ENSG00000243696;ENSG00000272573;ENSG00000248592;ENSG00000213533;ENSG00000163935	NEK4;ITIH1;ITIH3;ITIH4;RP5-966M1.6;MUSTN1;TMEM110-MUSTN1;TMEM110;SFMBT1	chr3	52793343	52993343	2.04e-10	rs6765170	52893343	1.18982	2.94e-06	rs140832717	52950553	0.168	2.39e-09	0.179	0.03	1	BAP1	52444366	0.448977	0.826333
ENSG00000164574;ENSG00000164576	GALNT10;SAP30L	chr5	153653137	153853137	3.59e-09	rs77873385	153753137	0.918417	0.0001908	rs17637385	153774793	0.00424	0.000864	0.03	0.03	1	MRPL22	154320630	0.567493	0.0277408
		chr5	152233840	152433840	2.12e-08	rs189310898	152333840	1.23616	0.0002209	rs72808703	152377859	0.023	1.16e-12	0.0304	0.0304	1	GRIA1	152870106	0.536266	0.824167
ENSG00000117020	AKT3	chr1	243910441	244110441	1.83e-08	rs61833239	244010441	0.92849	3.08e-05	rs149761726	244061966	0.0097	7.58e-05	0.0304	0.0304	1	HNRNPU	245027844	1.0174	0.834756
ENSG00000171385	KCND3	chr1	112384693	112584693	2.11e-08	rs182003661	112484693	0.813749	0.0002479	rs61788924	112470215	0.195	0.000234	0.222	0.0306	1	WNT2B	113051400	0.566707	0.549073
ENSG00000163935;ENSG00000272305;ENSG00000163933;ENSG00000163932;ENSG00000163931	SFMBT1;RP11-894J14.5;RFT1;PRKCD;TKT	chr3	53075017	53275017	2.27e-10	rs1080500	53175017	1.07175	1.85e-09	rs735940	53266531	0.0285	1.99e-05	0.0513	0.0309	1	ALAS1	52232110	0.942907	0.00951819
ENSG00000267901;ENSG00000197555	AC004817.1;SIPA1L1	chr14	71618749	71818749	4.61e-11	rs117986124	71718749	0.90303	0.0009549	rs55881036	71658717	0.00916	0.000124	0.0311	0.0311	1	SLC8A3	70655787	1.06296	0.700236
ENSG00000119772;ENSG00000138101	DNMT3A;DTNB	chr2	25499172	25699172	4.18e-08	rs141216273	25599172	0.876955	3.86e-06	rs34315470	25681553	0.00455	0.000969	0.0315	0.0315	1	DRC1	26624784	1.02561	0.439907
ENSG00000198551;ENSG00000197933;ENSG00000197044	ZNF627;ZNF823;ZNF441	chr19	11694082	11894082	6.2e-10	rs187193410	11794082	1.18519	0.0001496	rs35909449	11752385	0.007	0.000375	0.0316	0.0316	1	CARM1	10982189	0.811893	0.0119402
ENSG00000149292;ENSG00000170209;ENSG00000149295	TTC12;ANKK1;DRD2	chr11	113245566	113445566	4.69e-12	rs117816894	113345566	1.15235	0.0001767	rs151013445	113301002	0.0527	0.000438	0.0897	0.0318	1	NCAM1	112832158	0.513408	0.704727
ENSG00000161180;ENSG00000128228;ENSG00000100023;ENSG00000100027;ENSG00000100030	CCDC116;SDF2L1;PPIL2;YPEL1;MAPK1	chr22	21984890	22184890	1.99e-08	rs9610181	22084890	1.09373	0.0008513	rs1210412	22033488	0.00771	0.000411	0.0334	0.0334	1	AIFM3	21319396	0.765494	0.771
		chr1	30337268	30537268	2.24e-09	rs6694545	30437268	0.928954	2.64e-09	rs114821219	30502897	0.00309	0.000322	0.0223	0.0334	1	MATN1	31196434	0.759166	0.730015
ENSG00000118420;ENSG00000083097;ENSG00000214479;ENSG00000013375	UBE3D;DOPEY1;AL139333.1;PGM3	chr6	83701021	83901021	2.89e-09	rs117220109	83801021	1.21385	1.06e-05	rs45480197	83867193	0.95	3.1e-06	0.95	0.0335	1	PGM3	83903012	0.101991	0.784687
ENSG00000087116	ADAMTS2	chr5	178645970	178845970	4.43e-10	rs34418943	178745970	1.09461	0.0008635	rs34125748	178779629	0.00649	0.000665	0.0335	0.0335	1	ZFP2	178322895	0.423075	0.737004
ENSG00000196141	SPATS2L	chr2	201037988	201237988	6.59e-14	rs66473269	201137988	1.16241	6.35e-06	rs3769461	201222658	0.00812	0.000361	0.0335	0.0335	1	CFLAR	201980827	0.842839	0.790474
ENSG00000196141;ENSG00000155729;ENSG00000163535	SPATS2L;KCTD18;SGOL2	chr2	201193421	201393421	8.12e-12	rs72922026	201293421	0.878356	3.61e-06	rs3769461	201222658	0.00812	0.000361	0.0335	0.0335	1	CFLAR	201980827	0.687406	0.790474
ENSG00000077150;ENSG00000059915;ENSG00000107872;ENSG00000107874;ENSG00000120055;ENSG00000138111;ENSG00000138107;ENSG00000107882	NFKB2;PSD;FBXL15;CUEDC2;C10orf95;TMEM180;ACTR1A;SUFU	chr10	104161986	104361986	2.92e-09	rs189346969	104261986	1.22507	4.17e-05	rs72847735	104256208	0.00751	0.000497	0.034	0.034	1	NPM3	103543170	0.718816	0.105064
ENSG00000149292;ENSG00000170209;ENSG00000149295	TTC12;ANKK1;DRD2	chr11	113245566	113445566	4.69e-12	rs117816894	113345566	1.15235	0.0001767	rs115990434	113440294	0.00169	7.49e-06	0.0101	0.0341	1	C11orf71	114271139	0.925573	0.126353
ENSG00000204120;ENSG00000182600;ENSG00000066248;ENSG00000222001;ENSG00000115488	GIGYF2;C2orf82;NGEF;AC106876.2;NEU2	chr2	233698155	233898155	8.76e-13	rs778342	233798155	0.914938	6.18e-05	rs57549492	233817662	0.023	0.000243	0.0533	0.0341	1	NEU2	233897382	0.099227	0.777172
ENSG00000070366;ENSG00000167720;ENSG00000167721;ENSG00000141258	SMG6;SRR;TSR1;SGSM2	chr17	2050061	2250061	1.48e-08	rs186177712	2150061	1.23355	0.0004596	rs77530532	2208874	0.00598	7.17e-05	0.0238	0.0342	1	SRR	2206998	0.056937	0.166671
ENSG00000126214;ENSG00000256500;ENSG00000126215;ENSG00000224997;ENSG00000100711;ENSG00000088808	KLC1;RP11-73M18.2;XRCC3;AL049840.1;ZFYVE21;PPP1R13B	chr14	104080393	104280393	1.14e-11	rs3212028	104180393	0.90384	1.11e-08	rs61995809	104257583	0.0071	0.000643	0.0345	0.0345	1	EIF5	103801198	0.379195	0.512763
ENSG00000100711;ENSG00000088808;ENSG00000156411	ZFYVE21;PPP1R13B;C14orf2	chr14	104194628	104394628	2.74e-10	rs138358446	104294628	0.869444	4.04e-05	rs61995809	104257583	0.0071	0.000643	0.0345	0.0345	1	EIF5	103801198	0.49343	0.512763
ENSG00000090975;ENSG00000051825;ENSG00000130921	PITPNM2;MPHOSPH9;C12orf65	chr12	123532367	123732367	3.18e-10	rs58991895	123632367	0.87511	1.48e-07	rs140550237	123601033	0.00606	0.000918	0.0345	0.0345	1	ZNF664	124457762	0.825395	0.47496
ENSG00000090273;ENSG00000175707;ENSG00000253368;ENSG00000158246;ENSG00000090020	NUDC;C1orf172;TRNP1;FAM46B;SLC9A1	chr1	27265193	27465193	9.76e-09	rs147818803	27365193	1.25294	0.0009983	rs76011508	27371370	0.0114	0.00013	0.0349	0.0349	1	STX12	28099694	0.734501	0.11325
ENSG00000130449	ZSWIM6	chr5	60458886	60658886	1.2e-13	rs11949390	60558886	0.932766	4.69e-05	rs10044575	60604392	0.00663	0.000814	0.035	0.035	1	ERCC8	60240878	0.318008	0.889837
ENSG00000130449	ZSWIM6	chr5	60562093	60762093	1.2e-10	rs146416593	60662093	0.855644	7.44e-06	rs10044575	60604392	0.00663	0.000814	0.035	0.035	1	ERCC8	60240878	0.421215	0.889837
ENSG00000270316;ENSG00000214435;ENSG00000148842	C10orf32-ASMT;AS3MT;CNNM2	chr10	104638032	104838032	1.07e-14	chr10_104738032_D	104738032	1.23257	1.14e-05	rs17115203	104639969	0.00371	0.000164	0.0215	0.0354	1	NT5C2	104953056	0.215024	0.000453666
ENSG00000148842;ENSG00000076685	CNNM2;NT5C2	chr10	104756100	104956100	1.79e-16	rs77593808	104856100	1.21082	1.55e-05	rs4917382	104838510	0.00804	0.000547	0.0355	0.0355	1	AS3MT	104629273	0.226827	0.438494
ENSG00000070366;ENSG00000167720;ENSG00000167721;ENSG00000141258;ENSG00000070444;ENSG00000127804;ENSG00000205821	SMG6;SRR;TSR1;SGSM2;MNT;METTL16;AC006435.1	chr17	2156227	2356227	3.39e-08	rs189291173	2256227	0.94582	8.58e-05	rs77530532	2208874	0.00598	7.17e-05	0.0238	0.0358	1	SRR	2206998	0.049229	0.166671
ENSG00000128918;ENSG00000166035	ALDH1A2;LIPC	chr15	58638075	58838075	2.83e-08	rs694949	58738075	0.931558	6.28e-05	rs181134662	58782821	0.801	3.15e-05	0.801	0.0363	1	POLR2M	57998827	0.739248	NA
ENSG00000168772	CXXC4	chr4	105353423	105553423	3.89e-08	rs78545805	105453423	0.850528	0.0002268	rs2214397	105490852	0.00745	0.000814	0.0366	0.0366	1	CXXC4	105416051	0.037372	0.654542
ENSG00000037749;ENSG00000164574	MFAP3;GALNT10	chr5	153429105	153629105	1.68e-10	chr5_153529105_D	153529105	1.05622	2.98e-06	rs11746750	153604991	0.0396	1.23e-05	0.0626	0.0373	1	GRIA1	152870106	0.658999	0.824167
ENSG00000163964;ENSG00000180370;ENSG00000119231	PIGX;PAK2;SENP5	chr3	196445658	196645658	2.44e-10	rs4916560	196545658	0.889055	0.0003011	rs201249527	196460192	0.0688	0.000479	0.107	0.0375	1	MUC20	195447753	1.0979	0.451529
ENSG00000037749;ENSG00000164574	MFAP3;GALNT10	chr5	153551013	153751013	1.72e-08	rs3959918	153651013	0.928764	8.65e-08	rs11746750	153604991	0.0396	1.23e-05	0.0626	0.0378	1	GRIA1	152870106	0.780907	0.824167
ENSG00000127663;ENSG00000105426	KDM4B;PTPRS	chr19	5076498	5276498	1.4e-08	rs149160721	5176498	1.1557	9.63e-05	rs118029228	5265965	0.324	1.46e-07	0.332	0.038	1	HSD11B1L	5681035	0.504537	0.636305
ENSG00000122986;ENSG00000186298;ENSG00000173093	HVCN1;PPP1CC;CCDC63	chr12	111112337	111312337	3.85e-09	rs183474396	111212337	1.2214	0.0004717	rs117541020	111241569	0.0118	0.000279	0.0385	0.0385	1	IFT81	110562140	0.650197	0.192354
ENSG00000118689	FOXO3	chr6	108933813	109133813	2.53e-08	rs111435384	109033813	0.89467	9.68e-05	rs6923780	109105163	0.0126	0.000782	0.0452	0.0387	1	SESN1	109416022	0.382209	0.106306
ENSG00000156218;ENSG00000259511	ADAMTSL3;UBE2Q2L	chr15	84655683	84855683	2.22e-09	rs1848095	84755683	1.10153	0.0004774	rs190165587	84742350	0.0108	0.000438	0.039	0.039	1	SH3GL3	84115980	0.639703	0.971631
ENSG00000090273;ENSG00000175707;ENSG00000253368;ENSG00000158246;ENSG00000090020	NUDC;C1orf172;TRNP1;FAM46B;SLC9A1	chr1	27265193	27465193	9.76e-09	rs147818803	27365193	1.25294	0.0009983	rs76011508	27371370	0.0114	0.000473	0.0405	0.0405	1	PDIK1L	26438328	0.926865	0.329395
ENSG00000120159	CAAP1	chr9	26658212	26858212	6.63e-09	rs62542114	26758212	0.9042	3.02e-06	rs7044754	26752158	0.000297	0.000192	0.00941	0.0407	1	LRRC19	27005691	0.247479	0.432447
ENSG00000120705;ENSG00000113013;ENSG00000044115	ETF1;HSPA9;CTNNA1	chr5	137839614	138039614	4.28e-08	rs114071084	137939614	0.88135	0.0009912	rs77355198	137937367	0.000742	0.000231	0.0129	0.041	1	KIF20A	137514687	0.424927	0.931844
ENSG00000114904;ENSG00000055957;ENSG00000162267;ENSG00000055955;ENSG00000243696;ENSG00000272573;ENSG00000248592;ENSG00000213533;ENSG00000163935	NEK4;ITIH1;ITIH3;ITIH4;RP5-966M1.6;MUSTN1;TMEM110-MUSTN1;TMEM110;SFMBT1	chr3	52793343	52993343	2.04e-10	rs6765170	52893343	1.18982	2.94e-06	rs77782057	52887382	0.0136	0.000688	0.0459	0.0411	1	SEMA3G	52479043	0.4143	0.00136304
ENSG00000161180;ENSG00000128228;ENSG00000100023;ENSG00000100027;ENSG00000100030	CCDC116;SDF2L1;PPIL2;YPEL1;MAPK1	chr22	21984890	22184890	1.99e-08	rs9610181	22084890	1.09373	0.0008513	rs113593856	22055060	0.79	5.53e-05	0.79	0.0427	1	PPIL2	22020273	0.064617	0.883534
ENSG00000148835;ENSG00000173915;ENSG00000148843;ENSG00000138172;ENSG00000185933;ENSG00000183128;ENSG00000107954	TAF5;USMG5;PDCD11;CALHM2;CALHM1;CALHM3;NEURL1	chr10	105113194	105313194	2.93e-08	rs192524959	105213194	1.16498	0.0001008	rs11591832	105210888	0.00759	0.000155	0.0292	0.0427	1	AS3MT	104629273	0.583921	0.438494
ENSG00000182010	RTKN2	chr10	63900336	64100336	1.87e-09	rs79193624	64000336	1.22483	5.98e-08	rs139320656	63909174	0.0165	0.000178	0.0434	0.0434	1	TMEM26	63213208	0.787128	0.937183
ENSG00000148842;ENSG00000076685	CNNM2;NT5C2	chr10	104756100	104956100	1.79e-16	rs77593808	104856100	1.21082	1.55e-05	rs116955283	104783692	0.0404	0.000398	0.076	0.0439	1	NT5C2	104953056	0.096956	0.000453666
ENSG00000075413;ENSG00000166165;ENSG00000166166;ENSG00000166170;ENSG00000126214;ENSG00000256500;ENSG00000256053	MARK3;CKB;TRMT61A;BAG5;KLC1;RP11-73M18.2;APOPT1	chr14	103842848	104042848	7e-09	chr14_103942848_D	103942848	0.945251	3.21e-07	rs117772594	104003596	0.103	0.000207	0.136	0.044	1	EIF5	103801198	0.14165	0.512763
ENSG00000002822;ENSG00000176349	MAD1L1;AC110781.3	chr7	1810017	2010017	2.74e-10	rs71523268	1910017	1.08763	2.84e-05	rs55871234	1980113	0.0142	0.000427	0.0442	0.0442	1	ZFAND2A	1199814	0.710203	0.144248
ENSG00000002822	MAD1L1	chr7	1925081	2125081	2.76e-11	rs78728110	2025081	1.2395	0.000551	rs55871234	1980113	0.0142	0.000427	0.0442	0.0442	1	ZFAND2A	1199814	0.825267	0.144248
ENSG00000119772;ENSG00000138101	DNMT3A;DTNB	chr2	25499172	25699172	4.18e-08	rs141216273	25599172	0.876955	3.86e-06	rs10210057	25662578	0.0163	0.000231	0.0442	0.0442	1	DNMT3A	25565459	0.033713	0.248769
ENSG00000165238;ENSG00000204352	WNK2;C9orf129	chr9	96006521	96206521	3.69e-09	rs71496439	96106521	1.07369	8.35e-05	rs140587797	96063208	0.0773	3.83e-05	0.104	0.0443	1	C9orf89	95858500	0.248021	0.491683
ENSG00000148835;ENSG00000173915;ENSG00000148843;ENSG00000138172;ENSG00000185933;ENSG00000183128;ENSG00000107954	TAF5;USMG5;PDCD11;CALHM2;CALHM1;CALHM3;NEURL1	chr10	105113194	105313194	2.93e-08	rs192524959	105213194	1.16498	0.0001008	rs11191714	105264137	0.014	0.00049	0.0446	0.0446	1	SH3PXD2A	105615164	0.40197	0.254838
ENSG00000165495	PKNOX2	chr11	125032921	125232921	2.02e-08	rs118013503	125132921	0.81571	0.0006663	rs148262675	125033603	0.0127	0.000713	0.0447	0.0447	1	PANX3	124481386	0.651535	0.955618
ENSG00000169876;ENSG00000169871;ENSG00000106366;ENSG00000106367;ENSG00000128564;ENSG00000167011;ENSG00000106384;ENSG00000106397;ENSG00000106400	MUC17;TRIM56;SERPINE1;AP1S1;VGF;NAT16;MOGAT3;PLOD3;ZNHIT1	chr7	100664188	100864188	7.35e-09	rs140454943	100764188	1.14832	0.0001307	rs143313502	100724319	0.0123	0.000791	0.0449	0.0449	1	AP1S1	100797678	0.03349	0.0893022
ENSG00000163935;ENSG00000272305;ENSG00000163933;ENSG00000163932;ENSG00000163931	SFMBT1;RP11-894J14.5;RFT1;PRKCD;TKT	chr3	53075017	53275017	2.27e-10	rs1080500	53175017	1.07175	1.85e-09	rs76965637	53102206	0.0194	1.2e-08	0.0305	0.0456	1	BAP1	52444366	0.730651	0.826333
ENSG00000130449	ZSWIM6	chr5	60732548	60932548	1.35e-09	rs150667405	60832548	0.856069	4.04e-06	rs79102123	60915652	0.0136	0.000646	0.0456	0.0456	1	KIF2A	61601989	0.769441	0.328357
ENSG00000163935;ENSG00000272305;ENSG00000163933;ENSG00000163932;ENSG00000163931	SFMBT1;RP11-894J14.5;RFT1;PRKCD;TKT	chr3	53075017	53275017	2.27e-10	rs1080500	53175017	1.07175	1.85e-09	rs7615099	53143901	0.0606	1.06e-05	0.0843	0.0459	1	TMEM110	52931612	0.243405	0.209238
ENSG00000183066;ENSG00000198951;ENSG00000177096;ENSG00000183172;ENSG00000184983;ENSG00000100197;ENSG00000100207	WBP2NL;NAGA;FAM109B;SMDT1;NDUFA6;CYP2D6;TCF20	chr22	42424243	42624243	7.19e-09	rs35742686	42524243	0.85753	0.0001277	rs143333223	42425480	0.594	NA	NA	0.0471	1	CYP2D6	42526908	0.002665	0.966484
ENSG00000163935;ENSG00000272305;ENSG00000163933	SFMBT1;RP11-894J14.5;RFT1	chr3	52950748	53150748	1.72e-09	rs77432708	53050748	1.14912	0.0001546	rs74464684	53115627	0.0205	0.000692	0.0557	0.0479	1	SEMA3G	52479043	0.571705	0.00136304
ENSG00000165495	PKNOX2	chr11	125032921	125232921	2.02e-08	rs118013503	125132921	0.81571	0.0006663	rs61917782	125216902	0.0167	0.000458	0.0481	0.0481	1	EI24	125439298	0.306377	0.274683
ENSG00000163935;ENSG00000272305;ENSG00000163933	SFMBT1;RP11-894J14.5;RFT1	chr3	52950748	53150748	1.72e-09	rs77432708	53050748	1.14912	0.0001546	rs186956810	53067333	0.019	0.00025	0.0482	0.0482	1	ALAS1	52232110	0.818638	0.00951819
ENSG00000054282;ENSG00000117020	SDCCAG8;AKT3	chr1	243568090	243768090	2.69e-11	rs45498504	243668090	0.93062	3.99e-06	rs145630917	243757173	0.037	6.71e-05	0.0646	0.0485	1	C1orf101	244624690	0.9566	0.537152
ENSG00000142949;ENSG00000066135	PTPRF;KDM4A	chr1	43967080	44167080	9.73e-09	rs112410202	44067080	0.905649	0.0009565	rs71636607	44075571	0.0361	6.86e-09	0.0488	0.0488	1	CDC20	43824626	0.242454	0.65753
ENSG00000148835;ENSG00000173915;ENSG00000148843;ENSG00000138172;ENSG00000185933;ENSG00000183128;ENSG00000107954	TAF5;USMG5;PDCD11;CALHM2;CALHM1;CALHM3;NEURL1	chr10	105113194	105313194	2.93e-08	rs192524959	105213194	1.16498	0.0001008	rs56397630	105304351	0.0215	0.000141	0.0491	0.0491	1	TMEM180	104221152	0.992042	0.533733
ENSG00000120903;ENSG00000120915;ENSG00000120885;ENSG00000168077	CHRNA2;EPHX2;CLU;SCARA3	chr8	27326057	27526057	1.78e-08	rs75560813	27426057	1.15039	0.000138	rs894021	27497592	0.00932	2.18e-05	0.0266	0.05	1	SCARA3	27491698	0.065641	0.0128453
ENSG00000100321;ENSG00000100324;ENSG00000128268;ENSG00000100335;ENSG00000128272;ENSG00000187051	SYNGR1;TAB1;MGAT3;MIEF1;ATF4;RPS19BP1	chr22	39740130	39940130	1.6e-09	rs9611177	39840130	1.06056	7.53e-07	rs78874534	39885744	0.0238	9.11e-05	0.0503	0.0503	1	FAM83F	40390953	0.550823	0.95051
ENSG00000128268;ENSG00000100335;ENSG00000128272;ENSG00000187051;ENSG00000100346	MGAT3;MIEF1;ATF4;RPS19BP1;CACNA1I	chr22	39842234	40042234	5.19e-13	rs5757717	39942234	1.07015	1e-09	rs78874534	39885744	0.0238	9.11e-05	0.0503	0.0503	1	FAM83F	40390953	0.448719	0.95051
ENSG00000100321;ENSG00000100324;ENSG00000128268;ENSG00000100335;ENSG00000128272;ENSG00000187051	SYNGR1;TAB1;MGAT3;MIEF1;ATF4;RPS19BP1	chr22	39740130	39940130	1.6e-09	rs9611177	39840130	1.06056	7.53e-07	rs79941757	39877821	0.0272	2.85e-05	0.0508	0.0508	1	SYNGR1	39745930	0.0942	0.529658
ENSG00000128268;ENSG00000100335;ENSG00000128272;ENSG00000187051;ENSG00000100346	MGAT3;MIEF1;ATF4;RPS19BP1;CACNA1I	chr22	39842234	40042234	5.19e-13	rs5757717	39942234	1.07015	1e-09	rs79941757	39877821	0.0272	2.85e-05	0.0508	0.0508	1	SYNGR1	39745930	0.196304	0.529658
ENSG00000204856;ENSG00000111237;ENSG00000151164;ENSG00000196850;ENSG00000204852;ENSG00000122986	FAM216A;VPS29;RAD9B;PPTC7;TCTN1;HVCN1	chr12	110917205	111117205	1.47e-08	rs73191849	111017205	1.09757	5.02e-05	rs11065681	111059946	0.0237	0.000107	0.0508	0.0508	1	ATP2A2	110718921	0.298284	0.543542
		chr15	61660641	61860641	4.48e-10	rs146712130	61760641	1.26099	0.0002032	rs140449794	61852905	0.0204	0.000321	0.0513	0.0513	1	VPS13C	62352672	0.592031	0.77275
		chr15	61763133	61963133	3.75e-10	rs2414718	61863133	1.06727	1.06e-09	rs140449794	61852905	0.0204	0.000321	0.0513	0.0513	1	VPS13C	62352672	0.489539	0.77275
ENSG00000197933;ENSG00000197044;ENSG00000177599;ENSG00000171295;ENSG00000171291;ENSG00000198429	ZNF823;ZNF441;ZNF491;ZNF440;ZNF439;ZNF69	chr19	11819620	12019620	5.36e-11	rs3095917	11919620	0.90204	1.57e-06	rs150906399	11979604	0.0347	4.58e-07	0.0515	0.0515	1	LDLR	11200038	0.719582	0.280045
ENSG00000226124	FTCDNL1	chr2	200447937	200647937	6.22e-11	rs116393510	200547937	1.16055	2.28e-06	rs199554253	200641579	0.0188	0.000502	0.0516	0.0516	1	SATB2	200335989	0.211948	0.600481
ENSG00000196141;ENSG00000155729;ENSG00000163535	SPATS2L;KCTD18;SGOL2	chr2	201193421	201393421	8.12e-12	rs72922026	201293421	0.878356	3.61e-06	rs148202660	201345102	0.022	0.000286	0.0527	0.0527	1	AOX1	201450591	0.15717	0.626804
ENSG00000159231;ENSG00000142197	CBR3;DOPEY2	chr21	37487698	37687698	1.1e-08	rs62229348	37587698	1.05253	0.0004719	rs114402076	37624453	0.0189	0.000621	0.0529	0.0529	1	PIGP	38445111	0.857413	0.000115284
ENSG00000096872;ENSG00000120156	IFT74;TEK	chr9	27035718	27235718	9.14e-09	rs62544595	27135718	0.89351	1.77e-05	rs489347	27187216	0.0187	0.000706	0.0534	0.0534	1	CAAP1	26892802	0.242916	0.320608
ENSG00000196141	SPATS2L	chr2	201037988	201237988	6.59e-14	rs66473269	201137988	1.16241	6.35e-06	rs188213993	201206538	0.0212	0.000426	0.0538	0.0538	1	CLK1	201729422	0.591434	0.577539
ENSG00000196141	SPATS2L	chr2	201037988	201237988	6.59e-14	rs66473269	201137988	1.16241	6.35e-06	rs62179502	201146942	0.0183	0.000849	0.054	0.054	1	FAM126B	201936392	0.798404	0.482335
ENSG00000226524;ENSG00000203871;ENSG00000272514;ENSG00000213204;ENSG00000164414;ENSG00000146282;ENSG00000135336	RP1-102H19.8;C6orf164;C6ORF165;C6orf165;SLC35A1;RARS2;ORC3	chr6	88104130	88304130	3.57e-08	rs147407746	88204130	1.23788	0.0001013	rs9444513	88237169	0.0183	0.000843	0.0541	0.0541	1	SLC35A1	88182695	0.021435	0.725931
ENSG00000134200;ENSG00000134198	TSHB;TSPAN2	chr1	115553165	115753165	1.82e-08	rs6667796	115653165	1.07789	0.0009839	rs12021949	115657765	0.0209	0.000512	0.0544	0.0544	1	TSHB	115572415	0.08075	0.947183
ENSG00000163634;ENSG00000163635;ENSG00000163636	THOC7;ATXN7;PSMD6	chr3	63848120	64048120	1.49e-08	rs181216126	63948120	0.806705	0.0002606	rs114365073	64009318	0.0293	4.9e-05	0.0548	0.0548	1	ADAMTS9	64673676	0.725556	0.0832156
ENSG00000154146;ENSG00000019102;ENSG00000149564;ENSG00000120458;ENSG00000154134;ENSG00000154133;ENSG00000254943	NRGN;VSIG2;ESAM;MSANTD2;ROBO3;ROBO4;RP11-664I21.6	chr11	124575825	124775825	4.72e-12	rs4936954	124675825	0.811478	0.0006904	rs117107362	124741488	0.0254	0.000183	0.055	0.055	1	FEZ1	125366206	0.690381	0.315712
ENSG00000165495	PKNOX2	chr11	125032921	125232921	2.02e-08	rs118013503	125132921	0.81571	0.0006663	rs11606548	125170451	0.0253	0.000207	0.0555	0.0555	1	SLC37A2	124933232	0.199689	0.467798
ENSG00000100403;ENSG00000167074;ENSG00000183864;ENSG00000100410;ENSG00000100412;ENSG00000100413	ZC3H7B;TEF;TOB2;PHF5A;ACO2;POLR3H	chr22	41749718	41949718	4.26e-12	rs9607804	41849718	0.868229	5.04e-06	rs148935919	41946531	0.031	4.51e-05	0.0565	0.0565	1	SREBF2	42229109	0.379391	0.307556
ENSG00000196141	SPATS2L	chr2	201037988	201237988	6.59e-14	rs66473269	201137988	1.16241	6.35e-06	rs188213993	201206538	0.0212	0.0007	0.0567	0.0567	1	CASP8	202098229	0.960241	0.730155
ENSG00000196141;ENSG00000155729;ENSG00000163535	SPATS2L;KCTD18;SGOL2	chr2	201193421	201393421	8.12e-12	rs72922026	201293421	0.878356	3.61e-06	rs188213993	201206538	0.0212	0.0007	0.0567	0.0567	1	CASP8	202098229	0.804808	0.730155
ENSG00000204856;ENSG00000111237;ENSG00000151164;ENSG00000196850;ENSG00000204852;ENSG00000122986	FAM216A;VPS29;RAD9B;PPTC7;TCTN1;HVCN1	chr12	110917205	111117205	1.47e-08	rs73191849	111017205	1.09757	5.02e-05	rs11065681	111059946	0.0237	0.00043	0.057	0.057	1	GIT2	110434101	0.583104	0.964741
ENSG00000163935;ENSG00000272305;ENSG00000163933;ENSG00000163932;ENSG00000163931	SFMBT1;RP11-894J14.5;RFT1;PRKCD;TKT	chr3	53075017	53275017	2.27e-10	rs1080500	53175017	1.07175	1.85e-09	rs56406497	53219149	0.0826	0.000203	0.116	0.0573	1	SEMA3G	52479043	0.695974	0.00136304
ENSG00000120733;ENSG00000132563;ENSG00000120738;ENSG00000120705;ENSG00000113013	KDM3B;REEP2;EGR1;ETF1;HSPA9	chr5	137693946	137893946	5.58e-11	rs114318690	137793946	0.838364	0.0001472	rs191235745	137832119	0.294	4.24e-06	0.307	0.059	1	MZB1	138725603	0.931657	0.985235
ENSG00000087495	PHACTR3	chr20	58152934	58352934	3.93e-08	chr20_58252934_D	58252934	0.88816	0.0005083	rs4812128	58328422	0.0288	0.000196	0.0594	0.0594	1	FAM217B	58515494	0.26256	0.397392
ENSG00000196141;ENSG00000155729;ENSG00000163535	SPATS2L;KCTD18;SGOL2	chr2	201193421	201393421	8.12e-12	rs72922026	201293421	0.878356	3.61e-06	rs78573518	201244090	0.0589	0.000399	0.0956	0.0606	1	CLK1	201729422	0.436001	0.577539
ENSG00000136381;ENSG00000188266;ENSG00000268838;ENSG00000041357;ENSG00000169684;ENSG00000080644	IREB2;HYKK;AC027228.1;PSMA4;CHRNA5;CHRNA3	chr15	78692439	78892439	4.97e-10	rs7174348	78792439	1.07626	1.98e-08	rs72738729	78750052	0.0247	0.000667	0.0609	0.0609	1	CHRNA5	78857862	0.065423	0.388225
ENSG00000100393;ENSG00000100395;ENSG00000100399;ENSG00000100401	EP300;L3MBTL2;CHADL;RANGAP1	chr22	41457546	41657546	7.51e-09	rs191312004	41557546	0.859505	2.77e-05	rs17002327	41604599	0.0252	0.000742	0.0621	0.0621	1	ADSL	40742507	0.815039	0.0153246
ENSG00000122986;ENSG00000186298;ENSG00000173093	HVCN1;PPP1CC;CCDC63	chr12	111112337	111312337	3.85e-09	rs183474396	111212337	1.2214	0.0004717	rs12308836	111287959	0.0126	0.000698	0.0444	0.0625	1	PPTC7	111021125	0.191212	0.227762
ENSG00000167077;ENSG00000100147;ENSG00000198911;ENSG00000234965;ENSG00000159958;ENSG00000100162	MEI1;CCDC134;SREBF2;SHISA8;TNFRSF13C;CENPM	chr22	42148289	42348289	4.35e-08	rs80094991	42248289	0.865284	1.07e-06	rs5758511	42336172	0.306	5.05e-05	0.321	0.0629	1	CYP2D6	42526908	0.278619	0.966484
		chr1	95740188	95940188	1.34e-09	rs35787990	95840188	0.93016	9.39e-07	rs111261623	95770204	0.0248	0.000918	0.0631	0.0631	1	SLC44A3	95286177	0.554011	8.94e-05
ENSG00000273079	GRIN2B	chr12	13773015	13973015	5.34e-09	rs71457199	13873015	0.84493	0.0005471	rs12227569	13812557	0.661	6.88e-07	0.663	0.0638	1	GSG1	13248740	0.624275	0.17241
ENSG00000197299;ENSG00000140564;ENSG00000182511;ENSG00000196547;ENSG00000140553;ENSG00000184508	BLM;FURIN;FES;MAN2A2;UNC45A;HDDC3	chr15	91297733	91497733	1.76e-11	rs34688434	91397733	0.919067	0.0003623	rs117918230	91491692	0.0293	0.000439	0.0639	0.0639	1	ANPEP	90358094	1.03964	0.487995
ENSG00000100403;ENSG00000167074;ENSG00000183864;ENSG00000100410;ENSG00000100412;ENSG00000100413	ZC3H7B;TEF;TOB2;PHF5A;ACO2;POLR3H	chr22	41749718	41949718	4.26e-12	rs9607804	41849718	0.868229	5.04e-06	rs148935919	41946531	0.031	0.000301	0.064	0.064	1	MKL1	41032689	0.817029	0.594668
ENSG00000100412;ENSG00000100413;ENSG00000172346;ENSG00000100417;ENSG00000100418;ENSG00000196419;ENSG00000100138;ENSG00000184208	ACO2;POLR3H;CSDC2;PMM1;DESI1;XRCC6;NHP2L1;C22orf46	chr22	41891687	42091687	2.15e-10	rs77099570	41991687	0.821025	9.57e-05	rs148935919	41946531	0.031	0.000301	0.064	0.064	1	MKL1	41032689	0.958998	0.594668
ENSG00000184811;ENSG00000108953;ENSG00000167193;ENSG00000197879	TUSC5;YWHAE;CRK;MYO1C	chr17	1180064	1380064	1.04e-08	rs16945579	1280064	0.91778	0.0007695	rs72818272	1302654	0.0351	0.000221	0.0672	0.0648	1	DPH1	1933404	0.65334	NA
		chr2	185944627	186144627	3.5e-08	rs1483242	186044627	1.0594	5.14e-08	rs13014907	186073606	0.0421	9.81e-06	0.0648	0.0648	1	FSIP2	186603355	0.558728	0.925561
ENSG00000128268;ENSG00000100335;ENSG00000128272;ENSG00000187051;ENSG00000100346	MGAT3;MIEF1;ATF4;RPS19BP1;CACNA1I	chr22	39842234	40042234	5.19e-13	rs5757717	39942234	1.07015	1e-09	rs118144302	39980137	0.033	0.000235	0.065	0.065	1	SUN2	39151947	0.790287	0.520954
ENSG00000028116	VRK2	chr2	58055375	58255375	3.89e-12	rs141776427	58155375	1.34447	0.0002407	rs78215939	58205780	0.0298	0.000511	0.0655	0.0655	1	VRK2	58273826	0.118451	0.612112
ENSG00000028116;ENSG00000115392	VRK2;FANCL	chr2	58190051	58390051	7.04e-12	rs75297255	58290051	0.91338	1.18e-06	rs78215939	58205780	0.0298	0.000511	0.0655	0.0655	1	VRK2	58273826	0.016225	0.612112
ENSG00000076685;ENSG00000235376;ENSG00000148798;ENSG00000156374	NT5C2;RPEL1;INA;PCGF6	chr10	104922649	105122649	1.88e-14	rs188911457	105022649	1.26783	7.29e-05	rs12360346	105038605	0.0276	0.00081	0.0656	0.0656	1	ELOVL3	103986085	1.03656	0.489707
ENSG00000080644;ENSG00000117971;ENSG00000136378;ENSG00000185787	CHRNA3;CHRNB4;ADAMTS7;MORF4L1	chr15	78904705	79104705	5.94e-09	rs140635457	79004705	1.24284	0.0001013	rs3743068	79047285	0.0356	0.000137	0.0657	0.0657	1	CHRNA3	78913521	0.091184	0.746212
ENSG00000100711;ENSG00000088808;ENSG00000156411	ZFYVE21;PPP1R13B;C14orf2	chr14	104194628	104394628	2.74e-10	rs138358446	104294628	0.869444	4.04e-05	rs192669210	104310440	0.0229	0.000398	0.0556	0.066	1	INF2	105155958	0.86133	0.565467
ENSG00000163935;ENSG00000272305;ENSG00000163933	SFMBT1;RP11-894J14.5;RFT1	chr3	52950748	53150748	1.72e-09	rs77432708	53050748	1.14912	0.0001546	rs77203638	53148308	0.0152	4.14e-06	0.0318	0.0664	1	RRP9	51975957	1.07479	0.86267
ENSG00000100403;ENSG00000167074;ENSG00000183864;ENSG00000100410;ENSG00000100412;ENSG00000100413	ZC3H7B;TEF;TOB2;PHF5A;ACO2;POLR3H	chr22	41749718	41949718	4.26e-12	rs9607804	41849718	0.868229	5.04e-06	rs148935919	41946531	0.031	0.000587	0.0677	0.0677	1	RRP7A	42915808	1.06609	0.562329
ENSG00000100412;ENSG00000100413;ENSG00000172346;ENSG00000100417;ENSG00000100418;ENSG00000196419;ENSG00000100138;ENSG00000184208	ACO2;POLR3H;CSDC2;PMM1;DESI1;XRCC6;NHP2L1;C22orf46	chr22	41891687	42091687	2.15e-10	rs77099570	41991687	0.821025	9.57e-05	rs148935919	41946531	0.031	0.000587	0.0677	0.0677	1	RRP7A	42915808	0.924121	0.562329
ENSG00000171045;ENSG00000181790	TSNARE1;BAI1	chr8	143346839	143546839	2.6e-10	rs75403822	143446839	1.08578	0.0009295	rs76926222	143509172	0.0569	6.09e-06	0.0792	0.068	1	LY6E	144099899	0.65306	0.00176826
ENSG00000166881;ENSG00000166886;ENSG00000166888;ENSG00000123384;ENSG00000182379;ENSG00000182199;ENSG00000185633;ENSG00000185482;ENSG00000179912;ENSG00000258830	TMEM194A;NAB2;STAT6;LRP1;NXPH4;SHMT2;NDUFA4L2;STAC3;R3HDM2;RP11-123K3.4	chr12	57447749	57647749	1.02e-10	rs34237922	57547749	1.28672	2.05e-06	rs3923885	57634698	0.03	0.000758	0.0681	0.0681	1	ZC3H10	56511943	1.03581	0.2752
ENSG00000158445;ENSG00000124212	KCNB1;PTGIS	chr20	47985776	48185776	2.13e-10	rs6090982	48085776	0.917229	3.07e-07	rs117031397	48040911	0.039	0.000104	0.0683	0.0683	1	STAU1	47804904	0.280872	0.164081
ENSG00000167522;ENSG00000197912;ENSG00000167526;ENSG00000178773;ENSG00000015413;ENSG00000131165;ENSG00000167523;ENSG00000185324	ANKRD11;SPG7;RPL13;CPNE7;DPEP1;CHMP1A;SPATA33;CDK10	chr16	89547670	89747670	4.99e-09	rs117026658	89647670	1.11138	0.0002006	rs72805593	89713765	0.0525	8.21e-06	0.0754	0.0685	1	CPNE7	89642176	0.005494	0.363194
ENSG00000051825;ENSG00000130921;ENSG00000111328;ENSG00000139697;ENSG00000183955	MPHOSPH9;C12orf65;CDK2AP1;SBNO1;SETD8	chr12	123673694	123873694	4.14e-11	chr12_123773694_D	123773694	0.809533	0.0008391	rs10846511	123794925	0.0295	0.000998	0.0694	0.0694	1	TCTN2	124155660	0.381966	0.989072
ENSG00000051825;ENSG00000130921;ENSG00000111328;ENSG00000139697;ENSG00000183955	MPHOSPH9;C12orf65;CDK2AP1;SBNO1;SETD8	chr12	123673694	123873694	4.14e-11	chr12_123773694_D	123773694	0.809533	0.0008391	rs10846514	123800376	0.0315	0.000715	0.0695	0.0695	1	SNRNP35	123942188	0.168494	0.334992
ENSG00000167077;ENSG00000100147;ENSG00000198911;ENSG00000234965;ENSG00000159958;ENSG00000100162	MEI1;CCDC134;SREBF2;SHISA8;TNFRSF13C;CENPM	chr22	42148289	42348289	4.35e-08	rs80094991	42248289	0.865284	1.07e-06	rs1883205	42243020	0.0324	0.00064	0.0699	0.0699	1	POLDIP3	43010937	0.762648	0.259045
ENSG00000187416;ENSG00000005483	LHFPL3;KMT2E	chr7	104505530	104705530	2.54e-08	rs7776707	104605530	0.938377	1.13e-08	rs190155568	104676663	0.0433	4.47e-05	0.0701	0.0701	1	KMT2E	104654626	0.049096	0.533083
ENSG00000037749;ENSG00000164574	MFAP3;GALNT10	chr5	153551013	153751013	1.72e-08	rs3959918	153651013	0.928764	8.65e-08	rs11746750	153604991	0.0396	0.00071	0.0787	0.0722	1	HAND1	153857824	0.206811	0.474668
		chr3	161789716	161989716	8.16e-11	rs1605979	161889716	0.943841	3.09e-06	rs13063743	161825807	0.164	0.000339	0.195	0.0725	1	B3GALNT1	160823112	1.0666	0.0770959
ENSG00000169876;ENSG00000169871;ENSG00000106366;ENSG00000106367;ENSG00000128564;ENSG00000167011;ENSG00000106384;ENSG00000106397;ENSG00000106400	MUC17;TRIM56;SERPINE1;AP1S1;VGF;NAT16;MOGAT3;PLOD3;ZNHIT1	chr7	100664188	100864188	7.35e-09	rs140454943	100764188	1.14832	0.0001307	rs33997895	100770287	0.286	0.000108	0.303	0.0727	1	CUX1	101458959	0.694771	0.31092
ENSG00000171385	KCND3	chr1	112384693	112584693	2.11e-08	rs182003661	112484693	0.813749	0.0002479	rs139027743	112412413	0.0522	2.97e-06	0.073	0.073	1	PIFO	111888910	0.595783	0.72625
ENSG00000134259	NGF	chr1	115707120	115907120	4.09e-08	rs72699533	115807120	1.11472	0.0001193	rs139464148	115872634	0.131	0.000354	0.164	0.0731	1	TSPAN2	115632085	0.175035	0.583139
ENSG00000100321;ENSG00000100324;ENSG00000128268;ENSG00000100335;ENSG00000128272;ENSG00000187051	SYNGR1;TAB1;MGAT3;MIEF1;ATF4;RPS19BP1	chr22	39740130	39940130	1.6e-09	rs9611177	39840130	1.06056	7.53e-07	rs142164994	39750582	0.0361	0.000579	0.0734	0.0734	1	GRAP2	40297086	0.456956	0.441133
ENSG00000122986;ENSG00000186298;ENSG00000173093	HVCN1;PPP1CC;CCDC63	chr12	111112337	111312337	3.85e-09	rs183474396	111212337	1.2214	0.0004717	rs7952822	111290599	0.0303	0.00023	0.0618	0.0734	1	ATP2A2	110718921	0.493416	0.543542
ENSG00000100207;ENSG00000235568	TCF20;NFAM1	chr22	42607668	42807668	1.79e-11	rs117749645	42707668	0.825144	0.0003313	rs117529804	42669104	0.259	4.79e-06	0.273	0.0741	1	NDUFA6	42486959	0.220709	0.224012
ENSG00000169876;ENSG00000169871;ENSG00000106366;ENSG00000106367;ENSG00000128564;ENSG00000167011;ENSG00000106384;ENSG00000106397;ENSG00000106400	MUC17;TRIM56;SERPINE1;AP1S1;VGF;NAT16;MOGAT3;PLOD3;ZNHIT1	chr7	100664188	100864188	7.35e-09	rs140454943	100764188	1.14832	0.0001307	rs73185924	100857723	0.0359	0.000673	0.0742	0.0742	1	ZNHIT1	100860949	0.096761	0.0394766
ENSG00000140612;ENSG00000166716;ENSG00000136383;ENSG00000156222	SEC11A;ZNF592;ALPK3;SLC28A1	chr15	85255841	85455841	2.31e-08	rs35828350	85355841	1.08026	1.97e-09	rs75962692	85312105	0.0199	0.000165	0.0476	0.0757	1	SLC28A1	85427885	0.072044	0.85058
ENSG00000114416;ENSG00000205981	FXR1;DNAJC19	chr3	180695521	180895521	5.35e-09	rs73176350	180795521	0.87687	0.0007752	rs185784728	180812535	0.0358	7.05e-06	0.0572	0.0772	1	PEX5L	179754718	1.0408	0.632936
ENSG00000151067	CACNA1C	chr12	2319896	2519896	5.06e-18	rs4765913	2419896	0.908917	3.55e-13	rs149685900	2447396	0.0378	0.000871	0.0781	0.0781	1	NRIP2	2944190	0.524294	0.123669
ENSG00000151067	CACNA1C	chr12	2423298	2623298	1.92e-09	chr12_2523298_I	2523298	1.06876	2.37e-07	rs149685900	2447396	0.0378	0.000871	0.0781	0.0781	1	NRIP2	2944190	0.420892	0.123669
ENSG00000158445;ENSG00000124212	KCNB1;PTGIS	chr20	47985776	48185776	2.13e-10	rs6090982	48085776	0.917229	3.07e-07	rs117031397	48040911	0.039	0.000782	0.0786	0.0786	1	KCNB1	48099184	0.013408	0.609513
ENSG00000037749;ENSG00000164574	MFAP3;GALNT10	chr5	153429105	153629105	1.68e-10	chr5_153529105_D	153529105	1.05622	2.98e-06	rs11746750	153604991	0.0396	0.00071	0.0787	0.0787	1	HAND1	153857824	0.328719	0.474668
ENSG00000171045	TSNARE1	chr8	143233888	143433888	2.73e-14	rs78125189	143333888	0.90946	3.27e-06	rs117344394	143273031	0.0462	0.000195	0.0788	0.0788	1	GPR20	142377367	0.956521	0.372342
ENSG00000100403;ENSG00000167074;ENSG00000183864;ENSG00000100410;ENSG00000100412;ENSG00000100413	ZC3H7B;TEF;TOB2;PHF5A;ACO2;POLR3H	chr22	41749718	41949718	4.26e-12	rs9607804	41849718	0.868229	5.04e-06	rs148935919	41946531	0.031	0.000529	0.0671	0.0802	1	ACO2	41865129	0.015411	0.920094
ENSG00000100412;ENSG00000100413;ENSG00000172346;ENSG00000100417;ENSG00000100418;ENSG00000196419;ENSG00000100138;ENSG00000184208	ACO2;POLR3H;CSDC2;PMM1;DESI1;XRCC6;NHP2L1;C22orf46	chr22	41891687	42091687	2.15e-10	rs77099570	41991687	0.821025	9.57e-05	rs148935919	41946531	0.031	0.000529	0.0671	0.0802	1	ACO2	41865129	0.126558	0.920094
ENSG00000171385	KCND3	chr1	112384693	112584693	2.11e-08	rs182003661	112484693	0.813749	0.0002479	rs114831337	112525948	0.0414	0.000693	0.0805	0.0805	1	RHOC	113250025	0.765332	0.182553
ENSG00000156398;ENSG00000166272;ENSG00000148795;ENSG00000166275;ENSG00000270316;ENSG00000214435;ENSG00000148842	SFXN2;WBP1L;CYP17A1;C10orf32;C10orf32-ASMT;AS3MT;CNNM2	chr10	104484108	104684108	2.4e-16	rs147010054	104584108	1.19998	0.0008064	rs117090262	104551545	0.21	5.54e-07	0.224	0.0816	1	NPM3	103543170	1.04094	0.105064
ENSG00000184811;ENSG00000108953;ENSG00000167193;ENSG00000197879	TUSC5;YWHAE;CRK;MYO1C	chr17	1180064	1380064	1.04e-08	rs16945579	1280064	0.91778	0.0007695	rs181529014	1333713	0.0429	0.000697	0.0821	0.0821	1	TSR1	2240801	0.960737	0.241491
		chr18	53538724	53738724	6.11e-11	rs189982572	53638724	1.2848	0.000493	rs114449667	53720185	0.0536	7.37e-05	0.0827	0.0827	1	WDR7	54318616	0.679892	0.873962
		chr18	53703843	53903843	1.99e-08	rs62091626	53803843	1.07853	0.0007227	rs114449667	53720185	0.0536	7.37e-05	0.0827	0.0827	1	WDR7	54318616	0.514773	0.873962
ENSG00000167491;ENSG00000178093;ENSG00000186010;ENSG00000250067;ENSG00000258674;ENSG00000160161;ENSG00000105717;ENSG00000064547;ENSG00000089639;ENSG00000105726	GATAD2A;TSSK6;NDUFA13;YJEFN3;CTC-260F20.3;CILP2;PBX4;LPAR2;GMIP;ATP13A1	chr19	19559085	19759085	8.36e-09	rs74777787	19659085	1.11094	0.00013	rs139570205	19610115	0.0542	6.51e-05	0.0828	0.0828	1	ZNF682	20150315	0.49123	0.239364
ENSG00000130449	ZSWIM6	chr5	60732548	60932548	1.35e-09	rs150667405	60832548	0.856069	4.04e-06	rs116663054	60882295	0.0672	0.000219	0.101	0.0839	1	IPO11	61708594	0.876046	0.944088
ENSG00000196628	TCF4	chr18	52781973	52981973	6.69e-10	rs151094173	52881973	0.795729	0.0001063	rs112723589	52822712	0.0439	0.000829	0.0844	0.0844	1	C18orf54	51884955	0.997018	0.856396
ENSG00000157933;ENSG00000116151;ENSG00000269753;ENSG00000157916;ENSG00000157911;ENSG00000149527	SKI;MORN1;AL589739.1;RER1;PEX10;PLCH2	chr1	2210220	2410220	2.01e-08	rs144788155	2310220	1.22888	0.0001519	rs116195638	2346017	0.0465	0.000543	0.0845	0.0845	1	PEX10	2344010	0.03379	0.37102
ENSG00000100321;ENSG00000100324;ENSG00000128268;ENSG00000100335;ENSG00000128272;ENSG00000187051	SYNGR1;TAB1;MGAT3;MIEF1;ATF4;RPS19BP1	chr22	39740130	39940130	1.6e-09	rs9611177	39840130	1.06056	7.53e-07	rs142164994	39750582	0.0361	0.00028	0.0694	0.0846	1	RPL3	39715776	0.124354	0.73307
ENSG00000115306;ENSG00000214595	SPTBN1;EML6	chr2	54834527	55034527	7.32e-11	rs142597373	54934527	1.20189	0.000118	rs143703580	55025372	0.171	8.98e-05	0.196	0.0847	1	MTIF2	55496384	0.561857	0.235318
ENSG00000139547;ENSG00000166856;ENSG00000268162;ENSG00000166860;ENSG00000166863;ENSG00000166866;ENSG00000166881;ENSG00000166886;ENSG00000166888;ENSG00000123384	RDH16;GPR182;HBCBP;ZBTB39;TAC3;MYO1A;TMEM194A;NAB2;STAT6;LRP1	chr12	57331250	57531250	6.79e-10	rs141346283	57431250	1.19961	0.0005533	rs2122694	57408333	0.0482	0.000466	0.0853	0.0853	1	PAN2	56727837	0.703413	0.42195
ENSG00000128268;ENSG00000100335;ENSG00000128272;ENSG00000187051;ENSG00000100346	MGAT3;MIEF1;ATF4;RPS19BP1;CACNA1I	chr22	39842234	40042234	5.19e-13	rs5757717	39942234	1.07015	1e-09	rs117109395	39948533	0.0519	0.000295	0.0868	0.0868	1	DDX17	38902342	1.03989	0.82217
ENSG00000054282;ENSG00000117020	SDCCAG8;AKT3	chr1	243568090	243768090	2.69e-11	rs45498504	243668090	0.93062	3.99e-06	rs111549327	243658599	0.033	2.25e-05	0.0568	0.087	1	ADSS	244615436	0.947346	0.14894
ENSG00000100321;ENSG00000100324;ENSG00000128268;ENSG00000100335;ENSG00000128272;ENSG00000187051	SYNGR1;TAB1;MGAT3;MIEF1;ATF4;RPS19BP1	chr22	39740130	39940130	1.6e-09	rs9611177	39840130	1.06056	7.53e-07	rs77488630	39783374	0.11	0.000179	0.141	0.0872	1	KDELR3	38864083	0.976047	0.464226
ENSG00000198822	GRM3	chr7	86286037	86486037	1.57e-10	rs71562731	86386037	1.24284	1.43e-06	rs77010511	86433126	0.0613	2.59e-05	0.0873	0.0873	1	CROT	86975011	0.588974	0.400627
ENSG00000118420;ENSG00000083097;ENSG00000214479;ENSG00000013375	UBE3D;DOPEY1;AL139333.1;PGM3	chr6	83701021	83901021	2.89e-09	rs117220109	83801021	1.21385	1.06e-05	rs16879772	83711093	0.0296	2.47e-06	0.0483	0.0889	1	ME1	84140790	0.339769	0.961028
ENSG00000115306;ENSG00000214595	SPTBN1;EML6	chr2	54834527	55034527	7.32e-11	rs142597373	54934527	1.20189	0.000118	rs148504406	54941496	0.0614	5.68e-05	0.0898	0.0898	1	SPTBN1	54785531	0.148996	0.713969
ENSG00000110497;ENSG00000180423;ENSG00000175224;ENSG00000175220;ENSG00000175213;ENSG00000180210	AMBRA1;HARBI1;ATG13;ARHGAP1;ZNF408;F2	chr11	46562117	46762117	4.99e-09	rs61884272	46662117	0.886297	7.36e-05	rs117650983	46688369	0.0508	0.000636	0.09	0.09	1	DGKZ	46366987	0.29513	0.940798
ENSG00000088808;ENSG00000156411;ENSG00000156414;ENSG00000227729	PPP1R13B;C14orf2;TDRD9;RD3L	chr14	104295926	104495926	4.91e-10	rs113644913	104395926	0.911926	3.02e-07	rs192669210	104310440	0.0229	0.000398	0.0556	0.0902	1	INF2	105155958	0.760032	0.565467
		chr13	38665396	38865396	2.28e-08	rs7325022	38765396	1.08394	0.00016	rs193099812	38767884	0.0646	2.69e-05	0.0907	0.0907	1	PROSER1	39612213	0.846817	0.209466
ENSG00000120686	UFM1	chr13	38767239	38967239	3.54e-08	rs665175	38867239	0.9499	2.67e-06	rs193099812	38767884	0.0646	2.69e-05	0.0907	0.0907	1	PROSER1	39612213	0.744974	0.209466
ENSG00000115306;ENSG00000214595	SPTBN1;EML6	chr2	54834527	55034527	7.32e-11	rs142597373	54934527	1.20189	0.000118	rs148504406	54941496	0.0614	0.000243	0.0956	0.092	1	SPTBN1	54785531	0.148996	0.713969
ENSG00000163632;ENSG00000163634;ENSG00000163635	C3orf49;THOC7;ATXN7	chr3	63708813	63908813	2.7e-10	rs112896695	63808813	0.914027	0.0008054	rs2637984	63791474	0.08	8.85e-05	0.11	0.0922	1	PRICKLE2	64211131	0.402318	0.0957207
		chr8	111385050	111585050	1.17e-08	rs78287915	111485050	0.88985	0.0003025	rs35921369	111573641	0.0749	7.33e-07	0.0938	0.0938	1	EBAG9	110551940	0.93311	0.964722
		chr8	111490458	111690458	1.34e-08	rs6984528	111590458	0.89048	1.29e-06	rs35921369	111573641	0.0749	7.33e-07	0.0938	0.0938	1	EBAG9	110551940	1.03852	0.964722
ENSG00000268955;ENSG00000182319	LRLE1;SGK223	chr8	7991720	8191720	2.8e-08	rs2948293	8091720	0.93819	2.85e-08	rs138939709	8143666	0.0193	0.000266	0.0489	0.0946	1	PPP1R3B	9008206	0.916486	0.626488
ENSG00000118420;ENSG00000083097;ENSG00000214479;ENSG00000013375	UBE3D;DOPEY1;AL139333.1;PGM3	chr6	83701021	83901021	2.89e-09	rs117220109	83801021	1.21385	1.06e-05	rs16879772	83711093	0.0296	2.16e-05	0.0528	0.0962	1	SNAP91	84419127	0.618106	0.509134
ENSG00000134200;ENSG00000134198	TSHB;TSPAN2	chr1	115553165	115753165	1.82e-08	rs6667796	115653165	1.07789	0.0009839	rs61810724	115697996	0.0619	0.000252	0.0962	0.0962	1	TRIM33	115053781	0.599384	0.700655
ENSG00000171045;ENSG00000181790	TSNARE1;BAI1	chr8	143346839	143546839	2.6e-10	rs75403822	143446839	1.08578	0.0009295	rs144336753	143356114	0.105	1.19e-05	0.129	0.0965	1	GPIHBP1	144295068	0.848229	0.171114
		chr5	151986293	152186293	2.21e-08	rs147093127	152086293	1.2596	6.14e-05	rs72797289	152040981	0.0888	1.58e-06	0.109	0.0969	1	GRIA1	152870106	0.783813	0.824167
ENSG00000100346;ENSG00000176177	CACNA1I;ENTHD1	chr22	39944389	40144389	7.06e-13	rs5750866	40044389	0.918417	0.0002164	rs11704363	40141899	0.236	0.000209	0.259	0.0977	1	SUN2	39151947	0.892442	0.520954
ENSG00000100412;ENSG00000100413;ENSG00000172346;ENSG00000100417;ENSG00000100418;ENSG00000196419;ENSG00000100138;ENSG00000184208	ACO2;POLR3H;CSDC2;PMM1;DESI1;XRCC6;NHP2L1;C22orf46	chr22	41891687	42091687	2.15e-10	rs77099570	41991687	0.821025	9.57e-05	rs56331825	42066127	0.059	0.000648	0.0985	0.0985	1	CYP2D6	42526908	0.535221	0.966484
ENSG00000100418;ENSG00000196419;ENSG00000100138;ENSG00000184208;ENSG00000167077;ENSG00000100147	DESI1;XRCC6;NHP2L1;C22orf46;MEI1;CCDC134	chr22	42012437	42212437	5.53e-09	rs140896553	42112437	1.24932	2.1e-05	rs56331825	42066127	0.059	0.000648	0.0985	0.0985	1	CYP2D6	42526908	0.414471	0.966484
ENSG00000120903;ENSG00000120915;ENSG00000120885;ENSG00000168077	CHRNA2;EPHX2;CLU;SCARA3	chr8	27326057	27526057	1.78e-08	rs75560813	27426057	1.15039	0.000138	rs11457131	27346866	0.0269	0.000184	0.0568	0.0988	1	ZNF395	28243983	0.817926	0.066668
ENSG00000134532	SOX5	chr12	23904381	24104381	3.71e-08	rs66489274	24004381	0.92626	0.0008384	rs11047127	23993530	0.0616	0.000538	0.1	0.1	1	SOX5	24102637	0.098256	0.245713
ENSG00000120903;ENSG00000120915;ENSG00000120885;ENSG00000168077	CHRNA2;EPHX2;CLU;SCARA3	chr8	27326057	27526057	1.78e-08	rs75560813	27426057	1.15039	0.000138	rs519238	27513271	0.00331	0.000315	0.0228	0.1	1	TRIM35	27168836	0.257221	0.687695
ENSG00000142949;ENSG00000066135	PTPRF;KDM4A	chr1	43967080	44167080	9.73e-09	rs112410202	44067080	0.905649	0.0009565	rs35938849	44148078	0.0729	3.91e-05	0.1	0.1	1	ELOVL1	43833689	0.233391	0.971088
ENSG00000166881;ENSG00000166886;ENSG00000166888;ENSG00000123384;ENSG00000182379;ENSG00000182199;ENSG00000185633;ENSG00000185482;ENSG00000179912;ENSG00000258830	TMEM194A;NAB2;STAT6;LRP1;NXPH4;SHMT2;NDUFA4L2;STAC3;R3HDM2;RP11-123K3.4	chr12	57447749	57647749	1.02e-10	rs34237922	57547749	1.28672	2.05e-06	rs7298475	57462025	0.122	1.59e-08	0.136	0.101	1	STAT6	57505216	0.042533	0.990889
ENSG00000174437;ENSG00000196510	ATP2A2;ANAPC7	chr12	110661075	110861075	4.46e-08	rs118088931	110761075	1.09713	4.69e-05	rs187758455	110855873	0.0599	0.000876	0.101	0.101	1	PPP1CC	111180703	0.419628	0.453629
ENSG00000273079	GRIN2B	chr12	13547780	13747780	6.33e-09	chr12_13647780_D	13647780	0.951511	1.89e-05	rs1477106	13627821	0.0599	0.000965	0.102	0.102	1	PLBD1	14721283	1.0735	0.0875077
ENSG00000149292;ENSG00000170209;ENSG00000149295	TTC12;ANKK1;DRD2	chr11	113245566	113445566	4.69e-12	rs117816894	113345566	1.15235	0.0001767	rs151013445	113301002	0.0527	0.000536	0.0909	0.102	1	NCAM1	113073079	0.272487	0.704727
ENSG00000146013;ENSG00000158402;ENSG00000120709;ENSG00000120733	GFRA3;CDC25C;FAM53C;KDM3B	chr5	137573167	137773167	3e-09	rs3756766	137673167	0.935104	2.19e-08	rs77747111	137723942	0.151	1.46e-08	0.164	0.103	1	EGR1	137801179	0.128012	0.00593123
ENSG00000070366;ENSG00000167720;ENSG00000167721;ENSG00000141258;ENSG00000070444;ENSG00000127804;ENSG00000205821	SMG6;SRR;TSR1;SGSM2;MNT;METTL16;AC006435.1	chr17	2156227	2356227	3.39e-08	rs189291173	2256227	0.94582	8.58e-05	rs139108763	2343589	0.0841	2.6e-06	0.105	0.105	1	YWHAE	1303672	0.952555	0.240392
ENSG00000165495	PKNOX2	chr11	125032921	125232921	2.02e-08	rs118013503	125132921	0.81571	0.0006663	rs61917782	125216902	0.0167	4.45e-06	0.0338	0.105	1	FEZ1	125366206	0.233285	0.315712
		chr5	152120464	152320464	3.26e-08	rs115283145	152220464	0.88311	9.85e-07	rs191030716	152172077	0.0846	1.68e-06	0.105	0.105	1	GRIA1	152870106	0.649642	0.824167
ENSG00000163935;ENSG00000272305;ENSG00000163933	SFMBT1;RP11-894J14.5;RFT1	chr3	52950748	53150748	1.72e-09	rs77432708	53050748	1.14912	0.0001546	rs7615099	53143901	0.0606	1.06e-05	0.0843	0.106	1	TMEM110	52931612	0.119136	0.209238
		chr3	161321730	161521730	4.36e-08	rs60211665	161421730	0.87564	0.0005823	rs116174581	161326716	0.0705	0.000319	0.106	0.106	1	B3GALNT1	160823112	0.598618	0.0770959
ENSG00000080644;ENSG00000117971;ENSG00000136378;ENSG00000185787	CHRNA3;CHRNB4;ADAMTS7;MORF4L1	chr15	78904705	79104705	5.94e-09	rs140635457	79004705	1.24284	0.0001013	rs78713550	78971672	0.16	1.11e-09	0.171	0.107	1	DNAJA4	78556428	0.448277	0.782307
ENSG00000107882;ENSG00000171206;ENSG00000138175;ENSG00000156398;ENSG00000166272	SUFU;TRIM8;ARL3;SFXN2;WBP1L	chr10	104315690	104515690	7.58e-09	rs75950986	104415690	1.14294	0.0008231	rs148331040	104493739	0.194	0.00064	0.225	0.108	1	PSD	104178901	0.236789	0.449212
ENSG00000156398;ENSG00000166272;ENSG00000148795;ENSG00000166275;ENSG00000270316;ENSG00000214435;ENSG00000148842	SFXN2;WBP1L;CYP17A1;C10orf32;C10orf32-ASMT;AS3MT;CNNM2	chr10	104484108	104684108	2.4e-16	rs147010054	104584108	1.19998	0.0008064	rs148331040	104493739	0.194	0.00064	0.225	0.108	1	PSD	104178901	0.405207	0.449212
ENSG00000146013;ENSG00000158402;ENSG00000120709;ENSG00000120733	GFRA3;CDC25C;FAM53C;KDM3B	chr5	137573167	137773167	3e-09	rs3756766	137673167	0.935104	2.19e-08	rs74437073	137611160	0.0709	0.000547	0.109	0.109	1	MZB1	138725603	1.05244	0.985235
ENSG00000198911;ENSG00000234965;ENSG00000159958;ENSG00000100162;ENSG00000100167;ENSG00000183066;ENSG00000198951;ENSG00000177096;ENSG00000183172;ENSG00000184983	SREBF2;SHISA8;TNFRSF13C;CENPM;SEPT3;WBP2NL;NAGA;FAM109B;SMDT1;NDUFA6	chr22	42286534	42486534	7.85e-11	rs148140943	42386534	0.92284	0.0008001	rs116853696	42318068	0.535	2.91e-07	0.538	0.11	1	NDUFA6	42486959	0.100425	0.224012
ENSG00000148835;ENSG00000173915;ENSG00000148843;ENSG00000138172;ENSG00000185933;ENSG00000183128;ENSG00000107954	TAF5;USMG5;PDCD11;CALHM2;CALHM1;CALHM3;NEURL1	chr10	105113194	105313194	2.93e-08	rs192524959	105213194	1.16498	0.0001008	rs145687148	105221349	0.0762	0.00022	0.11	0.11	1	OBFC1	105677963	0.464769	0.0242749
ENSG00000124228;ENSG00000124201;ENSG00000158445	DDX27;ZNFX1;KCNB1	chr20	47827087	48027087	1.73e-08	rs117098248	47927087	0.881617	0.0007121	rs2229006	47990250	0.144	0.000909	0.182	0.112	1	RNF114	48552948	0.625861	0.268698
ENSG00000158445;ENSG00000124212	KCNB1;PTGIS	chr20	47985776	48185776	2.13e-10	rs6090982	48085776	0.917229	3.07e-07	rs2229006	47990250	0.144	0.000909	0.182	0.112	1	RNF114	48552948	0.467172	0.268698
		chr15	61763133	61963133	3.75e-10	rs2414718	61863133	1.06727	1.06e-09	rs17205008	61876593	0.0116	0.000126	0.035	0.112	1	NARG2	60771344	1.09179	0.799076
ENSG00000163531;ENSG00000184144;ENSG00000174529;ENSG00000117222	NFASC;CNTN2;TMEM81;RBBP5	chr1	204868787	205068787	5.02e-10	rs6702469	204968787	0.94847	9.11e-06	rs3767290	205020897	0.372	9.68e-09	0.378	0.112	1	GOLT1A	204183220	0.785567	0.686697
ENSG00000128268;ENSG00000100335;ENSG00000128272;ENSG00000187051;ENSG00000100346	MGAT3;MIEF1;ATF4;RPS19BP1;CACNA1I	chr22	39842234	40042234	5.19e-13	rs5757717	39942234	1.07015	1e-09	rs6001609	39892859	0.36	2.49e-05	0.371	0.114	1	ATF4	39916569	0.025665	0.00437333
ENSG00000166682;ENSG00000086827	TMPRSS5;ZW10	chr11	113409453	113609453	1.09e-10	rs112675705	113509453	1.17257	7.07e-05	rs113490295	113436051	0.0769	0.00045	0.114	0.114	1	DRD2	113345842	0.163611	0.814939
ENSG00000142949;ENSG00000066135	PTPRF;KDM4A	chr1	43967080	44167080	9.73e-09	rs112410202	44067080	0.905649	0.0009565	rs35938849	44148078	0.0729	0.000954	0.115	0.115	1	TMEM125	43735665	0.331415	0.0457882
ENSG00000070366;ENSG00000167720;ENSG00000167721;ENSG00000141258;ENSG00000070444;ENSG00000127804;ENSG00000205821	SMG6;SRR;TSR1;SGSM2;MNT;METTL16;AC006435.1	chr17	2156227	2356227	3.39e-08	rs189291173	2256227	0.94582	8.58e-05	rs57165687	2301495	0.331	7.92e-08	0.338	0.116	1	MNT	2304412	0.048185	0.175569
ENSG00000070366;ENSG00000167720;ENSG00000167721;ENSG00000141258;ENSG00000070444;ENSG00000127804;ENSG00000205821	SMG6;SRR;TSR1;SGSM2;MNT;METTL16;AC006435.1	chr17	2156227	2356227	3.39e-08	rs189291173	2256227	0.94582	8.58e-05	rs139108763	2343589	0.0841	0.000169	0.116	0.116	1	WDR81	1619830	0.636397	0.476574
ENSG00000070366;ENSG00000167720;ENSG00000167721;ENSG00000141258;ENSG00000070444;ENSG00000127804;ENSG00000205821	SMG6;SRR;TSR1;SGSM2;MNT;METTL16;AC006435.1	chr17	2156227	2356227	3.39e-08	rs189291173	2256227	0.94582	8.58e-05	rs139108763	2343589	0.0841	0.000162	0.116	0.116	1	TSR1	2240801	0.015426	0.241491
ENSG00000107249	GLIS3	chr9	3891777	4091777	2.2e-08	rs150247841	3991777	0.81318	1.81e-05	rs7863639	4072325	0.0784	5.78e-05	0.107	0.116	1	RFX3	3525983	0.465794	0.287881
ENSG00000090273;ENSG00000175707;ENSG00000253368;ENSG00000158246;ENSG00000090020	NUDC;C1orf172;TRNP1;FAM46B;SLC9A1	chr1	27265193	27465193	9.76e-09	rs147818803	27365193	1.25294	0.0009983	rs115543599	27265619	0.0878	5.57e-05	0.116	0.116	1	GPR3	27719148	0.353955	0.320089
ENSG00000087495	PHACTR3	chr20	58152934	58352934	3.93e-08	chr20_58252934_D	58252934	0.88816	0.0005083	rs61477495	58324355	0.0755	0.000717	0.116	0.116	1	CDH26	58533482	0.280548	0.312828
ENSG00000171385	KCND3	chr1	112384693	112584693	2.11e-08	rs182003661	112484693	0.813749	0.0002479	rs2995811	112480010	0.338	8.43e-05	0.352	0.116	1	DRAM2	111682838	0.801855	0.527148
ENSG00000273079	GRIN2B	chr12	13773015	13973015	5.34e-09	rs71457199	13873015	0.84493	0.0005471	rs183364277	13863748	0.0804	0.000518	0.118	0.118	1	HEBP1	13153207	0.719808	0.59496
ENSG00000167522;ENSG00000197912;ENSG00000167526;ENSG00000178773;ENSG00000015413;ENSG00000131165;ENSG00000167523;ENSG00000185324	ANKRD11;SPG7;RPL13;CPNE7;DPEP1;CHMP1A;SPATA33;CDK10	chr16	89547670	89747670	4.99e-09	rs117026658	89647670	1.11138	0.0002006	rs149638134	89607244	0.00652	0.000391	0.0309	0.118	1	CBFA2T3	89043612	0.604058	0.187004
ENSG00000165238;ENSG00000204352	WNK2;C9orf129	chr9	96006521	96206521	3.69e-09	rs71496439	96106521	1.07369	8.35e-05	rs140587797	96063208	0.0773	0.000765	0.118	0.118	1	ASPN	95244788	0.861733	0.0265076
ENSG00000150625	GPM6A	chr4	176753286	176953286	6.32e-09	rs72704544	176853286	0.93211	1.07e-07	rs12647494	176950628	0.242	0.000155	0.264	0.118	1	VEGFC	177713881	0.860595	0.729099
ENSG00000197933;ENSG00000197044;ENSG00000177599;ENSG00000171295;ENSG00000171291;ENSG00000198429	ZNF823;ZNF441;ZNF491;ZNF440;ZNF439;ZNF69	chr19	11819620	12019620	5.36e-11	rs3095917	11919620	0.90204	1.57e-06	rs150906399	11979604	0.0347	3.91e-11	0.0443	0.122	1	PRKCSH	11546269	0.373351	0.320916
ENSG00000198911;ENSG00000234965;ENSG00000159958;ENSG00000100162;ENSG00000100167;ENSG00000183066;ENSG00000198951;ENSG00000177096;ENSG00000183172;ENSG00000184983	SREBF2;SHISA8;TNFRSF13C;CENPM;SEPT3;WBP2NL;NAGA;FAM109B;SMDT1;NDUFA6	chr22	42286534	42486534	7.85e-11	rs148140943	42386534	0.92284	0.0008001	rs5751211	42486056	0.831	7.03e-08	0.831	0.122	1	CYP2D6	42526908	0.140374	0.966484
ENSG00000197299;ENSG00000140564;ENSG00000182511;ENSG00000196547;ENSG00000140553;ENSG00000184508	BLM;FURIN;FES;MAN2A2;UNC45A;HDDC3	chr15	91297733	91497733	1.76e-11	rs34688434	91397733	0.919067	0.0003623	rs7173521	91493207	0.0942	4.67e-05	0.122	0.122	1	SV2B	91643515	0.245782	0.894559
ENSG00000155511	GRIA1	chr5	152734863	152934863	1.71e-10	rs144931740	152834863	1.13417	1.76e-05	rs74413693	152900960	0.0929	6.81e-05	0.122	0.122	1	GALNT10	153570290	0.735427	0.189911
ENSG00000149179;ENSG00000149182;ENSG00000165912;ENSG00000134574	C11orf49;ARFGAP2;PACSIN3;DDB2	chr11	47051945	47251945	2.31e-08	rs61897783	47151945	0.831186	0.0002128	rs113866131	47154959	0.0949	6.72e-05	0.123	0.123	1	NR1H3	47279513	0.127568	0.409269
ENSG00000198822;ENSG00000164659	GRM3;KIAA1324L	chr7	86442136	86642136	1.31e-08	rs13231385	86542136	1.20961	4.76e-06	rs1634994	86623334	0.185	0.000207	0.212	0.123	1	ABCB1	87342564	0.800428	0.00189418
ENSG00000175806	MSRA	chr8	9751910	9951910	2.63e-08	rs145092749	9851910	0.93007	0.0003728	rs648332	9900669	0.518	5.85e-05	0.524	0.124	1	ERI1	8860314	0.991596	0.89649
ENSG00000105717;ENSG00000064547;ENSG00000089639;ENSG00000105726;ENSG00000181896;ENSG00000105708	PBX4;LPAR2;GMIP;ATP13A1;ZNF101;ZNF14	chr19	19682812	19882812	3.74e-08	rs141208788	19782812	1.14775	0.0001377	rs17217098	19702384	0.127	4e-13	0.136	0.125	1	ATP13A1	19774502	0.00831	0.0263229
		chr13	23533504	23733504	1.78e-09	rs138225324	23633504	0.79279	0.0001108	rs12584090	23535626	0.0946	0.000109	0.125	0.125	1	TNFRSF19	24144509	0.511005	0.962586
ENSG00000118420;ENSG00000083097;ENSG00000214479;ENSG00000013375	UBE3D;DOPEY1;AL139333.1;PGM3	chr6	83701021	83901021	2.89e-09	rs117220109	83801021	1.21385	1.06e-05	rs16879772	83711093	0.0296	0.000136	0.0588	0.126	1	DOPEY1	83777385	0.023636	0.989027
ENSG00000149179;ENSG00000149182;ENSG00000165912;ENSG00000134574	C11orf49;ARFGAP2;PACSIN3;DDB2	chr11	47051945	47251945	2.31e-08	rs61897783	47151945	0.831186	0.0002128	rs113954134	47202682	0.019	6.18e-05	0.0429	0.127	1	AGBL2	47736912	0.584967	0.872636
ENSG00000196236;ENSG00000100387;ENSG00000100393	XPNPEP3;RBX1;EP300	chr22	41337796	41537796	7.43e-10	rs117234572	41437796	0.787333	3.14e-06	rs141217333	41530295	0.241	0.000478	0.266	0.128	1	NAGA	42466834	1.02904	0.0741357
ENSG00000163531;ENSG00000184144;ENSG00000174529;ENSG00000117222	NFASC;CNTN2;TMEM81;RBBP5	chr1	204868787	205068787	5.02e-10	rs6702469	204968787	0.94847	9.11e-06	rs77733547	204875260	0.094	0.000313	0.129	0.129	1	DSTYK	205180694	0.211907	0.997156
ENSG00000100393;ENSG00000100395;ENSG00000100399;ENSG00000100401	EP300;L3MBTL2;CHADL;RANGAP1	chr22	41457546	41657546	7.51e-09	rs191312004	41557546	0.859505	2.77e-05	rs2066780	41652250	0.248	0.000472	0.273	0.13	1	NAGA	42466834	0.909288	0.0741357
ENSG00000169876;ENSG00000169871;ENSG00000106366;ENSG00000106367;ENSG00000128564;ENSG00000167011;ENSG00000106384;ENSG00000106397;ENSG00000106400	MUC17;TRIM56;SERPINE1;AP1S1;VGF;NAT16;MOGAT3;PLOD3;ZNHIT1	chr7	100664188	100864188	7.35e-09	rs140454943	100764188	1.14832	0.0001307	rs28445891	100754525	0.0906	0.000748	0.13	0.13	1	CNPY4	99717236	1.04695	0.720545
ENSG00000136631;ENSG00000023902;ENSG00000143401;ENSG00000118298	VPS45;PLEKHO1;ANP32E;CA14	chr1	150030096	150230096	3.7e-08	rs78681982	150130096	1.16509	8.15e-09	rs144607816	150216577	0.0457	0.000913	0.087	0.13	1	C1orf51	150255229	0.125133	0.938757
ENSG00000152127	MGAT5	chr2	134785863	134985863	1.36e-08	rs74428210	134885863	0.882761	0.0007627	rs6748836	134919545	0.554	1.77e-07	0.556	0.131	1	CCNT2	135676395	0.790532	0.854917
ENSG00000166682;ENSG00000086827	TMPRSS5;ZW10	chr11	113409453	113609453	1.09e-10	rs112675705	113509453	1.17257	7.07e-05	rs12292853	113585782	0.37	2.63e-08	0.376	0.134	1	TMPRSS5	113577095	0.067642	0.000986455
ENSG00000120451	SNX19	chr11	130658166	130858166	9.41e-13	rs143761120	130758166	0.806862	0.0003666	rs10894248	130664128	0.112	1.22e-05	0.135	0.135	1	ZBTB44	130184581	0.573585	0.721923
ENSG00000075413;ENSG00000166165;ENSG00000166166;ENSG00000166170;ENSG00000126214;ENSG00000256500;ENSG00000256053	MARK3;CKB;TRMT61A;BAG5;KLC1;RP11-73M18.2;APOPT1	chr14	103960367	104160367	1.69e-11	chr14_104060367_I	104060367	0.89449	1.33e-10	rs117772594	104003596	0.103	0.000207	0.136	0.136	1	EIF5	103801198	0.259169	0.512763
ENSG00000139697;ENSG00000183955;ENSG00000150977;ENSG00000184209;ENSG00000188026	SBNO1;SETD8;RILPL2;SNRNP35;RILPL1	chr12	123803308	124003308	1.32e-09	rs57801345	123903308	0.87897	1.95e-06	rs61955082	123841991	0.205	0.000122	0.228	0.136	1	CLIP1	122907116	0.996192	0.33116
ENSG00000070366;ENSG00000167720;ENSG00000167721;ENSG00000141258	SMG6;SRR;TSR1;SGSM2	chr17	2050061	2250061	1.48e-08	rs186177712	2150061	1.23355	0.0004596	rs2131700	2124724	0.0962	0.000846	0.137	0.137	1	SERPINF2	1646130	0.503931	0.989413
ENSG00000214595	EML6	chr2	54997151	55197151	3.53e-11	chr2_55097151_D	55097151	1.17	0.0002169	rs143703580	55025372	0.171	8.98e-05	0.196	0.137	1	MTIF2	55496384	0.399233	0.235318
ENSG00000163964;ENSG00000180370;ENSG00000119231	PIGX;PAK2;SENP5	chr3	196445658	196645658	2.44e-10	rs4916560	196545658	0.889055	0.0003011	rs148127195	196446154	0.102	0.000332	0.137	0.137	1	RNF168	196230639	0.315019	0.609145
ENSG00000100883;ENSG00000151327;ENSG00000092020;ENSG00000100890;ENSG00000258790	SRP54;FAM177A1;PPP2R3C;KIAA0391;KIAA0391	chr14	35495418	35695418	1.44e-08	rs12589278	35595418	1.15004	0.0002539	rs78537249	35596441	0.299	8.98e-06	0.312	0.138	1	BAZ1A	35344853	0.250565	0.152613
ENSG00000164574;ENSG00000164576	GALNT10;SAP30L	chr5	153653137	153853137	3.59e-09	rs77873385	153753137	0.918417	0.0001908	rs17637407	153775295	0.542	0.000202	0.547	0.138	1	GEMIN5	154317769	0.564632	0.902183
ENSG00000273079	GRIN2B	chr12	13773015	13973015	5.34e-09	rs71457199	13873015	0.84493	0.0005471	rs118145970	13866785	0.694	0.000105	0.696	0.142	1	APOLD1	12938541	0.934474	0.0083167
ENSG00000100321;ENSG00000100324;ENSG00000128268;ENSG00000100335;ENSG00000128272;ENSG00000187051	SYNGR1;TAB1;MGAT3;MIEF1;ATF4;RPS19BP1	chr22	39740130	39940130	1.6e-09	rs9611177	39840130	1.06056	7.53e-07	rs6001609	39892859	0.36	2.49e-05	0.371	0.142	1	ATF4	39916569	0.076439	0.00437333
ENSG00000171045;ENSG00000181790	TSNARE1;BAI1	chr8	143346839	143546839	2.6e-10	rs75403822	143446839	1.08578	0.0009295	rs114780223	143535471	0.0319	0.000113	0.0607	0.143	1	ZNF696	144373559	0.92672	0.200421
ENSG00000100321;ENSG00000100324;ENSG00000128268;ENSG00000100335;ENSG00000128272;ENSG00000187051	SYNGR1;TAB1;MGAT3;MIEF1;ATF4;RPS19BP1	chr22	39740130	39940130	1.6e-09	rs9611177	39840130	1.06056	7.53e-07	rs77488630	39783374	0.11	0.000631	0.147	0.147	1	KCNJ4	38851205	0.988925	0.395867
ENSG00000175806	MSRA	chr8	10068956	10268956	2.43e-09	rs112026847	10168956	0.840972	0.0008494	rs12682489	10131610	0.115	0.000259	0.148	0.148	1	SOX7	10588022	0.419066	0.263358
ENSG00000161180;ENSG00000128228;ENSG00000100023;ENSG00000100027;ENSG00000100030	CCDC116;SDF2L1;PPIL2;YPEL1;MAPK1	chr22	21984890	22184890	1.99e-08	rs9610181	22084890	1.09373	0.0008513	rs143257501	22004581	0.155	0.0005	0.188	0.149	1	SDF2L1	21996550	0.08834	0.0415521
ENSG00000175806	MSRA	chr8	9937560	10137560	8.71e-10	rs79283440	10037560	1.07907	0.0006318	rs12682489	10131610	0.115	0.000259	0.148	0.152	1	SOX7	10588022	0.550462	0.263358
ENSG00000163935;ENSG00000272305;ENSG00000163933;ENSG00000163932;ENSG00000163931	SFMBT1;RP11-894J14.5;RFT1;PRKCD;TKT	chr3	53075017	53275017	2.27e-10	rs1080500	53175017	1.07175	1.85e-09	rs199752044	53228772	0.116	0.000516	0.152	0.152	1	SPCS1	52739652	0.435365	0.00493177
ENSG00000115306;ENSG00000214595	SPTBN1;EML6	chr2	54834527	55034527	7.32e-11	rs142597373	54934527	1.20189	0.000118	rs11690558	55023138	0.845	0.000487	0.846	0.154	1	GPR75-ASB3	54014079	0.920448	0.0441511
ENSG00000136381;ENSG00000188266;ENSG00000268838;ENSG00000041357;ENSG00000169684;ENSG00000080644	IREB2;HYKK;AC027228.1;PSMA4;CHRNA5;CHRNA3	chr15	78692439	78892439	4.97e-10	rs7174348	78792439	1.07626	1.98e-08	rs72740960	78851724	0.0924	7.84e-06	0.115	0.154	1	DNAJA4	78556428	0.236011	0.782307
ENSG00000196141;ENSG00000155729;ENSG00000163535	SPATS2L;KCTD18;SGOL2	chr2	201193421	201393421	8.12e-12	rs72922026	201293421	0.878356	3.61e-06	rs186931289	201281336	0.117	0.000573	0.154	0.154	1	TRAK2	202316302	1.02288	0.294535
ENSG00000107882;ENSG00000171206;ENSG00000138175;ENSG00000156398;ENSG00000166272	SUFU;TRIM8;ARL3;SFXN2;WBP1L	chr10	104315690	104515690	7.58e-09	rs75950986	104415690	1.14294	0.0008231	rs117027139	104458243	0.691	1.76e-05	0.693	0.155	1	USMG5	105156223	0.740533	0.00395823
ENSG00000076685;ENSG00000235376;ENSG00000148798;ENSG00000156374	NT5C2;RPEL1;INA;PCGF6	chr10	104922649	105122649	1.88e-14	rs188911457	105022649	1.26783	7.29e-05	rs72846177	105046981	0.127	0.000565	0.163	0.155	1	AS3MT	104629273	0.393376	0.438494
ENSG00000167522;ENSG00000197912;ENSG00000167526;ENSG00000178773;ENSG00000015413;ENSG00000131165;ENSG00000167523;ENSG00000185324	ANKRD11;SPG7;RPL13;CPNE7;DPEP1;CHMP1A;SPATA33;CDK10	chr16	89547670	89747670	4.99e-09	rs117026658	89647670	1.11138	0.0002006	rs62070317	89572543	0.116	0.000989	0.156	0.156	1	C16orf3	90096309	0.448639	0.68553
ENSG00000125107;ENSG00000103042;ENSG00000125166	CNOT1;SLC38A7;GOT2	chr16	58586955	58786955	9.05e-13	chr16_58686955_D	58686955	0.90168	1e-05	rs12102878	58615758	0.0118	0.000623	0.0425	0.157	1	CNOT1	58663790	0.023165	0.180006
ENSG00000153064	BANK1	chr4	102901649	103101649	9.74e-10	rs1813006	103001649	0.867882	2.69e-09	rs72686788	102950202	0.136	1.18e-08	0.149	0.159	1	SLC9B2	103997930	0.996281	0.270432
ENSG00000171045	TSNARE1	chr8	143233888	143433888	2.73e-14	rs78125189	143333888	0.90946	3.27e-06	rs144336753	143356114	0.105	1.19e-05	0.129	0.159	1	GPIHBP1	144295068	0.96118	0.171114
ENSG00000145075;ENSG00000114416	CCDC39;FXR1	chr3	180413987	180613987	3.49e-11	rs116135393	180513987	1.15292	0.0002843	rs79198032	180459826	0.148	2.36e-10	0.159	0.159	1	FXR1	180630090	0.116103	0.526139
		chr8	40132151	40332151	4.12e-09	rs13263876	40232151	1.06705	0.0001951	rs56980746	40196325	0.122	0.000752	0.16	0.16	1	ZMAT4	40755344	0.523193	0.000620883
ENSG00000214575;ENSG00000103723;ENSG00000186628	CPEB1;AP3B2;FSD2	chr15	83234856	83434856	1.98e-08	rs72753908	83334856	1.07411	0.0009159	rs141976159	83376056	0.127	0.000302	0.16	0.16	1	BTBD1	83736106	0.40125	0.828243
ENSG00000103723;ENSG00000186628;ENSG00000156232;ENSG00000103942	AP3B2;FSD2;WHAMM;HOMER2	chr15	83348684	83548684	1.23e-09	rs12910279	83448684	0.959444	0.00096	rs141976159	83376056	0.127	0.000302	0.16	0.16	1	BTBD1	83736106	0.287422	0.828243
ENSG00000176371;ENSG00000177082;ENSG00000197696	ZSCAN2;WDR73;NMB	chr15	85005452	85205452	8.13e-10	rs1828578	85105452	1.08959	3.3e-07	rs142027933	85160528	0.129	0.000186	0.16	0.16	1	SLC28A1	85427885	0.322433	0.85058
ENSG00000176371;ENSG00000177082;ENSG00000197696;ENSG00000140612;ENSG00000166716	ZSCAN2;WDR73;NMB;SEC11A;ZNF592	chr15	85107825	85307825	2.19e-09	rs12908161	85207825	1.07691	9.41e-10	rs142027933	85160528	0.129	0.000186	0.16	0.16	1	SLC28A1	85427885	0.22006	0.85058
ENSG00000139547;ENSG00000166856;ENSG00000268162;ENSG00000166860;ENSG00000166863;ENSG00000166866;ENSG00000166881;ENSG00000166886;ENSG00000166888;ENSG00000123384	RDH16;GPR182;HBCBP;ZBTB39;TAC3;MYO1A;TMEM194A;NAB2;STAT6;LRP1	chr12	57331250	57531250	6.79e-10	rs141346283	57431250	1.19961	0.0005533	rs76522381	57499698	0.492	4.49e-07	0.496	0.162	1	APOF	56756607	0.674643	0.748585
ENSG00000226524;ENSG00000203871;ENSG00000272514;ENSG00000213204;ENSG00000164414;ENSG00000146282;ENSG00000135336	RP1-102H19.8;C6orf164;C6ORF165;C6orf165;SLC35A1;RARS2;ORC3	chr6	88104130	88304130	3.57e-08	rs147407746	88204130	1.23788	0.0001013	rs76730959	88138102	0.0117	7.09e-06	0.028	0.162	1	SMIM8	88032311	0.171819	0.290661
ENSG00000136631;ENSG00000023902;ENSG00000143401;ENSG00000118298	VPS45;PLEKHO1;ANP32E;CA14	chr1	150030096	150230096	3.7e-08	rs78681982	150130096	1.16509	8.15e-09	rs111310570	150036025	0.137	7.05e-05	0.163	0.163	1	ENSA	150602072	0.471976	0.099611
ENSG00000188266;ENSG00000268838;ENSG00000041357;ENSG00000169684;ENSG00000080644;ENSG00000117971	HYKK;AC027228.1;PSMA4;CHRNA5;CHRNA3;CHRNB4	chr15	78800279	79000279	1.11e-11	rs117287587	78900279	1.26239	0.0005217	rs12440298	78927589	0.152	0.00015	0.18	0.164	1	CRABP1	78632666	0.267613	0.472071
ENSG00000110497;ENSG00000180423;ENSG00000175224;ENSG00000175220;ENSG00000175213;ENSG00000180210	AMBRA1;HARBI1;ATG13;ARHGAP1;ZNF408;F2	chr11	46562117	46762117	4.99e-09	rs61884272	46662117	0.886297	7.36e-05	rs35885196	46704682	0.131	0.000583	0.166	0.166	1	ARFGAP2	47198633	0.536516	0.187227
ENSG00000171045	TSNARE1	chr8	143233888	143433888	2.73e-14	rs78125189	143333888	0.90946	3.27e-06	rs73366612	143344545	0.0843	0.00045	0.121	0.168	1	LY6E	144099899	0.766011	0.00176826
ENSG00000136631;ENSG00000023902;ENSG00000143401;ENSG00000118298	VPS45;PLEKHO1;ANP32E;CA14	chr1	150030096	150230096	3.7e-08	rs78681982	150130096	1.16509	8.15e-09	rs111310570	150036025	0.137	0.00027	0.168	0.168	1	PSMD4	151227179	1.09708	0.699149
		chr15	61660641	61860641	4.48e-10	rs146712130	61760641	1.26099	0.0002032	rs146925550	61690209	0.151	2.17e-06	0.169	0.169	1	RORA	60884740	0.875901	0.877911
ENSG00000198551;ENSG00000197933;ENSG00000197044	ZNF627;ZNF823;ZNF441	chr19	11694082	11894082	6.2e-10	rs187193410	11794082	1.18519	0.0001496	rs8102326	11836879	0.144	8e-05	0.17	0.17	1	EPOR	11494988	0.299094	0.606966
ENSG00000197933;ENSG00000197044;ENSG00000177599;ENSG00000171295;ENSG00000171291;ENSG00000198429	ZNF823;ZNF441;ZNF491;ZNF440;ZNF439;ZNF69	chr19	11819620	12019620	5.36e-11	rs3095917	11919620	0.90204	1.57e-06	rs8102326	11836879	0.144	8e-05	0.17	0.17	1	EPOR	11494988	0.424632	0.606966
ENSG00000173821;ENSG00000173818;ENSG00000171246	RNF213;ENDOV;NPTX1	chr17	78284523	78484523	6.33e-10	rs111888106	78384523	1.09516	0.0007658	rs67262798	78314360	0.191	3.42e-05	0.212	0.17	1	CHMP6	78965641	0.581118	0.0805131
ENSG00000118420;ENSG00000083097;ENSG00000214479;ENSG00000013375	UBE3D;DOPEY1;AL139333.1;PGM3	chr6	83701021	83901021	2.89e-09	rs117220109	83801021	1.21385	1.06e-05	rs16879772	83711093	0.0296	0.000355	0.0632	0.171	1	CYB5R4	84569362	0.768341	0.00547954
ENSG00000096872;ENSG00000120156	IFT74;TEK	chr9	27035718	27235718	9.14e-09	rs62544595	27135718	0.89351	1.77e-05	rs636330	27068919	0.0215	0.000452	0.0545	0.172	1	IFNK	27524312	0.388594	0.445967
ENSG00000173821;ENSG00000173818;ENSG00000171246	RNF213;ENDOV;NPTX1	chr17	78284523	78484523	6.33e-10	rs111888106	78384523	1.09516	0.0007658	rs9899091	78299331	0.0589	8.77e-05	0.0888	0.172	1	BAIAP2	79008962	0.624439	0.145275
ENSG00000120733;ENSG00000132563;ENSG00000120738;ENSG00000120705;ENSG00000113013	KDM3B;REEP2;EGR1;ETF1;HSPA9	chr5	137693946	137893946	5.58e-11	rs114318690	137793946	0.838364	0.0001472	rs77747111	137723942	0.151	9.26e-06	0.172	0.172	1	ETF1	137878989	0.085043	0.260349
		chr5	152475994	152675994	3.96e-10	rs115299613	152575994	1.31285	0.0002107	rs11744614	152499005	0.0637	1.15e-12	0.0728	0.173	1	GRIA1	152870106	0.294112	0.824167
ENSG00000155970;ENSG00000104219;ENSG00000198791;ENSG00000155975	MICU3;ZDHHC2;CNOT7;VPS37A	chr8	16933732	17133732	4.09e-09	rs188081370	17033732	0.881352	0.0008631	rs75209047	17041665	0.0418	0.000395	0.0776	0.174	1	PDGFRL	17433942	0.40021	0.026474
		chr5	67631297	67831297	4.51e-08	rs16897838	67731297	0.91119	0.0004038	rs72759871	67744714	0.517	1.49e-06	0.521	0.174	1	OCLN	68788119	1.05682	0.137375
ENSG00000136381;ENSG00000188266;ENSG00000268838;ENSG00000041357;ENSG00000169684;ENSG00000080644	IREB2;HYKK;AC027228.1;PSMA4;CHRNA5;CHRNA3	chr15	78692439	78892439	4.97e-10	rs7174348	78792439	1.07626	1.98e-08	rs71402943	78795848	0.137	0.000941	0.175	0.175	1	IDH3A	78441663	0.350776	0.0167162
ENSG00000087495	PHACTR3	chr20	58152934	58352934	3.93e-08	chr20_58252934_D	58252934	0.88816	0.0005083	rs148721393	58255539	0.143	0.000464	0.176	0.176	1	PPP1R3D	58515352	0.262418	0.0857474
ENSG00000051825;ENSG00000130921;ENSG00000111328;ENSG00000139697;ENSG00000183955	MPHOSPH9;C12orf65;CDK2AP1;SBNO1;SETD8	chr12	123673694	123873694	4.14e-11	chr12_123773694_D	123773694	0.809533	0.0008391	rs61953361	123719836	0.388	0.000118	0.399	0.176	1	CLIP1	122907116	0.866578	0.33116
ENSG00000188266;ENSG00000268838;ENSG00000041357;ENSG00000169684;ENSG00000080644;ENSG00000117971	HYKK;AC027228.1;PSMA4;CHRNA5;CHRNA3;CHRNB4	chr15	78800279	79000279	1.11e-11	rs117287587	78900279	1.26239	0.0005217	rs78713550	78971672	0.16	1.11e-09	0.171	0.178	1	DNAJA4	78556428	0.343851	0.782307
ENSG00000182774;ENSG00000260836;ENSG00000261086;ENSG00000214575	RPS17L;RP11-152F13.10;RP11-379H8.1;CPEB1	chr15	83119900	83319900	2.13e-08	rs72751639	83219900	1.08091	0.0009236	rs8028363	83246886	0.0628	0.000425	0.0999	0.178	1	HOMER2	83621473	0.401573	0.902308
ENSG00000120733;ENSG00000132563;ENSG00000120738;ENSG00000120705;ENSG00000113013	KDM3B;REEP2;EGR1;ETF1;HSPA9	chr5	137693946	137893946	5.58e-11	rs114318690	137793946	0.838364	0.0001472	rs77747111	137723942	0.151	1.46e-08	0.164	0.178	1	EGR1	137801179	0.007233	0.00593123
ENSG00000145075;ENSG00000114416	CCDC39;FXR1	chr3	180413987	180613987	3.49e-11	rs116135393	180513987	1.15292	0.0002843	rs79198032	180459826	0.148	0.000228	0.178	0.178	1	PEX5L	179754718	0.759269	0.632936
ENSG00000150625	GPM6A	chr4	176753286	176953286	6.32e-09	rs72704544	176853286	0.93211	1.07e-07	rs148463547	176780490	0.463	2.45e-08	0.467	0.18	1	ASB5	177190373	0.337087	0.904849
ENSG00000075043;ENSG00000101210;ENSG00000125534;ENSG00000101213;ENSG00000125508;ENSG00000125531;ENSG00000130589;ENSG00000101216	KCNQ2;EEF1A2;PPDPF;PTK6;SRMS;C20orf195;HELZ2;GMEB2	chr20	62057049	62257049	1.04e-09	rs146431223	62157049	0.77756	2.35e-05	rs113545140	62125999	0.151	0.000197	0.181	0.181	1	SLC2A4RG	62371214	0.214165	0.04544
ENSG00000164088;ENSG00000164091;ENSG00000168237;ENSG00000114841;ENSG00000163930;ENSG00000010318;ENSG00000010319	PPM1M;WDR82;GLYCTK;DNAH1;BAP1;PHF7;SEMA3G	chr3	52277021	52477021	5.69e-11	rs190518499	52377021	0.795406	0.0004265	rs141250728	52321809	0.151	0.000309	0.182	0.182	1	DCP1A	53381654	1.00463	0.65695
ENSG00000075043;ENSG00000101210;ENSG00000125534;ENSG00000101213;ENSG00000125508;ENSG00000125531;ENSG00000130589;ENSG00000101216	KCNQ2;EEF1A2;PPDPF;PTK6;SRMS;C20orf195;HELZ2;GMEB2	chr20	62057049	62257049	1.04e-09	rs146431223	62157049	0.77756	2.35e-05	rs73918955	62125890	0.176	8.7e-08	0.19	0.182	1	DIDO1	61557821	0.599228	0.562188
ENSG00000149179;ENSG00000149182;ENSG00000165912;ENSG00000134574	C11orf49;ARFGAP2;PACSIN3;DDB2	chr11	47051945	47251945	2.31e-08	rs61897783	47151945	0.831186	0.0002128	rs79905736	47089562	0.153	0.000221	0.183	0.183	1	ARFGAP2	47198633	0.046688	0.187227
ENSG00000075043;ENSG00000101210;ENSG00000125534;ENSG00000101213;ENSG00000125508;ENSG00000125531;ENSG00000130589;ENSG00000101216	KCNQ2;EEF1A2;PPDPF;PTK6;SRMS;C20orf195;HELZ2;GMEB2	chr20	62057049	62257049	1.04e-09	rs146431223	62157049	0.77756	2.35e-05	rs142059873	62126685	0.167	0.000194	0.195	0.183	1	DIDO1	61569304	0.587745	0.562188
ENSG00000134259	NGF	chr1	115707120	115907120	4.09e-08	rs72699533	115807120	1.11472	0.0001193	rs79568665	115858538	0.146	0.00086	0.183	0.183	1	SIKE1	115323306	0.483814	0.343722
ENSG00000136631;ENSG00000023902;ENSG00000143401;ENSG00000118298	VPS45;PLEKHO1;ANP32E;CA14	chr1	150030096	150230096	3.7e-08	rs78681982	150130096	1.16509	8.15e-09	rs6679147	150192450	0.161	1.82e-05	0.183	0.183	1	SEMA6C	151119104	0.989008	0.975272
ENSG00000188266;ENSG00000268838;ENSG00000041357;ENSG00000169684;ENSG00000080644;ENSG00000117971	HYKK;AC027228.1;PSMA4;CHRNA5;CHRNA3;CHRNB4	chr15	78800279	79000279	1.11e-11	rs117287587	78900279	1.26239	0.0005217	rs950776	78926018	0.149	0.000681	0.184	0.184	1	CHRNA5	78857862	0.042417	0.388225
ENSG00000080644;ENSG00000117971;ENSG00000136378;ENSG00000185787	CHRNA3;CHRNB4;ADAMTS7;MORF4L1	chr15	78904705	79104705	5.94e-09	rs140635457	79004705	1.24284	0.0001013	rs950776	78926018	0.149	0.000681	0.184	0.184	1	CHRNA5	78857862	0.146843	0.388225
ENSG00000273079	GRIN2B	chr12	13657558	13857558	3.6e-09	rs79172500	13757558	0.84755	0.0002807	rs12227569	13812557	0.661	6.88e-07	0.663	0.185	1	GSG1	13248740	0.508818	0.17241
ENSG00000150967;ENSG00000111325;ENSG00000182196;ENSG00000090975	ABCB9;OGFOD2;ARL6IP4;PITPNM2	chr12	123395289	123595289	3.55e-11	rs78351440	123495289	0.890654	1.06e-05	rs61955225	123575884	0.158	0.000115	0.185	0.185	1	CLIP1	122907116	0.588173	0.33116
ENSG00000146013;ENSG00000158402;ENSG00000120709;ENSG00000120733	GFRA3;CDC25C;FAM53C;KDM3B	chr5	137573167	137773167	3e-09	rs3756766	137673167	0.935104	2.19e-08	rs77747111	137723942	0.151	9.26e-06	0.172	0.187	1	ETF1	137878989	0.205822	0.260349
ENSG00000128268;ENSG00000100335;ENSG00000128272;ENSG00000187051;ENSG00000100346	MGAT3;MIEF1;ATF4;RPS19BP1;CACNA1I	chr22	39842234	40042234	5.19e-13	rs5757717	39942234	1.07015	1e-09	rs117803091	40029845	0.16	0.000193	0.188	0.188	1	KDELR3	38864083	1.07815	0.464226
ENSG00000090975;ENSG00000051825;ENSG00000130921	PITPNM2;MPHOSPH9;C12orf65	chr12	123532367	123732367	3.18e-10	rs58991895	123632367	0.87511	1.48e-07	rs76189570	123612161	0.067	0.000115	0.098	0.189	1	CLIP1	122907116	0.725251	0.33116
ENSG00000173281;ENSG00000253426;ENSG00000104626	PPP1R3B;RP11-10A14.4;ERI1	chr8	8962937	9162937	1.47e-08	rs148403287	9062937	0.90592	0.000977	rs1904948	9053185	0.154	0.000755	0.19	0.19	1	TNKS	9413424	0.350487	0.886756
ENSG00000250305	KIAA1456	chr8	12700542	12900542	2.62e-09	rs77594151	12800542	0.897449	0.0006582	rs6986011	12880534	0.164	8.47e-05	0.19	0.19	1	DLC1	13372396	0.571854	0.872115
ENSG00000120254	MTHFD1L	chr6	151170231	151370231	4.97e-08	rs61748674	151270231	0.854445	0.0008328	rs7764006	151229190	0.376	0.000723	0.392	0.191	1	RAET1E	150212170	1.05806	0.807284
ENSG00000115520;ENSG00000144381;ENSG00000115541;ENSG00000270757;ENSG00000115540;ENSG00000162944	COQ10B;HSPD1;HSPE1;HSPE1-MOB4;MOB4;RFTN2	chr2	198304929	198504929	9.14e-10	rs13030448	198404929	0.85197	0.0001775	rs115899896	198482396	0.159	0.000459	0.191	0.191	1	HSPD1	198364998	0.039931	0.6936
ENSG00000204120;ENSG00000182600;ENSG00000066248;ENSG00000222001;ENSG00000115488	GIGYF2;C2orf82;NGEF;AC106876.2;NEU2	chr2	233698155	233898155	8.76e-13	rs778342	233798155	0.914938	6.18e-05	rs4312479	233834050	0.567	3.84e-05	0.571	0.191	1	ATG16L1	234160352	0.362197	0.185579
ENSG00000140600	SH3GL3	chr15	84056773	84256773	4.78e-09	rs147173821	84156773	1.11127	7.46e-05	rs113550094	84248208	0.17	2.54e-05	0.192	0.192	1	WDR73	85197566	1.04079	0.00862214
ENSG00000140600;ENSG00000156218	SH3GL3;ADAMTSL3	chr15	84160542	84360542	4.3e-10	rs141308780	84260542	0.76292	2.82e-06	rs113550094	84248208	0.17	2.54e-05	0.192	0.192	1	WDR73	85197566	0.937024	0.00862214
		chr5	67631297	67831297	4.51e-08	rs16897838	67731297	0.91119	0.0004038	rs72759871	67744714	0.517	0.000165	0.523	0.193	1	TAF9	68665369	0.934072	0.0841132
ENSG00000156103	MMP16	chr8	89202185	89402185	2.02e-08	rs117360326	89302185	0.839962	0.0001323	rs149506963	89228175	0.158	0.000775	0.193	0.193	1	DCAF4L2	88886296	0.415889	0.382224
ENSG00000118689	FOXO3	chr6	108933813	109133813	2.53e-08	rs111435384	109033813	0.89467	9.68e-05	rs2356220	108939015	0.17	7.46e-05	0.195	0.195	1	PPIL6	109762374	0.728561	0.740909
ENSG00000167522;ENSG00000197912;ENSG00000167526;ENSG00000178773;ENSG00000015413;ENSG00000131165;ENSG00000167523;ENSG00000185324	ANKRD11;SPG7;RPL13;CPNE7;DPEP1;CHMP1A;SPATA33;CDK10	chr16	89547670	89747670	4.99e-09	rs117026658	89647670	1.11138	0.0002006	rs13339021	89548929	0.851	7.15e-06	0.851	0.198	1	CBFA2T3	89007606	0.640064	0.187004
ENSG00000114904;ENSG00000055957;ENSG00000162267;ENSG00000055955;ENSG00000243696;ENSG00000272573;ENSG00000248592;ENSG00000213533;ENSG00000163935	NEK4;ITIH1;ITIH3;ITIH4;RP5-966M1.6;MUSTN1;TMEM110-MUSTN1;TMEM110;SFMBT1	chr3	52793343	52993343	2.04e-10	rs6765170	52893343	1.18982	2.94e-06	rs140832717	52950553	0.168	0.000433	0.199	0.199	1	RRP9	51975957	0.917386	0.86267
ENSG00000100403;ENSG00000167074;ENSG00000183864;ENSG00000100410;ENSG00000100412;ENSG00000100413	ZC3H7B;TEF;TOB2;PHF5A;ACO2;POLR3H	chr22	41749718	41949718	4.26e-12	rs9607804	41849718	0.868229	5.04e-06	rs151062115	41781436	0.175	0.000121	0.201	0.201	1	EP300	41487790	0.361928	0.174986
ENSG00000158445;ENSG00000124212	KCNB1;PTGIS	chr20	47985776	48185776	2.13e-10	rs6090982	48085776	0.917229	3.07e-07	rs78865809	48183370	0.172	0.000299	0.202	0.202	1	STAU1	47804904	0.280872	0.164081
ENSG00000105717;ENSG00000064547;ENSG00000089639;ENSG00000105726;ENSG00000181896;ENSG00000105708	PBX4;LPAR2;GMIP;ATP13A1;ZNF101;ZNF14	chr19	19682812	19882812	3.74e-08	rs141208788	19782812	1.14775	0.0001377	rs35236916	19852054	0.173	0.000347	0.203	0.203	1	NCAN	19322782	0.46003	0.16151
		chr1	73168847	73368847	3.11e-08	rs111266950	73268847	0.8855	0.0009602	rs114712131	73192263	0.169	0.0008	0.203	0.203	1	NEGR1	72748417	0.52043	0.551889
ENSG00000182774;ENSG00000260836;ENSG00000261086;ENSG00000214575	RPS17L;RP11-152F13.10;RP11-379H8.1;CPEB1	chr15	83119900	83319900	2.13e-08	rs72751639	83219900	1.08091	0.0009236	rs76008587	83259365	0.175	0.000565	0.206	0.206	1	EFTUD1	82555104	0.664796	0.0684595
ENSG00000214575;ENSG00000103723;ENSG00000186628	CPEB1;AP3B2;FSD2	chr15	83234856	83434856	1.98e-08	rs72753908	83334856	1.07411	0.0009159	rs76008587	83259365	0.175	0.000565	0.206	0.206	1	EFTUD1	82555104	0.779752	0.0684595
ENSG00000100664;ENSG00000075413	EIF5;MARK3	chr14	103721546	103921546	5.06e-09	rs147841819	103821546	1.15039	0.0009601	rs75704852	103763451	0.703	6.24e-05	0.704	0.207	1	EIF5	103800339	0.021207	0.512763
ENSG00000197933;ENSG00000197044;ENSG00000177599;ENSG00000171295;ENSG00000171291;ENSG00000198429	ZNF823;ZNF441;ZNF491;ZNF440;ZNF439;ZNF69	chr19	11819620	12019620	5.36e-11	rs3095917	11919620	0.90204	1.57e-06	rs6511748	11848587	0.191	1.72e-06	0.208	0.208	1	RNASEH2A	12917394	0.997774	0.0244315
		chr5	67631297	67831297	4.51e-08	rs16897838	67731297	0.91119	0.0004038	rs853795	67770083	0.135	0.000516	0.17	0.208	1	RAD17	68666532	0.935235	0.0387828
ENSG00000103740;ENSG00000140403;ENSG00000140395;ENSG00000166426	ACSBG1;DNAJA4;WDR61;CRABP1	chr15	78515347	78715347	4.18e-08	rs74409536	78615347	1.09747	9.06e-05	rs147506853	78710338	0.178	0.000474	0.209	0.209	1	CRABP1	78632666	0.017319	0.472071
ENSG00000136381;ENSG00000188266;ENSG00000268838;ENSG00000041357;ENSG00000169684;ENSG00000080644	IREB2;HYKK;AC027228.1;PSMA4;CHRNA5;CHRNA3	chr15	78692439	78892439	4.97e-10	rs7174348	78792439	1.07626	1.98e-08	rs147506853	78710338	0.178	0.000474	0.209	0.209	1	CRABP1	78632666	0.159773	0.472071
ENSG00000183066;ENSG00000198951;ENSG00000177096;ENSG00000183172;ENSG00000184983;ENSG00000100197;ENSG00000100207	WBP2NL;NAGA;FAM109B;SMDT1;NDUFA6;CYP2D6;TCF20	chr22	42424243	42624243	7.19e-09	rs35742686	42524243	0.85753	0.0001277	rs143333223	42425480	0.594	NA	NA	0.21	1	NDUFA6	42486959	0.037284	0.224012
ENSG00000103740;ENSG00000140403;ENSG00000140395;ENSG00000166426	ACSBG1;DNAJA4;WDR61;CRABP1	chr15	78515347	78715347	4.18e-08	rs74409536	78615347	1.09747	9.06e-05	rs147506853	78710338	0.178	0.000578	0.21	0.21	1	MORF4L1	79165118	0.549771	0.0808084
ENSG00000136381;ENSG00000188266;ENSG00000268838;ENSG00000041357;ENSG00000169684;ENSG00000080644	IREB2;HYKK;AC027228.1;PSMA4;CHRNA5;CHRNA3	chr15	78692439	78892439	4.97e-10	rs7174348	78792439	1.07626	1.98e-08	rs147506853	78710338	0.178	0.000578	0.21	0.21	1	MORF4L1	79165118	0.372679	0.0808084
ENSG00000149179;ENSG00000149182;ENSG00000165912;ENSG00000134574;ENSG00000134575;ENSG00000025434;ENSG00000110514;ENSG00000134571;ENSG00000066336	C11orf49;ARFGAP2;PACSIN3;DDB2;ACP2;NR1H3;MADD;MYBPC3;SPI1	chr11	47183415	47383415	1.12e-08	rs41275186	47283415	0.90041	0.0005218	rs113954134	47202682	0.019	6.18e-05	0.0429	0.211	1	AGBL2	47736912	0.453497	0.872636
ENSG00000273079	GRIN2B	chr12	13773015	13973015	5.34e-09	rs71457199	13873015	0.84493	0.0005471	rs141963477	13905943	0.191	3.95e-05	0.213	0.213	1	EMP1	13349650	0.523365	0.130046
ENSG00000103740;ENSG00000140403;ENSG00000140395;ENSG00000166426	ACSBG1;DNAJA4;WDR61;CRABP1	chr15	78515347	78715347	4.18e-08	rs74409536	78615347	1.09747	9.06e-05	rs148542678	78644320	0.179	0.000947	0.213	0.213	1	ADAMTS7	79103773	0.488426	0.968597
ENSG00000136631;ENSG00000023902;ENSG00000143401;ENSG00000118298	VPS45;PLEKHO1;ANP32E;CA14	chr1	150030096	150230096	3.7e-08	rs78681982	150130096	1.16509	8.15e-09	rs11806879	150103261	0.183	0.000856	0.216	0.216	1	MRPS21	150266289	0.136193	0.287504
ENSG00000156011	PSD3	chr8	18360444	18560444	5.13e-11	rs140824186	18460444	1.12716	0.0007704	rs184372991	18405852	0.185	0.000659	0.217	0.217	1	FGL1	17752913	0.707531	0.0682202
ENSG00000107882;ENSG00000171206;ENSG00000138175;ENSG00000156398;ENSG00000166272	SUFU;TRIM8;ARL3;SFXN2;WBP1L	chr10	104315690	104515690	7.58e-09	rs75950986	104415690	1.14294	0.0008231	rs142703099	104433000	0.206	1.44e-08	0.217	0.217	1	FBXW4	103455016	0.960674	0.0532814
ENSG00000163935;ENSG00000272305;ENSG00000163933	SFMBT1;RP11-894J14.5;RFT1	chr3	52950748	53150748	1.72e-09	rs77432708	53050748	1.14912	0.0001546	rs115947446	53134079	0.283	0.000376	0.304	0.219	1	TLR9	52260179	0.790569	0.585837
ENSG00000163935;ENSG00000272305;ENSG00000163933;ENSG00000163932;ENSG00000163931	SFMBT1;RP11-894J14.5;RFT1;PRKCD;TKT	chr3	53075017	53275017	2.27e-10	rs1080500	53175017	1.07175	1.85e-09	rs115947446	53134079	0.283	0.000376	0.304	0.219	1	TLR9	52260179	0.914838	0.585837
ENSG00000087495	PHACTR3	chr20	58152934	58352934	3.93e-08	chr20_58252934_D	58252934	0.88816	0.0005083	rs6128677	58324198	0.21	5.19e-09	0.22	0.22	1	CTSZ	57582302	0.670632	0.989058
ENSG00000169876;ENSG00000169871;ENSG00000106366;ENSG00000106367;ENSG00000128564;ENSG00000167011;ENSG00000106384;ENSG00000106397;ENSG00000106400	MUC17;TRIM56;SERPINE1;AP1S1;VGF;NAT16;MOGAT3;PLOD3;ZNHIT1	chr7	100664188	100864188	7.35e-09	rs140454943	100764188	1.14832	0.0001307	rs115474813	100716626	0.194	0.000182	0.22	0.22	1	MEPCE	100027254	0.736934	0.521737
ENSG00000164574;ENSG00000164576	GALNT10;SAP30L	chr5	153653137	153853137	3.59e-09	rs77873385	153753137	0.918417	0.0001908	rs4958734	153789505	0.752	7.3e-07	0.753	0.22	1	GRIA1	152870106	0.883031	0.824167
ENSG00000171045	TSNARE1	chr8	143233888	143433888	2.73e-14	rs78125189	143333888	0.90946	3.27e-06	rs113421437	143364729	0.316	0.000392	0.334	0.221	1	ZNF696	144373559	1.03967	0.200421
ENSG00000107249	GLIS3	chr9	3891777	4091777	2.2e-08	rs150247841	3991777	0.81318	1.81e-05	rs117063468	4080060	0.215	2.66e-10	0.223	0.223	1	GLIS3	4152183	0.160406	0.000112748
ENSG00000167077;ENSG00000100147;ENSG00000198911;ENSG00000234965;ENSG00000159958;ENSG00000100162	MEI1;CCDC134;SREBF2;SHISA8;TNFRSF13C;CENPM	chr22	42148289	42348289	4.35e-08	rs80094991	42248289	0.865284	1.07e-06	rs143256776	42262411	0.192	1.25e-07	0.205	0.223	1	NDUFA6	42486959	0.23867	0.224012
ENSG00000165495	PKNOX2	chr11	125032921	125232921	2.02e-08	rs118013503	125132921	0.81571	0.0006663	rs117245449	125065150	0.196	0.000336	0.224	0.224	1	STT3A	125462690	0.329769	0.352135
ENSG00000203685;ENSG00000143772	C1orf95;ITPKB	chr1	226689531	226889531	3.29e-08	rs138509468	226789531	1.18625	0.0009582	rs3754378	226823756	0.458	1.48e-05	0.465	0.224	1	ZNF678	227751244	0.961713	0.670001
ENSG00000129968;ENSG00000227500;ENSG00000213638;ENSG00000133275;ENSG00000133243;ENSG00000099875	ABHD17A;SCAMP4;ADAT3;CSNK1G2;BTBD2;MKNK2	chr19	1868270	2068270	4.68e-08	rs192915799	1968270	0.88772	5.03e-05	rs144648332	1894607	0.217	3.53e-10	0.226	0.226	1	MKNK2	2051223	0.082953	0.0506887
ENSG00000176371;ENSG00000177082;ENSG00000197696	ZSCAN2;WDR73;NMB	chr15	85005452	85205452	8.13e-10	rs1828578	85105452	1.08959	3.3e-07	rs138567963	85109876	0.0766	0.000199	0.11	0.226	1	ALPK3	85359911	0.254459	0.965443
ENSG00000176371;ENSG00000177082;ENSG00000197696;ENSG00000140612;ENSG00000166716	ZSCAN2;WDR73;NMB;SEC11A;ZNF592	chr15	85107825	85307825	2.19e-09	rs12908161	85207825	1.07691	9.41e-10	rs138567963	85109876	0.0766	0.000199	0.11	0.226	1	ALPK3	85359911	0.152086	0.965443
		chr20	20745284	20945284	3.99e-08	rs73128463	20845284	0.928298	0.0001635	rs148049651	20920602	0.243	0.000461	0.268	0.228	1	NAA20	19997954	0.84733	0.0630094
ENSG00000107882;ENSG00000171206;ENSG00000138175;ENSG00000156398;ENSG00000166272	SUFU;TRIM8;ARL3;SFXN2;WBP1L	chr10	104315690	104515690	7.58e-09	rs75950986	104415690	1.14294	0.0008231	rs2244647	104486304	0.2	0.0004	0.228	0.228	1	ARL3	104474164	0.058474	0.560854
ENSG00000156398;ENSG00000166272;ENSG00000148795;ENSG00000166275;ENSG00000270316;ENSG00000214435;ENSG00000148842	SFXN2;WBP1L;CYP17A1;C10orf32;C10orf32-ASMT;AS3MT;CNNM2	chr10	104484108	104684108	2.4e-16	rs147010054	104584108	1.19998	0.0008064	rs2244647	104486304	0.2	0.0004	0.228	0.228	1	ARL3	104474164	0.109944	0.560854
ENSG00000114904;ENSG00000055957;ENSG00000162267;ENSG00000055955;ENSG00000243696;ENSG00000272573;ENSG00000248592;ENSG00000213533;ENSG00000163935	NEK4;ITIH1;ITIH3;ITIH4;RP5-966M1.6;MUSTN1;TMEM110-MUSTN1;TMEM110;SFMBT1	chr3	52793343	52993343	2.04e-10	rs6765170	52893343	1.18982	2.94e-06	rs201110364	52846381	0.202	0.000336	0.229	0.229	1	TMEM110	52931612	0.038269	0.209238
ENSG00000156970;ENSG00000137843;ENSG00000259288;ENSG00000176753;ENSG00000137841;ENSG00000230778;ENSG00000188549;ENSG00000233041;ENSG00000140323	BUB1B;PAK6;RP11-133K1.2;C15orf56;PLCB2;ANKRD63;C15orf52;PHGR1;DISP2	chr15	40453306	40653306	6.05e-10	rs189170085	40553306	1.11639	0.000229	rs145116468	40643316	0.0521	4.76e-10	0.0637	0.23	1	IVD	40697686	0.14438	0.604923
ENSG00000197933;ENSG00000197044;ENSG00000177599;ENSG00000171295;ENSG00000171291;ENSG00000198429	ZNF823;ZNF441;ZNF491;ZNF440;ZNF439;ZNF69	chr19	11819620	12019620	5.36e-11	rs3095917	11919620	0.90204	1.57e-06	rs150906399	11979604	0.0347	7e-06	0.056	0.232	1	DNM2	10828769	1.09085	0.900572
ENSG00000156398;ENSG00000166272;ENSG00000148795;ENSG00000166275;ENSG00000270316;ENSG00000214435;ENSG00000148842	SFXN2;WBP1L;CYP17A1;C10orf32;C10orf32-ASMT;AS3MT;CNNM2	chr10	104484108	104684108	2.4e-16	rs147010054	104584108	1.19998	0.0008064	rs117090262	104551545	0.21	0.000104	0.233	0.233	1	INA	105036920	0.452812	0.419937
ENSG00000161180;ENSG00000128228;ENSG00000100023;ENSG00000100027;ENSG00000100030	CCDC116;SDF2L1;PPIL2;YPEL1;MAPK1	chr22	21984890	22184890	1.99e-08	rs9610181	22084890	1.09373	0.0008513	rs201276728	22044439	0.208	0.000746	0.238	0.238	1	ZNF280A	22874613	0.789723	0.723858
ENSG00000144306;ENSG00000138430;ENSG00000217236;ENSG00000268241;ENSG00000138433	SCRN3;OLA1;SP9;AC018470.1;CIR1	chr2	175084335	175284335	6.98e-10	rs145145057	175184335	0.87433	0.0006994	rs72915557	175199092	0.21	0.000486	0.238	0.238	1	WIPF1	175499307	0.314972	0.551993
ENSG00000198010	DLGAP2	chr8	1259081	1459081	1.16e-08	rs139612322	1359081	1.23541	1.13e-05	rs117572112	1303284	0.484	1.25e-06	0.489	0.245	1	CLN8	1711928	0.352847	0.361301
ENSG00000182774;ENSG00000260836;ENSG00000261086;ENSG00000214575	RPS17L;RP11-152F13.10;RP11-379H8.1;CPEB1	chr15	83119900	83319900	2.13e-08	rs72751639	83219900	1.08091	0.0009236	rs28593415	83259135	0.216	0.000867	0.246	0.246	1	CPEB1	83316728	0.096828	0.775342
ENSG00000214575;ENSG00000103723;ENSG00000186628	CPEB1;AP3B2;FSD2	chr15	83234856	83434856	1.98e-08	rs72753908	83334856	1.07411	0.0009159	rs28593415	83259135	0.216	0.000867	0.246	0.246	1	CPEB1	83316728	0.018128	0.775342
ENSG00000198551;ENSG00000197933;ENSG00000197044	ZNF627;ZNF823;ZNF441	chr19	11694082	11894082	6.2e-10	rs187193410	11794082	1.18519	0.0001496	rs78411970	11836395	0.224	0.000174	0.247	0.247	1	WDR83	12780517	0.986435	0.0239909
ENSG00000197933;ENSG00000197044;ENSG00000177599;ENSG00000171295;ENSG00000171291;ENSG00000198429	ZNF823;ZNF441;ZNF491;ZNF440;ZNF439;ZNF69	chr19	11819620	12019620	5.36e-11	rs3095917	11919620	0.90204	1.57e-06	rs78411970	11836395	0.224	0.000174	0.247	0.247	1	WDR83	12780517	0.860897	0.0239909
ENSG00000100412;ENSG00000100413;ENSG00000172346;ENSG00000100417;ENSG00000100418;ENSG00000196419;ENSG00000100138;ENSG00000184208	ACO2;POLR3H;CSDC2;PMM1;DESI1;XRCC6;NHP2L1;C22orf46	chr22	41891687	42091687	2.15e-10	rs77099570	41991687	0.821025	9.57e-05	rs9607819	41958862	0.219	0.000654	0.248	0.248	1	CENPM	42343168	0.351481	0.697558
ENSG00000164574;ENSG00000164576	GALNT10;SAP30L	chr5	153653137	153853137	3.59e-09	rs77873385	153753137	0.918417	0.0001908	rs17115924	153701335	0.117	1.15e-05	0.14	0.248	1	FAM114A2	153418479	0.334658	0.26337
ENSG00000214575;ENSG00000103723;ENSG00000186628	CPEB1;AP3B2;FSD2	chr15	83234856	83434856	1.98e-08	rs72753908	83334856	1.07411	0.0009159	rs2137053	83413916	0.264	0.000103	0.283	0.25	1	HOMER2	83621473	0.286617	0.902308
ENSG00000120451	SNX19	chr11	130758474	130958474	1.03e-10	rs7928906	130858474	1.0694	5.55e-07	rs3018389	130906143	0.513	0.000244	0.519	0.251	1	APLP2	129939801	0.918673	0.288927
		chr1	95740188	95940188	1.34e-09	rs35787990	95840188	0.93016	9.39e-07	rs75671510	95806961	0.222	0.000901	0.252	0.252	1	ALG14	95538501	0.301687	0.112074
ENSG00000203685;ENSG00000143772	C1orf95;ITPKB	chr1	226689531	226889531	3.29e-08	rs138509468	226789531	1.18625	0.0009582	rs185948045	226789017	0.224	0.000606	0.252	0.252	1	PSEN2	227058264	0.268733	0.488215
ENSG00000198551;ENSG00000197933;ENSG00000197044	ZNF627;ZNF823;ZNF441	chr19	11694082	11894082	6.2e-10	rs187193410	11794082	1.18519	0.0001496	rs78411970	11836395	0.224	0.000875	0.253	0.253	1	TSPAN16	11406824	0.387258	0.860828
ENSG00000197933;ENSG00000197044;ENSG00000177599;ENSG00000171295;ENSG00000171291;ENSG00000198429	ZNF823;ZNF441;ZNF491;ZNF440;ZNF439;ZNF69	chr19	11819620	12019620	5.36e-11	rs3095917	11919620	0.90204	1.57e-06	rs78411970	11836395	0.224	0.000875	0.253	0.253	1	TSPAN16	11406824	0.512796	0.860828
ENSG00000120903;ENSG00000120915;ENSG00000120885;ENSG00000168077	CHRNA2;EPHX2;CLU;SCARA3	chr8	27326057	27526057	1.78e-08	rs75560813	27426057	1.15039	0.000138	rs76457421	27498157	0.13	1.06e-05	0.152	0.254	1	CCDC25	27630151	0.204094	0.00226981
ENSG00000165495	PKNOX2	chr11	125032921	125232921	2.02e-08	rs118013503	125132921	0.81571	0.0006663	rs34180725	125143274	0.0696	0.000455	0.107	0.255	1	NRGN	124609742	0.523179	0.181254
ENSG00000090273;ENSG00000175707;ENSG00000253368;ENSG00000158246;ENSG00000090020	NUDC;C1orf172;TRNP1;FAM46B;SLC9A1	chr1	27265193	27465193	9.76e-09	rs147818803	27365193	1.25294	0.0009983	rs80137632	27284066	0.232	0.000549	0.259	0.259	1	TRIM63	26394124	0.971069	0.212251
ENSG00000100401;ENSG00000269104;ENSG00000100403;ENSG00000167074;ENSG00000183864	RANGAP1;AL035681.1;ZC3H7B;TEF;TOB2	chr22	41645430	41845430	8.92e-09	rs117893811	41745430	0.796286	3.91e-06	rs2413641	41684022	0.235	0.000774	0.263	0.263	1	TEF	41777933	0.032503	0.976339
ENSG00000075043;ENSG00000101210;ENSG00000125534;ENSG00000101213;ENSG00000125508;ENSG00000125531;ENSG00000130589;ENSG00000101216	KCNQ2;EEF1A2;PPDPF;PTK6;SRMS;C20orf195;HELZ2;GMEB2	chr20	62057049	62257049	1.04e-09	rs146431223	62157049	0.77756	2.35e-05	rs113545140	62125999	0.151	6.08e-05	0.177	0.266	1	STMN3	62284780	0.127731	0.894783
ENSG00000103740;ENSG00000140403;ENSG00000140395;ENSG00000166426	ACSBG1;DNAJA4;WDR61;CRABP1	chr15	78515347	78715347	4.18e-08	rs74409536	78615347	1.09747	9.06e-05	rs146539732	78595137	0.241	0.000481	0.266	0.266	1	IDH3A	78441663	0.173684	0.0167162
ENSG00000214872;ENSG00000156587;ENSG00000149131;ENSG00000166793;ENSG00000172409;ENSG00000156599;ENSG00000156603;ENSG00000213593;ENSG00000254462	SMTNL1;UBE2L6;SERPING1;YPEL4;CLP1;ZDHHC5;MED19;TMX2;TMX2-CTNND1	chr11	57306769	57506769	3.48e-08	rs77538079	57406769	0.888344	0.0006818	rs17454895	57472737	0.245	0.000145	0.267	0.267	1	CTNND1	57529269	0.1225	0.852472
ENSG00000103740;ENSG00000140403;ENSG00000140395;ENSG00000166426	ACSBG1;DNAJA4;WDR61;CRABP1	chr15	78515347	78715347	4.18e-08	rs74409536	78615347	1.09747	9.06e-05	rs146539732	78595137	0.241	0.00066	0.267	0.267	1	TBC1D2B	78369994	0.245353	0.525164
ENSG00000122986;ENSG00000186298;ENSG00000173093	HVCN1;PPP1CC;CCDC63	chr12	111112337	111312337	3.85e-09	rs183474396	111212337	1.2214	0.0004717	rs141120546	111235057	0.248	0.000119	0.269	0.269	1	HVCN1	111126962	0.085375	0.130202
ENSG00000156970;ENSG00000137843;ENSG00000259288;ENSG00000176753;ENSG00000137841;ENSG00000230778;ENSG00000188549;ENSG00000233041;ENSG00000140323	BUB1B;PAK6;RP11-133K1.2;C15orf56;PLCB2;ANKRD63;C15orf52;PHGR1;DISP2	chr15	40453306	40653306	6.05e-10	rs189170085	40553306	1.11639	0.000229	rs139904969	40614182	0.249	0.000105	0.27	0.27	1	VPS18	41186628	0.633322	0.352265
ENSG00000105705;ENSG00000129933;ENSG00000167491	SUGP1;MAU2;GATAD2A	chr19	19399549	19599549	4.13e-08	rs74604097	19499549	1.1106	0.0007023	rs74322277	19570428	0.106	6.51e-05	0.134	0.271	1	ZNF682	20150315	0.650766	0.239364
ENSG00000164180	TMEM161B	chr5	87352077	87552077	4.51e-08	rs10942522	87452077	1.14694	4.53e-06	rs74744427	87547369	0.246	0.000496	0.271	0.271	1	RASA1	86564750	0.887327	0.434417
ENSG00000100401;ENSG00000269104;ENSG00000100403;ENSG00000167074;ENSG00000183864	RANGAP1;AL035681.1;ZC3H7B;TEF;TOB2	chr22	41645430	41845430	8.92e-09	rs117893811	41745430	0.796286	3.91e-06	rs2066780	41652250	0.248	0.000472	0.273	0.273	1	NAGA	42466834	0.721404	0.0741357
ENSG00000149179;ENSG00000149182;ENSG00000165912;ENSG00000134574	C11orf49;ARFGAP2;PACSIN3;DDB2	chr11	47051945	47251945	2.31e-08	rs61897783	47151945	0.831186	0.0002128	rs113866131	47154959	0.0949	0.000117	0.125	0.274	1	RAPSN	47470695	0.31875	0.884545
ENSG00000184811;ENSG00000108953;ENSG00000167193;ENSG00000197879	TUSC5;YWHAE;CRK;MYO1C	chr17	1180064	1380064	1.04e-08	rs16945579	1280064	0.91778	0.0007695	rs139234524	1218431	0.618	8.07e-06	0.621	0.275	1	MNT	2304412	1.02435	0.175569
ENSG00000054282;ENSG00000117020	SDCCAG8;AKT3	chr1	243455105	243655105	5.81e-11	rs77149735	243555105	0.752389	4.4e-09	rs72759868	243578622	0.168	0.000164	0.195	0.276	1	ADSS	244615436	1.06033	0.14894
ENSG00000100418;ENSG00000196419;ENSG00000100138;ENSG00000184208;ENSG00000167077;ENSG00000100147	DESI1;XRCC6;NHP2L1;C22orf46;MEI1;CCDC134	chr22	42012437	42212437	5.53e-09	rs140896553	42112437	1.24932	2.1e-05	rs138051490	42132044	0.254	0.000441	0.278	0.278	1	TNFRSF13C	42322822	0.210385	0.741894
ENSG00000119866	BCL11A	chr2	60640524	60840524	8.5e-10	rs11675774	60740524	0.94271	0.0005964	rs71420364	60799944	0.251	0.000802	0.278	0.278	1	AHSA2	61404553	0.664029	0.393855
ENSG00000187416;ENSG00000005483	LHFPL3;KMT2E	chr7	104505530	104705530	2.54e-08	rs7776707	104605530	0.938377	1.13e-08	rs73184058	104630211	0.259	0.000228	0.281	0.281	1	ORC5	103848405	0.757125	0.258623
ENSG00000172878;ENSG00000144355;ENSG00000115844	METAP1D;DLX1;DLX2	chr2	172875025	173075025	2.43e-08	rs138208141	172975025	1.15165	0.0008146	rs74659040	172952270	0.268	0.000159	0.288	0.288	1	CYBRD1	172378858	0.596167	0.0120896
ENSG00000163935;ENSG00000272305;ENSG00000163933	SFMBT1;RP11-894J14.5;RFT1	chr3	52950748	53150748	1.72e-09	rs77432708	53050748	1.14912	0.0001546	rs76381216	53005640	0.265	0.000723	0.29	0.29	1	GPR62	51989330	1.06142	0.219503
ENSG00000156218;ENSG00000259511	ADAMTSL3;UBE2Q2L	chr15	84655683	84855683	2.22e-09	rs1848095	84755683	1.10153	0.0004774	rs144366739	84791092	0.264	0.00082	0.29	0.29	1	SLC28A1	85427885	0.672202	0.85058
ENSG00000135250;ENSG00000091127;ENSG00000135249	SRPK2;PUS7;RINT1	chr7	105003841	105203841	3.24e-08	rs11772023	105103841	0.84366	0.0001131	rs74354151	105128508	0.28	7.34e-06	0.294	0.294	1	SYPL1	105752777	0.648936	0.291767
ENSG00000100321;ENSG00000100324;ENSG00000128268;ENSG00000100335;ENSG00000128272;ENSG00000187051	SYNGR1;TAB1;MGAT3;MIEF1;ATF4;RPS19BP1	chr22	39740130	39940130	1.6e-09	rs9611177	39840130	1.06056	7.53e-07	rs117086217	39876838	0.276	0.000856	0.301	0.301	1	ENTHD1	40289794	0.449664	0.244226
ENSG00000128268;ENSG00000100335;ENSG00000128272;ENSG00000187051;ENSG00000100346	MGAT3;MIEF1;ATF4;RPS19BP1;CACNA1I	chr22	39842234	40042234	5.19e-13	rs5757717	39942234	1.07015	1e-09	rs117086217	39876838	0.276	0.000856	0.301	0.301	1	ENTHD1	40289794	0.34756	0.244226
ENSG00000214595	EML6	chr2	54997151	55197151	3.53e-11	chr2_55097151_D	55097151	1.17	0.0002169	rs17046500	55156024	0.284	8.72e-05	0.301	0.301	1	GPR75-ASB3	54014146	1.083	0.0441511
ENSG00000080644;ENSG00000117971;ENSG00000136378;ENSG00000185787	CHRNA3;CHRNB4;ADAMTS7;MORF4L1	chr15	78904705	79104705	5.94e-09	rs140635457	79004705	1.24284	0.0001013	rs186165165	79004851	0.286	5.15e-06	0.299	0.302	1	CRABP1	78632666	0.372039	0.472071
ENSG00000151067	CACNA1C	chr12	2213444	2413444	9.87e-13	rs191478356	2313444	0.86036	0.0005369	rs117361030	2288743	0.988	5.53e-05	0.988	0.303	1	TEAD4	3068580	0.755136	0.545871
ENSG00000273079	GRIN2B	chr12	13547780	13747780	6.33e-09	chr12_13647780_D	13647780	0.951511	1.89e-05	rs56354053	13682891	0.127	1.66e-05	0.15	0.303	1	GSG1	13248740	0.39904	0.17241
		chr5	45019581	45219581	6.3e-09	rs12523384	45119581	0.90005	3.99e-05	rs76717267	45203078	0.293	5.19e-07	0.303	0.303	1	HCN1	45696253	0.576672	0.80995
ENSG00000075043;ENSG00000101210;ENSG00000125534;ENSG00000101213;ENSG00000125508;ENSG00000125531;ENSG00000130589;ENSG00000101216	KCNQ2;EEF1A2;PPDPF;PTK6;SRMS;C20orf195;HELZ2;GMEB2	chr20	62057049	62257049	1.04e-09	rs146431223	62157049	0.77756	2.35e-05	rs6089912	62061645	0.282	0.000871	0.306	0.306	1	RTEL1	62289163	0.132114	0.466693
ENSG00000226124;ENSG00000178074;ENSG00000162971;ENSG00000162972	FTCDNL1;C2orf69;TYW5;C2orf47	chr2	200646767	200846767	1.12e-11	rs190828840	200746767	0.85248	0.0002827	rs143320257	200767840	0.289	0.000138	0.307	0.307	1	PPIL3	201753992	1.00723	0.0026227
ENSG00000114904;ENSG00000055957;ENSG00000162267;ENSG00000055955;ENSG00000243696;ENSG00000272573;ENSG00000248592;ENSG00000213533;ENSG00000163935	NEK4;ITIH1;ITIH3;ITIH4;RP5-966M1.6;MUSTN1;TMEM110-MUSTN1;TMEM110;SFMBT1	chr3	52793343	52993343	2.04e-10	rs6765170	52893343	1.18982	2.94e-06	rs114402966	52914680	0.594	1.42e-06	0.596	0.309	1	ACTR8	53916229	1.02289	0.0651975
ENSG00000163935;ENSG00000272305;ENSG00000163933;ENSG00000163932;ENSG00000163931	SFMBT1;RP11-894J14.5;RFT1;PRKCD;TKT	chr3	53075017	53275017	2.27e-10	rs1080500	53175017	1.07175	1.85e-09	rs144398986	53161308	0.295	2.72e-05	0.309	0.309	1	ACTR8	53916229	0.741212	0.0651975
ENSG00000135537;ENSG00000118689	LACE1;FOXO3	chr6	108806407	109006407	4.23e-08	rs184112419	108906407	0.914294	0.000208	rs78061564	108919727	0.3	7.42e-05	0.316	0.316	1	PPIL6	109762374	0.855967	0.740909
ENSG00000163935;ENSG00000272305;ENSG00000163933	SFMBT1;RP11-894J14.5;RFT1	chr3	52950748	53150748	1.72e-09	rs77432708	53050748	1.14912	0.0001546	rs149028979	53132630	0.301	5.73e-05	0.317	0.317	1	PPM1M	52279841	0.770907	0.910053
ENSG00000163935;ENSG00000272305;ENSG00000163933;ENSG00000163932;ENSG00000163931	SFMBT1;RP11-894J14.5;RFT1;PRKCD;TKT	chr3	53075017	53275017	2.27e-10	rs1080500	53175017	1.07175	1.85e-09	rs149028979	53132630	0.301	5.73e-05	0.317	0.317	1	PPM1M	52279841	0.895176	0.910053
ENSG00000151090	THRB	chr3	24145195	24345195	3.55e-08	rs13327743	24245195	0.94772	0.0003714	rs112239424	24335533	0.308	1.92e-06	0.319	0.319	1	UBE2E2	23244784	1.00041	0.706046
ENSG00000090273;ENSG00000175707;ENSG00000253368;ENSG00000158246;ENSG00000090020	NUDC;C1orf172;TRNP1;FAM46B;SLC9A1	chr1	27265193	27465193	9.76e-09	rs147818803	27365193	1.25294	0.0009983	rs56332939	27374521	0.3	0.000511	0.32	0.32	1	ARID1A	27022524	0.342669	0.459739
ENSG00000087495	PHACTR3	chr20	58152934	58352934	3.93e-08	chr20_58252934_D	58252934	0.88816	0.0005083	rs112640362	58170473	0.106	1.08e-12	0.115	0.326	1	GNAS	57414803	0.838131	0.819596
ENSG00000128918;ENSG00000166035	ALDH1A2;LIPC	chr15	58638075	58838075	2.83e-08	rs694949	58738075	0.931558	6.28e-05	rs495348	58687790	0.305	0.000737	0.326	0.326	1	CGNL1	57668703	1.06937	0.309431
ENSG00000167522;ENSG00000197912;ENSG00000167526;ENSG00000178773;ENSG00000015413;ENSG00000131165;ENSG00000167523;ENSG00000185324	ANKRD11;SPG7;RPL13;CPNE7;DPEP1;CHMP1A;SPATA33;CDK10	chr16	89547670	89747670	4.99e-09	rs117026658	89647670	1.11138	0.0002006	rs146032762	89576598	0.31	0.000103	0.326	0.326	1	MVD	88729518	0.918152	0.165912
ENSG00000165495	PKNOX2	chr11	125032921	125232921	2.02e-08	rs118013503	125132921	0.81571	0.0006663	rs73618184	125228991	0.305	0.000752	0.327	0.327	1	HYLS1	125753509	0.620588	0.0634458
ENSG00000146013;ENSG00000158402;ENSG00000120709;ENSG00000120733	GFRA3;CDC25C;FAM53C;KDM3B	chr5	137573167	137773167	3e-09	rs3756766	137673167	0.935104	2.19e-08	rs181791270	137723567	0.305	0.000827	0.327	0.327	1	CDC25C	137667524	0.005643	0.762083
ENSG00000120733;ENSG00000132563;ENSG00000120738;ENSG00000120705;ENSG00000113013	KDM3B;REEP2;EGR1;ETF1;HSPA9	chr5	137693946	137893946	5.58e-11	rs114318690	137793946	0.838364	0.0001472	rs181791270	137723567	0.305	0.000827	0.327	0.327	1	CDC25C	137667524	0.126422	0.762083
ENSG00000197933;ENSG00000197044;ENSG00000177599;ENSG00000171295;ENSG00000171291;ENSG00000198429	ZNF823;ZNF441;ZNF491;ZNF440;ZNF439;ZNF69	chr19	11819620	12019620	5.36e-11	rs3095917	11919620	0.90204	1.57e-06	rs279221	11991218	0.309	0.000757	0.33	0.33	1	RAB3D	11450344	0.469276	0.977866
ENSG00000104219;ENSG00000198791;ENSG00000155975;ENSG00000003987	ZDHHC2;CNOT7;VPS37A;MTMR7	chr8	17042316	17242316	4e-08	rs17587134	17142316	1.1293	0.0005476	rs191436423	17225498	0.49	2.38e-07	0.494	0.33	1	PDGFRL	17433942	0.291626	0.026474
ENSG00000100883;ENSG00000151327;ENSG00000092020;ENSG00000100890;ENSG00000258790	SRP54;FAM177A1;PPP2R3C;KIAA0391;KIAA0391	chr14	35495418	35695418	1.44e-08	rs12589278	35595418	1.15004	0.0002539	rs55831988	35545806	0.497	9.75e-06	0.502	0.335	1	BAZ1A	35344853	0.250565	0.152613
ENSG00000164588	HCN1	chr5	45293260	45493260	2.17e-09	rs62367556	45393260	0.917962	0.000322	rs112695905	45366543	0.783	5.19e-07	0.783	0.335	1	HCN1	45696253	0.302993	0.80995
ENSG00000107882;ENSG00000171206;ENSG00000138175;ENSG00000156398;ENSG00000166272	SUFU;TRIM8;ARL3;SFXN2;WBP1L	chr10	104315690	104515690	7.58e-09	rs75950986	104415690	1.14294	0.0008231	rs139379671	104370027	0.321	0.000178	0.337	0.337	1	NT5C2	104953056	0.537366	0.000453666
ENSG00000134200;ENSG00000134198	TSHB;TSPAN2	chr1	115553165	115753165	1.82e-08	rs6667796	115653165	1.07789	0.0009839	rs147906257	115595257	0.323	3.77e-05	0.337	0.337	1	NRAS	115259515	0.39365	0.699561
ENSG00000198551;ENSG00000197933;ENSG00000197044	ZNF627;ZNF823;ZNF441	chr19	11694082	11894082	6.2e-10	rs187193410	11794082	1.18519	0.0001496	rs118013210	11755008	0.371	0.000736	0.387	0.34	1	CNN1	11649532	0.14455	0.219707
ENSG00000239900;ENSG00000100359;ENSG00000196588	ADSL;SGSM3;MKL1	chr22	40783928	40983928	3.39e-08	rs118031454	40883928	1.15673	0.0003271	rs146858991	40944948	0.323	0.000184	0.34	0.34	1	TAB1	39795789	1.08814	0.222856
ENSG00000100401;ENSG00000269104;ENSG00000100403;ENSG00000167074;ENSG00000183864	RANGAP1;AL035681.1;ZC3H7B;TEF;TOB2	chr22	41645430	41845430	8.92e-09	rs117893811	41745430	0.796286	3.91e-06	rs187669426	41801063	0.326	6.63e-05	0.34	0.34	1	NDUFA6	42486959	0.741529	0.224012
ENSG00000100403;ENSG00000167074;ENSG00000183864;ENSG00000100410;ENSG00000100412;ENSG00000100413	ZC3H7B;TEF;TOB2;PHF5A;ACO2;POLR3H	chr22	41749718	41949718	4.26e-12	rs9607804	41849718	0.868229	5.04e-06	rs187669426	41801063	0.326	6.63e-05	0.34	0.34	1	NDUFA6	42486959	0.637241	0.224012
ENSG00000126214;ENSG00000256500;ENSG00000126215;ENSG00000224997;ENSG00000100711;ENSG00000088808	KLC1;RP11-73M18.2;XRCC3;AL049840.1;ZFYVE21;PPP1R13B	chr14	104080393	104280393	1.14e-11	rs3212028	104180393	0.90384	1.11e-08	rs11625521	104228314	0.329	1.39e-05	0.341	0.341	1	EIF5	103800339	0.380054	0.512763
ENSG00000107882;ENSG00000171206;ENSG00000138175;ENSG00000156398;ENSG00000166272	SUFU;TRIM8;ARL3;SFXN2;WBP1L	chr10	104315690	104515690	7.58e-09	rs75950986	104415690	1.14294	0.0008231	rs139379671	104370027	0.321	0.00086	0.341	0.341	1	PPRC1	103892787	0.522903	0.162241
ENSG00000239900;ENSG00000100359;ENSG00000196588	ADSL;SGSM3;MKL1	chr22	40783928	40983928	3.39e-08	rs118031454	40883928	1.15673	0.0003271	rs146858991	40944948	0.323	0.000518	0.342	0.342	1	SLC25A17	41215386	0.331458	0.0137826
ENSG00000239900;ENSG00000100359;ENSG00000196588	ADSL;SGSM3;MKL1	chr22	40783928	40983928	3.39e-08	rs118031454	40883928	1.15673	0.0003271	rs146858991	40944948	0.323	0.000456	0.342	0.342	1	ST13	41253026	0.369098	0.746542
ENSG00000107882;ENSG00000171206;ENSG00000138175;ENSG00000156398;ENSG00000166272	SUFU;TRIM8;ARL3;SFXN2;WBP1L	chr10	104315690	104515690	7.58e-09	rs75950986	104415690	1.14294	0.0008231	rs139379671	104370027	0.321	0.000996	0.342	0.342	1	AS3MT	104629273	0.213583	0.438494
		chr2	229188849	229388849	3.87e-08	rs140987748	229288849	0.937163	8.84e-08	rs145299056	229350149	0.328	0.000111	0.343	0.343	1	MFF	228192228	1.09662	0.0508231
ENSG00000173706;ENSG00000221955;ENSG00000163848	HEG1;SLC12A8;ZNF148	chr3	124744993	124944993	2.53e-08	rs74534074	124844993	1.09779	0.0005148	rs111975914	124755969	0.33	0.000413	0.348	0.348	1	MUC13	124653595	0.191398	0.879797
ENSG00000166118;ENSG00000080854	SPATA19;IGSF9B	chr11	133663753	133863753	1.05e-12	rs190974239	133763753	1.149	0.0005788	rs329683	133836605	0.341	4.78e-05	0.354	0.354	1	ACAD8	134123389	0.359636	0.181234
ENSG00000171385	KCND3	chr1	112384693	112584693	2.11e-08	rs182003661	112484693	0.813749	0.0002479	rs2995811	112480010	0.338	0.000423	0.355	0.355	1	RAP1A	112162405	0.322288	0.915223
ENSG00000204856;ENSG00000111237;ENSG00000151164;ENSG00000196850;ENSG00000204852;ENSG00000122986	FAM216A;VPS29;RAD9B;PPTC7;TCTN1;HVCN1	chr12	110917205	111117205	1.47e-08	rs73191849	111017205	1.09757	5.02e-05	rs148399389	111025605	0.339	0.000876	0.358	0.358	1	PPP1CC	111180703	0.163498	0.453629
ENSG00000096872;ENSG00000120156	IFT74;TEK	chr9	27035718	27235718	9.14e-09	rs62544595	27135718	0.89351	1.77e-05	rs141373427	27063444	0.345	0.000197	0.36	0.36	1	C9orf72	27573864	0.438146	0.443064
ENSG00000037749;ENSG00000164574	MFAP3;GALNT10	chr5	153429105	153629105	1.68e-10	chr5_153529105_D	153529105	1.05622	2.98e-06	rs4475291	153626546	0.347	0.000769	0.365	0.365	1	FAM114A2	153418479	0.110626	0.26337
ENSG00000114861	FOXP1	chr3	71131649	71331649	6.98e-13	chr3_71231649_I	71231649	1.12356	0.000833	rs187013689	71331378	0.349	0.000589	0.366	0.366	1	GPR27	71803201	0.571552	0.39804
ENSG00000140600	SH3GL3	chr15	84056773	84256773	4.78e-09	rs147173821	84156773	1.11127	7.46e-05	rs151196829	84115122	0.353	7.87e-05	0.366	0.366	1	AP3B2	83378666	0.778107	0.957244
ENSG00000120733;ENSG00000132563;ENSG00000120738;ENSG00000120705;ENSG00000113013	KDM3B;REEP2;EGR1;ETF1;HSPA9	chr5	137693946	137893946	5.58e-11	rs114318690	137793946	0.838364	0.0001472	rs150859426	137746851	0.129	0.000623	0.165	0.368	1	KLHL3	137071779	0.722167	0.566441
ENSG00000162944;ENSG00000222017;ENSG00000247626;ENSG00000152430	RFTN2;AC011997.1;MARS2;BOLL	chr2	198424528	198624528	1.94e-08	chr2_198524528_D	198524528	0.938659	2.24e-08	rs115899896	198482396	0.159	0.000459	0.191	0.369	1	HSPD1	198364998	0.15953	0.6936
ENSG00000140600	SH3GL3	chr15	84056773	84256773	4.78e-09	rs147173821	84156773	1.11127	7.46e-05	rs151196829	84115122	0.353	0.000751	0.371	0.371	1	HOMER2	83621473	0.5353	0.902308
ENSG00000037749;ENSG00000164574	MFAP3;GALNT10	chr5	153551013	153751013	1.72e-08	rs3959918	153651013	0.928764	8.65e-08	rs17115924	153701335	0.117	1.15e-05	0.14	0.371	1	FAM114A2	153418479	0.232534	0.26337
ENSG00000197933;ENSG00000197044;ENSG00000177599;ENSG00000171295;ENSG00000171291;ENSG00000198429	ZNF823;ZNF441;ZNF491;ZNF440;ZNF439;ZNF69	chr19	11819620	12019620	5.36e-11	rs3095917	11919620	0.90204	1.57e-06	rs112352083	11978828	0.356	0.000765	0.373	0.373	1	CNN1	11649532	0.270088	0.219707
ENSG00000134259	NGF	chr1	115707120	115907120	4.09e-08	rs72699533	115807120	1.11472	0.0001193	rs4839429	115802058	0.364	3.59e-05	0.375	0.375	1	SLC22A15	116519119	0.711999	0.00167647
ENSG00000155970;ENSG00000104219;ENSG00000198791;ENSG00000155975	MICU3;ZDHHC2;CNOT7;VPS37A	chr8	16933732	17133732	4.09e-09	rs188081370	17033732	0.881352	0.0008631	rs116916215	16985501	0.364	0.000131	0.377	0.377	1	SLC7A2	17396286	0.362554	0.0103523
		chr13	23533504	23733504	1.78e-09	rs138225324	23633504	0.79279	0.0001108	rs78966323	23562645	0.368	1.61e-05	0.378	0.378	1	SACS	24007841	0.374337	0.78662
ENSG00000188064;ENSG00000182257;ENSG00000197182	WNT7B;C22orf26;FLJ27365	chr22	46340984	46540984	1.25e-08	rs8136500	46440984	0.898884	9.79e-05	rs4074027	46350100	0.363	0.000422	0.379	0.379	1	PPARA	46546499	0.105515	0.17607
ENSG00000166881;ENSG00000166886;ENSG00000166888;ENSG00000123384;ENSG00000182379;ENSG00000182199;ENSG00000185633;ENSG00000185482;ENSG00000179912;ENSG00000258830	TMEM194A;NAB2;STAT6;LRP1;NXPH4;SHMT2;NDUFA4L2;STAC3;R3HDM2;RP11-123K3.4	chr12	57447749	57647749	1.02e-10	rs34237922	57547749	1.28672	2.05e-06	rs11172126	57630546	0.364	0.000526	0.38	0.38	1	KIF5A	57943781	0.396032	0.929861
ENSG00000164588	HCN1	chr5	45191910	45391910	1.11e-08	rs1501365	45291910	0.913109	0.0001319	rs112695905	45366543	0.783	5.19e-07	0.783	0.381	1	HCN1	45696253	0.404343	0.80995
ENSG00000165495	PKNOX2	chr11	125032921	125232921	2.02e-08	rs118013503	125132921	0.81571	0.0006663	rs12798228	125144066	0.321	0.000396	0.339	0.386	1	CHEK1	125496236	0.363315	0.367683
ENSG00000114861	FOXP1	chr3	71324590	71524590	3.4e-11	rs139734554	71424590	1.11807	0.0004823	rs187013689	71331378	0.349	0.000589	0.366	0.388	1	GPR27	71803201	0.378611	0.39804
		chr1	73620923	73820923	1.02e-09	rs113801682	73720923	0.804447	0.0003265	rs115727799	73710605	0.187	0.000849	0.22	0.388	1	NEGR1	72748417	0.972506	0.551889
ENSG00000148835;ENSG00000173915;ENSG00000148843;ENSG00000138172;ENSG00000185933;ENSG00000183128;ENSG00000107954	TAF5;USMG5;PDCD11;CALHM2;CALHM1;CALHM3;NEURL1	chr10	105113194	105313194	2.93e-08	rs192524959	105213194	1.16498	0.0001008	rs138873813	105179885	0.367	0.000875	0.384	0.388	1	ARL3	104474164	0.73903	0.560854
ENSG00000156218;ENSG00000259511	ADAMTSL3;UBE2Q2L	chr15	84655683	84855683	2.22e-09	rs1848095	84755683	1.10153	0.0004774	rs59981300	84709614	0.611	0.000601	0.615	0.391	1	ZSCAN2	85144249	0.388566	0.867683
ENSG00000164588	HCN1	chr5	45191910	45391910	1.11e-08	rs1501365	45291910	0.913109	0.0001319	rs116766741	45332212	0.383	0.000679	0.398	0.398	1	FGF10	44388899	0.903011	0.858845
ENSG00000164588	HCN1	chr5	45293260	45493260	2.17e-09	rs62367556	45393260	0.917962	0.000322	rs116766741	45332212	0.383	0.000679	0.398	0.398	1	FGF10	44388899	1.00436	0.858845
ENSG00000171385	KCND3	chr1	112384693	112584693	2.11e-08	rs182003661	112484693	0.813749	0.0002479	rs142098641	112542898	0.387	0.000401	0.4	0.4	1	C1orf162	112016414	0.468279	0.045498
ENSG00000159231;ENSG00000142197	CBR3;DOPEY2	chr21	37487698	37687698	1.1e-08	rs62229348	37587698	1.05253	0.0004719	rs2243723	37571593	0.394	4.9e-05	0.404	0.402	1	TTC3	38453896	0.866198	0.290413
ENSG00000103723;ENSG00000186628;ENSG00000156232;ENSG00000103942	AP3B2;FSD2;WHAMM;HOMER2	chr15	83348684	83548684	1.23e-09	rs12910279	83448684	0.959444	0.00096	rs2137053	83413916	0.264	0.000103	0.283	0.406	1	HOMER2	83621473	0.172789	0.902308
ENSG00000173821;ENSG00000173818;ENSG00000171246	RNF213;ENDOV;NPTX1	chr17	78284523	78484523	6.33e-10	rs111888106	78384523	1.09516	0.0007658	rs41300752	78400309	0.394	0.000348	0.407	0.407	1	CBX2	77751993	0.63253	0.772026
ENSG00000165238;ENSG00000204352	WNK2;C9orf129	chr9	96006521	96206521	3.69e-09	rs71496439	96106521	1.07369	8.35e-05	rs11792499	96121919	0.395	0.000327	0.408	0.408	1	ECM2	95298337	0.808184	0.0488305
ENSG00000128610;ENSG00000081803	FEZF1;CADPS2	chr7	121843642	122043642	2.69e-08	rs111662975	121943642	1.06524	8.05e-07	rs111548530	121866161	0.772	2.56e-08	0.772	0.41	1	CADPS2	122526411	0.582769	0.16903
ENSG00000184206	GOLGA6L4	chr15	84852453	85052453	1.11e-08	rs78982034	84952453	1.09911	8.25e-06	rs140237330	84954685	0.149	0.000732	0.185	0.412	1	ZSCAN2	85144249	0.191796	0.867683
ENSG00000115468;ENSG00000204120;ENSG00000115474;ENSG00000182600;ENSG00000066248	EFHD1;GIGYF2;KCNJ13;C2orf82;NGEF	chr2	233546728	233746728	2.59e-11	rs283483	233646728	0.894398	0.0001374	rs13424728	233608884	0.401	7.96e-05	0.412	0.412	1	ATG16L1	234160352	0.513624	0.185579
ENSG00000273079	GRIN2B	chr12	13547780	13747780	6.33e-09	chr12_13647780_D	13647780	0.951511	1.89e-05	rs201985858	13729481	0.401	0.000403	0.413	0.413	1	GSG1	13248740	0.39904	0.17241
ENSG00000273079	GRIN2B	chr12	13657558	13857558	3.6e-09	rs79172500	13757558	0.84755	0.0002807	rs201985858	13729481	0.401	0.000403	0.413	0.413	1	GSG1	13248740	0.508818	0.17241
ENSG00000182010	RTKN2	chr10	63900336	64100336	1.87e-09	rs79193624	64000336	1.22483	5.98e-08	rs150004581	64006841	0.405	1.27e-05	0.413	0.413	1	EGR2	64576115	0.575779	0.13177
		chr2	229188849	229388849	3.87e-08	rs140987748	229288849	0.937163	8.84e-08	rs800961	229253402	0.402	0.000302	0.414	0.414	1	PID1	230135981	0.847132	0.947619
ENSG00000166118;ENSG00000080854	SPATA19;IGSF9B	chr11	133663753	133863753	1.05e-12	rs190974239	133763753	1.149	0.0005788	rs77184211	133819814	0.404	0.000569	0.417	0.417	1	JAM3	133938820	0.175067	0.667082
ENSG00000130449	ZSWIM6	chr5	60732548	60932548	1.35e-09	rs150667405	60832548	0.856069	4.04e-06	rs16892436	60855550	0.404	0.000986	0.419	0.419	1	ERCC8	60240878	0.59167	0.889837
ENSG00000198822;ENSG00000164659	GRM3;KIAA1324L	chr7	86442136	86642136	1.31e-08	rs13231385	86542136	1.20961	4.76e-06	rs73196633	86574111	0.923	6.52e-05	0.923	0.422	1	DBF4	87505544	0.963408	0.61266
ENSG00000159231;ENSG00000142197	CBR3;DOPEY2	chr21	37487698	37687698	1.1e-08	rs62229348	37587698	1.05253	0.0004719	rs114993502	37591946	0.411	0.000505	0.424	0.424	1	HLCS	38362536	0.774838	0.900803
ENSG00000120903;ENSG00000120915;ENSG00000120885;ENSG00000168077	CHRNA2;EPHX2;CLU;SCARA3	chr8	27326057	27526057	1.78e-08	rs75560813	27426057	1.15039	0.000138	rs78196504	27334387	0.183	0.000276	0.211	0.428	1	SCARA3	27491385	0.065328	0.0128453
ENSG00000198822;ENSG00000164659	GRM3;KIAA1324L	chr7	86442136	86642136	1.31e-08	rs13231385	86542136	1.20961	4.76e-06	rs78621498	86572477	0.217	4.21e-05	0.237	0.428	1	CROT	86975011	0.432875	0.400627
ENSG00000171385	KCND3	chr1	112384693	112584693	2.11e-08	rs182003661	112484693	0.813749	0.0002479	rs142889113	112460881	0.336	4.87e-09	0.343	0.428	1	CHI3L2	111770281	0.714412	0.109973
ENSG00000167522;ENSG00000197912;ENSG00000167526;ENSG00000178773;ENSG00000015413;ENSG00000131165;ENSG00000167523;ENSG00000185324	ANKRD11;SPG7;RPL13;CPNE7;DPEP1;CHMP1A;SPATA33;CDK10	chr16	89547670	89747670	4.99e-09	rs117026658	89647670	1.11138	0.0002006	rs182797379	89637164	0.419	0.000427	0.431	0.431	1	PRDM7	90128733	0.481063	0.989318
ENSG00000156395	SORCS3	chr10	106543102	106743102	4.6e-08	rs72815677	106643102	0.86936	3.14e-05	rs117198433	106578644	0.42	0.000617	0.432	0.432	1	ITPRIP	106093663	0.549439	0.927734
ENSG00000197299;ENSG00000140564;ENSG00000182511;ENSG00000196547;ENSG00000140553;ENSG00000184508	BLM;FURIN;FES;MAN2A2;UNC45A;HDDC3	chr15	91297733	91497733	1.76e-11	rs34688434	91397733	0.919067	0.0003623	rs80146586	91329819	0.424	0.000143	0.434	0.434	1	MAN2A2	91447420	0.049687	0.951145
ENSG00000139547;ENSG00000166856;ENSG00000268162;ENSG00000166860;ENSG00000166863;ENSG00000166866;ENSG00000166881;ENSG00000166886;ENSG00000166888;ENSG00000123384	RDH16;GPR182;HBCBP;ZBTB39;TAC3;MYO1A;TMEM194A;NAB2;STAT6;LRP1	chr12	57331250	57531250	6.79e-10	rs141346283	57431250	1.19961	0.0005533	rs7298475	57462025	0.122	1.59e-08	0.136	0.437	1	STAT6	57505216	0.073966	0.990889
ENSG00000197299;ENSG00000140564;ENSG00000182511;ENSG00000196547;ENSG00000140553;ENSG00000184508	BLM;FURIN;FES;MAN2A2;UNC45A;HDDC3	chr15	91297733	91497733	1.76e-11	rs34688434	91397733	0.919067	0.0003623	rs80146586	91329819	0.424	0.000966	0.437	0.437	1	CRTC3	91073157	0.324576	0.524014
ENSG00000150625	GPM6A	chr4	176753286	176953286	6.32e-09	rs72704544	176853286	0.93211	1.07e-07	rs75902705	176859108	0.425	0.000807	0.437	0.437	1	WDR17	176986985	0.133699	0.612245
ENSG00000156011	PSD3	chr8	18360444	18560444	5.13e-11	rs140824186	18460444	1.12716	0.0007704	rs79691368	18453907	0.46	0.000134	0.468	0.441	1	CSGALNACT1	19540094	1.07965	0.0913664
ENSG00000127663;ENSG00000105426	KDM4B;PTPRS	chr19	5076498	5276498	1.4e-08	rs149160721	5176498	1.1557	9.63e-05	rs3746131	5222088	0.432	0.000233	0.442	0.442	1	C19orf10	4670382	0.506116	0.204977
ENSG00000127663;ENSG00000105426	KDM4B;PTPRS	chr19	5076498	5276498	1.4e-08	rs149160721	5176498	1.1557	9.63e-05	rs3746131	5222088	0.432	0.000516	0.443	0.443	1	TNFAIP8L1	4639530	0.536968	0.652309
ENSG00000175806	MSRA	chr8	9937560	10137560	8.71e-10	rs79283440	10037560	1.07907	0.0006318	rs141302425	10009781	0.436	8.07e-06	0.443	0.443	1	PPP1R3B	9008206	1.02935	0.626488
ENSG00000127663;ENSG00000105426	KDM4B;PTPRS	chr19	5076498	5276498	1.4e-08	rs149160721	5176498	1.1557	9.63e-05	rs3746131	5222088	0.432	0.000914	0.444	0.444	1	LONP1	5720301	0.543803	0.173994
ENSG00000100207;ENSG00000235568	TCF20;NFAM1	chr22	42607668	42807668	1.79e-11	rs117749645	42707668	0.825144	0.0003313	rs5758701	42690262	0.447	0.000285	0.457	0.447	1	TCF20	42611446	0.096222	0.423099
		chr3	161321730	161521730	4.36e-08	rs60211665	161421730	0.87564	0.0005823	rs7646479	161325524	0.436	0.000617	0.447	0.447	1	B3GALNT1	160823158	0.598572	0.0770959
ENSG00000188641	DPYD	chr1	98139629	98339629	1.01e-10	rs74107709	98239629	1.17163	0.0005757	rs78104608	98291087	0.921	0.000293	0.921	0.448	1	SNX7	99127257	0.887628	0.956609
ENSG00000128610;ENSG00000081803	FEZF1;CADPS2	chr7	121843642	122043642	2.69e-08	rs111662975	121943642	1.06524	8.05e-07	rs75517870	121860560	0.436	0.000676	0.448	0.448	1	AASS	121784334	0.159308	0.28641
ENSG00000188641	DPYD	chr1	98139629	98339629	1.01e-10	rs74107709	98239629	1.17163	0.0005757	rs78104608	98291087	0.921	0.000505	0.921	0.449	1	SNX7	99127279	0.88765	0.956609
ENSG00000152127	MGAT5	chr2	134785863	134985863	1.36e-08	rs74428210	134885863	0.882761	0.0007627	rs141177203	134903741	0.44	0.000372	0.451	0.451	1	MGAT5	135011830	0.125967	0.637212
ENSG00000107249	GLIS3	chr9	3891777	4091777	2.2e-08	rs150247841	3991777	0.81318	1.81e-05	rs144061925	3923849	0.651	1.1e-06	0.652	0.458	1	RFX3	3525983	0.465794	0.287881
		chr1	73742245	73942245	7.87e-10	rs115039576	73842245	1.13349	0.0009395	rs72678416	73853118	0.495	0.0009	0.504	0.46	1	NEGR1	72748417	1.09383	0.551889
ENSG00000120903;ENSG00000120915;ENSG00000120885;ENSG00000168077	CHRNA2;EPHX2;CLU;SCARA3	chr8	27326057	27526057	1.78e-08	rs75560813	27426057	1.15039	0.000138	rs148376644	27417341	0.394	0.00026	0.406	0.464	1	PNOC	28174649	0.748592	2.82e-05
ENSG00000127152	BCL11B	chr14	99630478	99830478	5.51e-11	chr14_99730478_D	99730478	1.07294	7e-08	rs72704535	99823785	0.456	0.000718	0.467	0.467	1	BCL11B	99737565	0.007087	0.82971
ENSG00000185055;ENSG00000146776	EFCAB10;ATXN7L1	chr7	105217037	105417037	1.11e-08	rs139167904	105317037	0.849509	0.0007232	rs142525062	105297766	0.46	5.36e-05	0.467	0.467	1	RINT1	105172532	0.144505	0.000189448
ENSG00000269197;ENSG00000147596;ENSG00000140396	AC090574.1;PRDM14;NCOA2	chr8	70830226	71030226	1.67e-08	rs10093894	70930226	0.869709	0.0005412	rs117283326	70888788	0.827	9.11e-09	0.827	0.468	1	SULF1	70378859	0.551367	0.00310444
ENSG00000128610;ENSG00000081803	FEZF1;CADPS2	chr7	121843642	122043642	2.69e-08	rs111662975	121943642	1.06524	8.05e-07	rs138867054	122012842	0.462	4.08e-06	0.468	0.468	1	WNT16	120965421	0.978221	0.782614
ENSG00000060069;ENSG00000178342	CTDP1;KCNG2	chr18	77446377	77646377	3.81e-09	rs117472063	77546377	0.902853	0.000843	rs75159070	77505012	0.465	1.73e-06	0.471	0.471	1	SALL3	76740275	0.806102	0.541256
ENSG00000120159	CAAP1	chr9	26658212	26858212	6.63e-09	rs62542114	26758212	0.9042	3.02e-06	rs73431838	26849496	0.466	7.07e-06	0.472	0.472	1	C9orf72	27573448	0.815236	0.443064
ENSG00000128610;ENSG00000081803	FEZF1;CADPS2	chr7	121843642	122043642	2.69e-08	rs111662975	121943642	1.06524	8.05e-07	rs138867054	122012842	0.462	0.000527	0.472	0.472	1	WNT16	120969057	0.974585	0.782614
ENSG00000142599	RERE	chr1	8419743	8619743	3.35e-09	rs111803733	8519743	0.919151	0.0008234	rs78993101	8493545	0.468	7.58e-05	0.475	0.475	1	PER3	7844763	0.67498	0.607537
ENSG00000120733;ENSG00000132563;ENSG00000120738;ENSG00000120705;ENSG00000113013	KDM3B;REEP2;EGR1;ETF1;HSPA9	chr5	137693946	137893946	5.58e-11	rs114318690	137793946	0.838364	0.0001472	rs145236749	137827086	0.468	4.86e-05	0.475	0.475	1	SPOCK1	136835037	0.958909	0.992756
ENSG00000101442;ENSG00000101445;ENSG00000101447	ACTR5;PPP1R16B;FAM83D	chr20	37386333	37586333	1.78e-11	rs79074988	37486333	1.11216	0.0005962	rs1138780	37540914	0.471	4.12e-05	0.477	0.477	1	LBP	36974759	0.511574	0.42281
ENSG00000118689	FOXO3	chr6	108933813	109133813	2.53e-08	rs111435384	109033813	0.89467	9.68e-05	rs117035577	109096953	0.476	1.25e-11	0.478	0.478	1	CD164	109703647	0.669834	0.731386
ENSG00000171385	KCND3	chr1	112384693	112584693	2.11e-08	rs182003661	112484693	0.813749	0.0002479	rs78478538	112474820	0.472	0.000127	0.48	0.48	1	SLC16A1	113498975	1.01428	0.103836
ENSG00000142599	RERE	chr1	8419743	8619743	3.35e-09	rs111803733	8519743	0.919151	0.0008234	rs115351563	8565420	0.473	0.000653	0.483	0.483	1	ERRFI1	8086368	0.433375	0.938421
ENSG00000157613;ENSG00000149091	CREB3L1;DGKZ	chr11	46173454	46373454	3.53e-11	rs28668543	46273454	0.924967	0.0004542	rs34839793	46302161	0.476	0.000612	0.485	0.485	1	F2	46740730	0.467276	0.598503
ENSG00000157613;ENSG00000149091;ENSG00000110492;ENSG00000180720;ENSG00000110497	CREB3L1;DGKZ;MDK;CHRM4;AMBRA1	chr11	46282260	46482260	7.68e-10	rs138791176	46382260	0.830027	0.0007321	rs34839793	46302161	0.476	0.000612	0.485	0.485	1	F2	46740730	0.35847	0.598503
ENSG00000118689	FOXO3	chr6	108933813	109133813	2.53e-08	rs111435384	109033813	0.89467	9.68e-05	rs117035577	109096953	0.476	0.000522	0.485	0.485	1	SEC63	108279393	0.75442	0.147285
ENSG00000214595	EML6	chr2	54997151	55197151	3.53e-11	chr2_55097151_D	55097151	1.17	0.0002169	rs2116440	55037697	0.48	0.000737	0.49	0.49	1	RTN4	55237585	0.140434	0.762401
ENSG00000134259	NGF	chr1	115707120	115907120	4.09e-08	rs72699533	115807120	1.11472	0.0001193	rs13376117	115776600	0.481	0.000375	0.49	0.49	1	MAB21L3	116654376	0.847256	0.559971
ENSG00000100207;ENSG00000235568	TCF20;NFAM1	chr22	42607668	42807668	1.79e-11	rs117749645	42707668	0.825144	0.0003313	rs142813206	42702310	0.707	0.000337	0.708	0.493	1	CYB5R3	43042995	0.335327	0.0788648
ENSG00000124143;ENSG00000101438;ENSG00000101442	ARHGAP40;SLC32A1;ACTR5	chr20	37221029	37421029	1.15e-11	rs80213762	37321029	0.85942	0.0001396	rs138126051	37284153	0.487	0.000278	0.495	0.495	1	ACTR5	37377085	0.056056	0.813075
ENSG00000196236;ENSG00000100387;ENSG00000100393	XPNPEP3;RBX1;EP300	chr22	41337796	41537796	7.43e-10	rs117234572	41437796	0.787333	3.14e-06	rs111736209	41351180	0.491	2.35e-05	0.496	0.496	1	SREBF2	42229109	0.791313	0.307556
ENSG00000166881;ENSG00000166886;ENSG00000166888;ENSG00000123384;ENSG00000182379;ENSG00000182199;ENSG00000185633;ENSG00000185482;ENSG00000179912;ENSG00000258830	TMEM194A;NAB2;STAT6;LRP1;NXPH4;SHMT2;NDUFA4L2;STAC3;R3HDM2;RP11-123K3.4	chr12	57447749	57647749	1.02e-10	rs34237922	57547749	1.28672	2.05e-06	rs76522381	57499698	0.492	4.49e-07	0.496	0.496	1	APOF	56756607	0.791142	0.748585
ENSG00000139547;ENSG00000166856;ENSG00000268162;ENSG00000166860;ENSG00000166863;ENSG00000166866;ENSG00000166881;ENSG00000166886;ENSG00000166888;ENSG00000123384	RDH16;GPR182;HBCBP;ZBTB39;TAC3;MYO1A;TMEM194A;NAB2;STAT6;LRP1	chr12	57331250	57531250	6.79e-10	rs141346283	57431250	1.19961	0.0005533	rs76522381	57499698	0.492	0.000108	0.499	0.499	1	AGAP2	58135940	0.70469	0.422553
ENSG00000166881;ENSG00000166886;ENSG00000166888;ENSG00000123384;ENSG00000182379;ENSG00000182199;ENSG00000185633;ENSG00000185482;ENSG00000179912;ENSG00000258830	TMEM194A;NAB2;STAT6;LRP1;NXPH4;SHMT2;NDUFA4L2;STAC3;R3HDM2;RP11-123K3.4	chr12	57447749	57647749	1.02e-10	rs34237922	57547749	1.28672	2.05e-06	rs76522381	57499698	0.492	0.000108	0.499	0.499	1	AGAP2	58135940	0.588191	0.422553
ENSG00000139547;ENSG00000166856;ENSG00000268162;ENSG00000166860;ENSG00000166863;ENSG00000166866;ENSG00000166881;ENSG00000166886;ENSG00000166888;ENSG00000123384	RDH16;GPR182;HBCBP;ZBTB39;TAC3;MYO1A;TMEM194A;NAB2;STAT6;LRP1	chr12	57331250	57531250	6.79e-10	rs141346283	57431250	1.19961	0.0005533	rs76522381	57499698	0.492	0.000962	0.501	0.501	1	RNF41	56615693	0.815557	0.161443
ENSG00000139547;ENSG00000166856;ENSG00000268162;ENSG00000166860;ENSG00000166863;ENSG00000166866;ENSG00000166881;ENSG00000166886;ENSG00000166888;ENSG00000123384	RDH16;GPR182;HBCBP;ZBTB39;TAC3;MYO1A;TMEM194A;NAB2;STAT6;LRP1	chr12	57331250	57531250	6.79e-10	rs141346283	57431250	1.19961	0.0005533	rs76522381	57499698	0.492	0.000766	0.501	0.501	1	RAB5B	56367795	1.06346	0.229466
ENSG00000139547;ENSG00000166856;ENSG00000268162;ENSG00000166860;ENSG00000166863;ENSG00000166866;ENSG00000166881;ENSG00000166886;ENSG00000166888;ENSG00000123384	RDH16;GPR182;HBCBP;ZBTB39;TAC3;MYO1A;TMEM194A;NAB2;STAT6;LRP1	chr12	57331250	57531250	6.79e-10	rs141346283	57431250	1.19961	0.0005533	rs76522381	57499698	0.492	0.000588	0.501	0.501	1	CYP27B1	58161034	0.729784	0.956765
ENSG00000166881;ENSG00000166886;ENSG00000166888;ENSG00000123384;ENSG00000182379;ENSG00000182199;ENSG00000185633;ENSG00000185482;ENSG00000179912;ENSG00000258830	TMEM194A;NAB2;STAT6;LRP1;NXPH4;SHMT2;NDUFA4L2;STAC3;R3HDM2;RP11-123K3.4	chr12	57447749	57647749	1.02e-10	rs34237922	57547749	1.28672	2.05e-06	rs76522381	57499698	0.492	0.000588	0.501	0.501	1	CYP27B1	58161034	0.613285	0.956765
ENSG00000166881;ENSG00000166886;ENSG00000166888;ENSG00000123384;ENSG00000182379;ENSG00000182199;ENSG00000185633;ENSG00000185482;ENSG00000179912;ENSG00000258830	TMEM194A;NAB2;STAT6;LRP1;NXPH4;SHMT2;NDUFA4L2;STAC3;R3HDM2;RP11-123K3.4	chr12	57447749	57647749	1.02e-10	rs34237922	57547749	1.28672	2.05e-06	rs76522381	57499698	0.492	0.000962	0.501	0.501	1	RNF41	56615693	0.932056	0.161443
ENSG00000138311	ZNF365	chr10	64201873	64401873	2.19e-09	rs80028601	64301873	1.09024	0.0004724	rs117550108	64373494	0.449	0.00017	0.458	0.501	1	ADO	64564516	0.262643	0.000169061
ENSG00000214595	EML6	chr2	54997151	55197151	3.53e-11	chr2_55097151_D	55097151	1.17	0.0002169	rs201199374	55135110	0.32	0.000362	0.338	0.502	1	CLHC1	55459449	0.362298	0.551869
		chr5	151841138	152041138	8.38e-09	rs17550287	151941138	0.87739	3.14e-07	rs186476411	151928880	0.496	9.8e-05	0.502	0.502	1	FAT2	150948505	0.992633	0.7127
ENSG00000139547;ENSG00000166856;ENSG00000268162;ENSG00000166860;ENSG00000166863;ENSG00000166866;ENSG00000166881;ENSG00000166886;ENSG00000166888;ENSG00000123384	RDH16;GPR182;HBCBP;ZBTB39;TAC3;MYO1A;TMEM194A;NAB2;STAT6;LRP1	chr12	57331250	57531250	6.79e-10	rs141346283	57431250	1.19961	0.0005533	rs11172093	57469954	0.504	7.66e-12	0.506	0.506	1	NDUFA4L2	57634475	0.203225	0.266404
ENSG00000166881;ENSG00000166886;ENSG00000166888;ENSG00000123384;ENSG00000182379;ENSG00000182199;ENSG00000185633;ENSG00000185482;ENSG00000179912;ENSG00000258830	TMEM194A;NAB2;STAT6;LRP1;NXPH4;SHMT2;NDUFA4L2;STAC3;R3HDM2;RP11-123K3.4	chr12	57447749	57647749	1.02e-10	rs34237922	57547749	1.28672	2.05e-06	rs11172093	57469954	0.504	7.66e-12	0.506	0.506	1	NDUFA4L2	57634475	0.086726	0.266404
ENSG00000120903;ENSG00000120915;ENSG00000120885;ENSG00000168077	CHRNA2;EPHX2;CLU;SCARA3	chr8	27326057	27526057	1.78e-08	rs75560813	27426057	1.15039	0.000138	rs182833579	27469536	0.498	0.000735	0.507	0.507	1	STMN4	27115903	0.310154	0.970988
ENSG00000139547;ENSG00000166856;ENSG00000268162;ENSG00000166860;ENSG00000166863;ENSG00000166866;ENSG00000166881;ENSG00000166886;ENSG00000166888;ENSG00000123384	RDH16;GPR182;HBCBP;ZBTB39;TAC3;MYO1A;TMEM194A;NAB2;STAT6;LRP1	chr12	57331250	57531250	6.79e-10	rs141346283	57431250	1.19961	0.0005533	rs11172093	57469954	0.504	5.15e-06	0.509	0.509	1	LRP1	57522282	0.091032	0.777818
ENSG00000166881;ENSG00000166886;ENSG00000166888;ENSG00000123384;ENSG00000182379;ENSG00000182199;ENSG00000185633;ENSG00000185482;ENSG00000179912;ENSG00000258830	TMEM194A;NAB2;STAT6;LRP1;NXPH4;SHMT2;NDUFA4L2;STAC3;R3HDM2;RP11-123K3.4	chr12	57447749	57647749	1.02e-10	rs34237922	57547749	1.28672	2.05e-06	rs11172093	57469954	0.504	5.15e-06	0.509	0.509	1	LRP1	57522282	0.025467	0.777818
ENSG00000198010	DLGAP2	chr8	1259081	1459081	1.16e-08	rs139612322	1359081	1.23541	1.13e-05	rs139051369	1395802	0.504	0.000374	0.512	0.512	1	DLGAP2	1449532	0.090451	0.625715
ENSG00000139547;ENSG00000166856;ENSG00000268162;ENSG00000166860;ENSG00000166863;ENSG00000166866;ENSG00000166881;ENSG00000166886;ENSG00000166888;ENSG00000123384	RDH16;GPR182;HBCBP;ZBTB39;TAC3;MYO1A;TMEM194A;NAB2;STAT6;LRP1	chr12	57331250	57531250	6.79e-10	rs141346283	57431250	1.19961	0.0005533	rs11172093	57469954	0.504	0.000879	0.513	0.513	1	NABP2	56618109	0.813141	0.122245
ENSG00000166881;ENSG00000166886;ENSG00000166888;ENSG00000123384;ENSG00000182379;ENSG00000182199;ENSG00000185633;ENSG00000185482;ENSG00000179912;ENSG00000258830	TMEM194A;NAB2;STAT6;LRP1;NXPH4;SHMT2;NDUFA4L2;STAC3;R3HDM2;RP11-123K3.4	chr12	57447749	57647749	1.02e-10	rs34237922	57547749	1.28672	2.05e-06	rs11172093	57469954	0.504	0.000879	0.513	0.513	1	NABP2	56618109	0.92964	0.122245
		chr1	73742245	73942245	7.87e-10	rs115039576	73842245	1.13349	0.0009395	rs55736044	73823322	0.504	0.000914	0.513	0.513	1	FPGT	74663896	0.821651	0.705814
ENSG00000090273;ENSG00000175707;ENSG00000253368;ENSG00000158246;ENSG00000090020	NUDC;C1orf172;TRNP1;FAM46B;SLC9A1	chr1	27265193	27465193	9.76e-09	rs147818803	27365193	1.25294	0.0009983	rs76067547	27437834	0.508	3.48e-05	0.514	0.514	1	UBXN11	26644756	0.720437	0.273269
ENSG00000090273;ENSG00000175707;ENSG00000253368;ENSG00000158246;ENSG00000090020	NUDC;C1orf172;TRNP1;FAM46B;SLC9A1	chr1	27265193	27465193	9.76e-09	rs147818803	27365193	1.25294	0.0009983	rs76067547	27437834	0.508	0.000115	0.515	0.515	1	NUDC	27248217	0.116976	0.967666
ENSG00000090273;ENSG00000175707;ENSG00000253368;ENSG00000158246;ENSG00000090020	NUDC;C1orf172;TRNP1;FAM46B;SLC9A1	chr1	27265193	27465193	9.76e-09	rs147818803	27365193	1.25294	0.0009983	rs76067547	27437834	0.508	0.000129	0.515	0.515	1	WDTC1	27561007	0.195814	0.629616
ENSG00000138375;ENSG00000197756;ENSG00000115457	SMARCAL1;RPL37A;IGFBP2	chr2	217319380	217519380	9.16e-09	rs62180633	217419380	1.08297	0.0007162	rs148659188	217413215	0.509	0.000104	0.515	0.515	1	IGFBP2	217498118	0.078738	5.31e-05
ENSG00000172461	FUT9	chr6	96326665	96526665	1.78e-08	rs116918126	96426665	1.34513	1.47e-06	rs145155844	96444643	0.51	0.000157	0.517	0.517	1	MANEA	96025419	0.401246	0.24209
ENSG00000149179;ENSG00000149182;ENSG00000165912;ENSG00000134574	C11orf49;ARFGAP2;PACSIN3;DDB2	chr11	47051945	47251945	2.31e-08	rs61897783	47151945	0.831186	0.0002128	rs830085	47251199	0.229	2.54e-05	0.247	0.525	1	MTCH2	47664175	0.51223	2.03e-05
ENSG00000163935;ENSG00000272305;ENSG00000163933	SFMBT1;RP11-894J14.5;RFT1	chr3	52950748	53150748	1.72e-09	rs77432708	53050748	1.14912	0.0001546	rs115947446	53134079	0.283	2.75e-05	0.298	0.525	1	ACTR8	53916229	0.865481	0.0651975
ENSG00000163531;ENSG00000184144;ENSG00000174529;ENSG00000117222	NFASC;CNTN2;TMEM81;RBBP5	chr1	204868787	205068787	5.02e-10	rs6702469	204968787	0.94847	9.11e-06	rs12087308	205022207	0.466	0.000251	0.474	0.529	1	KLHDC8A	205326039	0.357252	0.772135
ENSG00000070366;ENSG00000167720;ENSG00000167721;ENSG00000141258;ENSG00000070444;ENSG00000127804;ENSG00000205821	SMG6;SRR;TSR1;SGSM2;MNT;METTL16;AC006435.1	chr17	2156227	2356227	3.39e-08	rs189291173	2256227	0.94582	8.58e-05	rs146481815	2312919	0.524	0.000122	0.53	0.53	1	SERPINF1	1665253	0.590974	0.1168
ENSG00000139726;ENSG00000130783;ENSG00000130787;ENSG00000139722;ENSG00000150967	DENR;CCDC62;HIP1R;VPS37B;ABCB9	chr12	123218455	123418455	9.38e-09	rs146459385	123318455	1.09713	0.0005853	rs201440061	123308188	0.531	8.31e-07	0.534	0.534	1	SBNO1	123834988	0.516533	0.506921
ENSG00000155511	GRIA1	chr5	152734863	152934863	1.71e-10	rs144931740	152834863	1.13417	1.76e-05	rs143155359	152914001	0.529	4.05e-05	0.534	0.534	1	HAND1	153857824	1.02296	0.474668
ENSG00000157613;ENSG00000149091	CREB3L1;DGKZ	chr11	46173454	46373454	3.53e-11	rs28668543	46273454	0.924967	0.0004542	rs72908015	46189443	0.387	1.86e-06	0.394	0.536	1	ARHGAP1	46722149	0.448695	0.738547
ENSG00000139726;ENSG00000130783;ENSG00000130787;ENSG00000139722;ENSG00000150967	DENR;CCDC62;HIP1R;VPS37B;ABCB9	chr12	123218455	123418455	9.38e-09	rs146459385	123318455	1.09713	0.0005853	rs201440061	123308188	0.531	0.000285	0.537	0.537	1	DIABLO	122712081	0.606374	0.322591
ENSG00000167077;ENSG00000100147;ENSG00000198911;ENSG00000234965;ENSG00000159958;ENSG00000100162	MEI1;CCDC134;SREBF2;SHISA8;TNFRSF13C;CENPM	chr22	42148289	42348289	4.35e-08	rs80094991	42248289	0.865284	1.07e-06	rs116853696	42318068	0.535	0.000959	0.542	0.542	1	RBX1	41347363	0.900926	0.000334491
ENSG00000198911;ENSG00000234965;ENSG00000159958;ENSG00000100162;ENSG00000100167;ENSG00000183066;ENSG00000198951;ENSG00000177096;ENSG00000183172;ENSG00000184983	SREBF2;SHISA8;TNFRSF13C;CENPM;SEPT3;WBP2NL;NAGA;FAM109B;SMDT1;NDUFA6	chr22	42286534	42486534	7.85e-11	rs148140943	42386534	0.92284	0.0008001	rs116853696	42318068	0.535	0.000959	0.542	0.542	1	RBX1	41347363	1.03917	0.000334491
ENSG00000165238;ENSG00000204352	WNK2;C9orf129	chr9	96006521	96206521	3.69e-09	rs71496439	96106521	1.07369	8.35e-05	rs185711338	96168701	0.539	1.58e-05	0.543	0.543	1	ZNF169	97021593	0.915072	0.845959
		chr2	229188849	229388849	3.87e-08	rs140987748	229288849	0.937163	8.84e-08	rs1863070	229269185	0.259	5.08e-05	0.277	0.55	1	AGFG1	228336878	0.951971	0.393701
ENSG00000077150;ENSG00000059915;ENSG00000107872;ENSG00000107874;ENSG00000120055;ENSG00000138111;ENSG00000138107;ENSG00000107882	NFKB2;PSD;FBXL15;CUEDC2;C10orf95;TMEM180;ACTR1A;SUFU	chr10	104161986	104361986	2.92e-09	rs189346969	104261986	1.22507	4.17e-05	rs78170991	104196050	0.546	0.000287	0.551	0.551	1	AS3MT	104629273	0.367287	0.438494
ENSG00000174437;ENSG00000196510	ATP2A2;ANAPC7	chr12	110661075	110861075	4.46e-08	rs118088931	110761075	1.09713	4.69e-05	rs184188887	110809758	0.551	0.000184	0.556	0.556	1	GPN3	110906071	0.144996	0.295324
ENSG00000163964;ENSG00000180370;ENSG00000119231	PIGX;PAK2;SENP5	chr3	196445658	196645658	2.44e-10	rs4916560	196545658	0.889055	0.0003011	rs11926957	196575060	0.614	0.000437	0.618	0.558	1	NCBP2	196669468	0.12381	0.601883
ENSG00000149179;ENSG00000149182;ENSG00000165912;ENSG00000134574;ENSG00000134575;ENSG00000025434;ENSG00000110514;ENSG00000134571;ENSG00000066336	C11orf49;ARFGAP2;PACSIN3;DDB2;ACP2;NR1H3;MADD;MYBPC3;SPI1	chr11	47183415	47383415	1.12e-08	rs41275186	47283415	0.90041	0.0005218	rs326218	47302120	0.552	0.000826	0.559	0.559	1	C11orf49	46958298	0.325117	0.743459
ENSG00000148842;ENSG00000076685	CNNM2;NT5C2	chr10	104756100	104956100	1.79e-16	rs77593808	104856100	1.21082	1.55e-05	rs186518384	104953065	0.556	0.000658	0.562	0.562	1	TMEM180	104221152	0.634948	0.533733
ENSG00000076685;ENSG00000235376;ENSG00000148798;ENSG00000156374	NT5C2;RPEL1;INA;PCGF6	chr10	104922649	105122649	1.88e-14	rs188911457	105022649	1.26783	7.29e-05	rs186518384	104953065	0.556	0.000658	0.562	0.562	1	TMEM180	104221152	0.801497	0.533733
ENSG00000103740;ENSG00000140403;ENSG00000140395;ENSG00000166426	ACSBG1;DNAJA4;WDR61;CRABP1	chr15	78515347	78715347	4.18e-08	rs74409536	78615347	1.09747	9.06e-05	rs141892018	78607790	0.572	2.1e-05	0.575	0.564	1	DNAJA4	78556428	0.058919	0.782307
ENSG00000128918;ENSG00000166035	ALDH1A2;LIPC	chr15	58638075	58838075	2.83e-08	rs694949	58738075	0.931558	6.28e-05	rs113194763	58773939	0.394	0.000113	0.405	0.566	1	FAM81A	59730372	0.992297	0.525387
ENSG00000146013;ENSG00000158402;ENSG00000120709;ENSG00000120733	GFRA3;CDC25C;FAM53C;KDM3B	chr5	137573167	137773167	3e-09	rs3756766	137673167	0.935104	2.19e-08	rs62381803	137613122	0.998	0.000177	0.998	0.57	1	KLHL3	137071779	0.601388	0.566441
ENSG00000163531;ENSG00000184144;ENSG00000174529;ENSG00000117222	NFASC;CNTN2;TMEM81;RBBP5	chr1	204868787	205068787	5.02e-10	rs6702469	204968787	0.94847	9.11e-06	rs6668272	204885484	0.565	0.000316	0.57	0.57	1	TMCC2	205197304	0.228517	0.878094
ENSG00000110497;ENSG00000180423;ENSG00000175224;ENSG00000175220;ENSG00000175213;ENSG00000180210	AMBRA1;HARBI1;ATG13;ARHGAP1;ZNF408;F2	chr11	46562117	46762117	4.99e-09	rs61884272	46662117	0.886297	7.36e-05	rs183668875	46697239	0.564	4.33e-06	0.567	0.58	1	MDK	46403226	0.258891	0.426584
ENSG00000134200;ENSG00000134198	TSHB;TSPAN2	chr1	115553165	115753165	1.82e-08	rs6667796	115653165	1.07789	0.0009839	rs12566447	115690581	0.576	0.000616	0.581	0.581	1	BCAS2	115124260	0.528905	0.0291525
ENSG00000203685;ENSG00000143772	C1orf95;ITPKB	chr1	226689531	226889531	3.29e-08	rs138509468	226789531	1.18625	0.0009582	rs149821699	226728465	0.577	0.000591	0.582	0.582	1	ACBD3	226374431	0.4151	0.805096
ENSG00000110497;ENSG00000180423;ENSG00000175224;ENSG00000175220;ENSG00000175213;ENSG00000180210	AMBRA1;HARBI1;ATG13;ARHGAP1;ZNF408;F2	chr11	46562117	46762117	4.99e-09	rs61884272	46662117	0.886297	7.36e-05	rs183668875	46697239	0.564	0.000925	0.57	0.583	1	SPI1	47400127	0.73801	0.762522
ENSG00000140600	SH3GL3	chr15	84056773	84256773	4.78e-09	rs147173821	84156773	1.11127	7.46e-05	rs138911101	84101204	0.597	3.58e-05	0.6	0.585	1	ZSCAN2	85144249	0.987476	0.867683
ENSG00000056972;ENSG00000010810	TRAF3IP2;FYN	chr6	111838325	112038325	2.11e-08	rs140933943	111938325	0.94054	8.57e-05	rs146690718	111866883	0.581	4.28e-05	0.585	0.585	1	REV3L	111804414	0.133911	0.0356361
ENSG00000056972;ENSG00000010810	TRAF3IP2;FYN	chr6	111838325	112038325	2.11e-08	rs140933943	111938325	0.94054	8.57e-05	rs146690718	111866883	0.581	6.66e-05	0.585	0.585	1	AMD1	111195973	0.742352	0.356667
ENSG00000096872;ENSG00000120156	IFT74;TEK	chr9	27035718	27235718	9.14e-09	rs62544595	27135718	0.89351	1.77e-05	rs10812520	27047246	0.582	0.000956	0.587	0.587	1	LRRC19	27005691	0.130027	0.432447
ENSG00000166118;ENSG00000080854	SPATA19;IGSF9B	chr11	133663753	133863753	1.05e-12	rs190974239	133763753	1.149	0.0005788	rs10750547	133729249	0.585	0.000487	0.59	0.59	1	NCAPD3	134093885	0.330132	0.0764654
ENSG00000070366;ENSG00000167720;ENSG00000167721;ENSG00000141258	SMG6;SRR;TSR1;SGSM2	chr17	2050061	2250061	1.48e-08	rs186177712	2150061	1.23355	0.0004596	rs4362428	2090341	0.812	0.000666	0.812	0.595	1	OVCA2	1945327	0.204734	0.778036
ENSG00000127663;ENSG00000105426	KDM4B;PTPRS	chr19	5076498	5276498	1.4e-08	rs149160721	5176498	1.1557	9.63e-05	rs147509491	5096589	0.593	0.000724	0.598	0.598	1	DPP9	4723875	0.452623	0.738541
ENSG00000114904;ENSG00000055957;ENSG00000162267;ENSG00000055955;ENSG00000243696;ENSG00000272573;ENSG00000248592;ENSG00000213533;ENSG00000163935	NEK4;ITIH1;ITIH3;ITIH4;RP5-966M1.6;MUSTN1;TMEM110-MUSTN1;TMEM110;SFMBT1	chr3	52793343	52993343	2.04e-10	rs6765170	52893343	1.18982	2.94e-06	rs114402966	52914680	0.594	0.000143	0.598	0.598	1	RFT1	53164478	0.271135	0.882863
ENSG00000157613;ENSG00000149091	CREB3L1;DGKZ	chr11	46173454	46373454	3.53e-11	rs28668543	46273454	0.924967	0.0004542	rs12284298	46302636	0.609	0.000202	0.612	0.612	1	MAPK8IP1	45907202	0.366252	0.02478
ENSG00000157613;ENSG00000149091;ENSG00000110492;ENSG00000180720;ENSG00000110497	CREB3L1;DGKZ;MDK;CHRM4;AMBRA1	chr11	46282260	46482260	7.68e-10	rs138791176	46382260	0.830027	0.0007321	rs12284298	46302636	0.609	0.000202	0.612	0.612	1	MAPK8IP1	45907202	0.475058	0.02478
ENSG00000174437;ENSG00000196510	ATP2A2;ANAPC7	chr12	110661075	110861075	4.46e-08	rs118088931	110761075	1.09713	4.69e-05	rs78430096	110792479	0.428	0.000261	0.438	0.614	1	RAD9B	110940044	0.178969	0.560365
ENSG00000184903	IMMP2L	chr7	111080444	111280444	1.28e-09	rs2529484	111180444	1.07326	1.7e-10	rs34487597	111246334	0.61	0.000414	0.614	0.614	1	IFRD1	112090483	0.910039	0.691139
ENSG00000065413	ANKRD44	chr2	198046381	198246381	4.39e-09	rs2043016	198146381	0.940168	1.57e-08	rs115432784	198056501	0.611	6.13e-05	0.614	0.614	1	PGAP1	197791455	0.354926	0.789799
ENSG00000138375;ENSG00000197756;ENSG00000115457	SMARCAL1;RPL37A;IGFBP2	chr2	217319380	217519380	9.16e-09	rs62180633	217419380	1.08297	0.0007162	rs13392817	217410961	0.487	0.00037	0.495	0.614	1	IGFBP5	217560248	0.140868	0.314309
ENSG00000174437;ENSG00000196510	ATP2A2;ANAPC7	chr12	110661075	110861075	4.46e-08	rs118088931	110761075	1.09713	4.69e-05	rs78430096	110792479	0.428	0.000978	0.441	0.617	1	GIT2	110434101	0.326974	0.964741
ENSG00000156395	SORCS3	chr10	106543102	106743102	4.6e-08	rs72815677	106643102	0.86936	3.14e-05	rs191441036	106735591	0.578	6.79e-07	0.581	0.619	1	OBFC1	105677963	0.965139	0.0242749
ENSG00000184811;ENSG00000108953;ENSG00000167193;ENSG00000197879	TUSC5;YWHAE;CRK;MYO1C	chr17	1180064	1380064	1.04e-08	rs16945579	1280064	0.91778	0.0007695	rs139234524	1218431	0.618	5.34e-06	0.62	0.62	1	FAM57A	635652	0.644412	0.82478
ENSG00000060069;ENSG00000178342	CTDP1;KCNG2	chr18	77446377	77646377	3.81e-09	rs117472063	77546377	0.902853	0.000843	rs72618580	77498826	0.617	0.000436	0.62	0.62	1	KCNG2	77623668	0.077291	0.855946
ENSG00000120705;ENSG00000113013;ENSG00000044115	ETF1;HSPA9;CTNNA1	chr5	137839614	138039614	4.28e-08	rs114071084	137939614	0.88135	0.0009912	rs114916656	138007526	0.372	0.000469	0.387	0.626	1	KLHL3	137071779	0.867835	0.566441
ENSG00000115468;ENSG00000204120;ENSG00000115474;ENSG00000182600;ENSG00000066248	EFHD1;GIGYF2;KCNJ13;C2orf82;NGEF	chr2	233546728	233746728	2.59e-11	rs283483	233646728	0.894398	0.0001374	rs115387410	233562539	0.623	4.44e-05	0.626	0.626	1	NPPC	232791113	0.855615	0.174526
ENSG00000196141	SPATS2L	chr2	201037988	201237988	6.59e-14	rs66473269	201137988	1.16241	6.35e-06	rs12992100	201133169	0.628	0.000635	0.631	0.631	1	PPIL3	201753992	0.616004	0.0026227
ENSG00000196236;ENSG00000100387;ENSG00000100393	XPNPEP3;RBX1;EP300	chr22	41337796	41537796	7.43e-10	rs117234572	41437796	0.787333	3.14e-06	rs180919789	41382999	0.639	1.01e-05	0.64	0.64	1	POLR3H	41940476	0.50268	0.50083
ENSG00000164087;ENSG00000023330;ENSG00000239732;ENSG00000173366;ENSG00000247596;ENSG00000164088;ENSG00000164091;ENSG00000168237;ENSG00000114841	POC1A;ALAS1;TLR9;TLR9;TWF2;PPM1M;WDR82;GLYCTK;DNAH1	chr3	52165321	52365321	2.25e-09	rs115585422	52265321	0.878974	9.33e-05	rs115847109	52358654	0.674	0.000334	0.676	0.641	1	TLR9	52260179	0.005142	0.585837
ENSG00000164088;ENSG00000164091;ENSG00000168237;ENSG00000114841;ENSG00000163930;ENSG00000010318;ENSG00000010319	PPM1M;WDR82;GLYCTK;DNAH1;BAP1;PHF7;SEMA3G	chr3	52277021	52477021	5.69e-11	rs190518499	52377021	0.795406	0.0004265	rs115847109	52358654	0.674	0.000334	0.676	0.641	1	TLR9	52260179	0.116842	0.585837
ENSG00000107249	GLIS3	chr9	3891777	4091777	2.2e-08	rs150247841	3991777	0.81318	1.81e-05	rs76659862	4053228	0.639	0.000765	0.642	0.642	1	RFX3	3525983	0.465794	0.287881
ENSG00000139547;ENSG00000166856;ENSG00000268162;ENSG00000166860;ENSG00000166863;ENSG00000166866;ENSG00000166881;ENSG00000166886;ENSG00000166888;ENSG00000123384	RDH16;GPR182;HBCBP;ZBTB39;TAC3;MYO1A;TMEM194A;NAB2;STAT6;LRP1	chr12	57331250	57531250	6.79e-10	rs141346283	57431250	1.19961	0.0005533	rs76522381	57499698	0.492	0.000699	0.501	0.643	1	MBD6	57916527	0.485277	0.640449
ENSG00000166881;ENSG00000166886;ENSG00000166888;ENSG00000123384;ENSG00000182379;ENSG00000182199;ENSG00000185633;ENSG00000185482;ENSG00000179912;ENSG00000258830	TMEM194A;NAB2;STAT6;LRP1;NXPH4;SHMT2;NDUFA4L2;STAC3;R3HDM2;RP11-123K3.4	chr12	57447749	57647749	1.02e-10	rs34237922	57547749	1.28672	2.05e-06	rs76522381	57499698	0.492	0.000699	0.501	0.643	1	MBD6	57916527	0.368778	0.640449
ENSG00000155511	GRIA1	chr5	152734863	152934863	1.71e-10	rs144931740	152834863	1.13417	1.76e-05	rs75122639	152743497	0.175	2.64e-08	0.188	0.645	1	GRIA1	152870106	0.035243	0.824167
ENSG00000165495	PKNOX2	chr11	125032921	125232921	2.02e-08	rs118013503	125132921	0.81571	0.0006663	rs74529707	125080683	0.644	4.59e-07	0.646	0.646	1	PATE1	125616188	0.483267	0.290093
ENSG00000273079	GRIN2B	chr12	13773015	13973015	5.34e-09	rs71457199	13873015	0.84493	0.0005471	rs17833902	13933968	0.643	0.000967	0.647	0.647	1	PLBD1	14721283	0.848268	0.0875077
ENSG00000203685;ENSG00000143772	C1orf95;ITPKB	chr1	226689531	226889531	3.29e-08	rs138509468	226789531	1.18625	0.0009582	rs10799363	226815096	0.645	0.00042	0.647	0.647	1	SRP9	225965531	0.824	0.92835
ENSG00000203685;ENSG00000143772	C1orf95;ITPKB	chr1	226689531	226889531	3.29e-08	rs138509468	226789531	1.18625	0.0009582	rs10799363	226815096	0.645	9.13e-05	0.647	0.647	1	EPHX1	226013055	0.776476	0.00154035
ENSG00000169876;ENSG00000169871;ENSG00000106366;ENSG00000106367;ENSG00000128564;ENSG00000167011;ENSG00000106384;ENSG00000106397;ENSG00000106400	MUC17;TRIM56;SERPINE1;AP1S1;VGF;NAT16;MOGAT3;PLOD3;ZNHIT1	chr7	100664188	100864188	7.35e-09	rs140454943	100764188	1.14832	0.0001307	rs182784260	100668718	0.646	6.48e-05	0.648	0.648	1	SRRT	100472748	0.29144	0.99721
ENSG00000162426;ENSG00000142599	SLC45A1;RERE	chr1	8287069	8487069	7.09e-12	rs116024147	8387069	1.18946	0.0001384	rs10779700	8325842	0.646	0.000548	0.649	0.649	1	CA6	9005942	0.618873	0.735352
ENSG00000169876;ENSG00000169871;ENSG00000106366;ENSG00000106367;ENSG00000128564;ENSG00000167011;ENSG00000106384;ENSG00000106397;ENSG00000106400	MUC17;TRIM56;SERPINE1;AP1S1;VGF;NAT16;MOGAT3;PLOD3;ZNHIT1	chr7	100664188	100864188	7.35e-09	rs140454943	100764188	1.14832	0.0001307	rs182784260	100668718	0.646	0.000695	0.649	0.649	1	PPP1R35	100034188	0.73	0.650376
ENSG00000140600;ENSG00000156218	SH3GL3;ADAMTSL3	chr15	84160542	84360542	4.3e-10	rs141308780	84260542	0.76292	2.82e-06	rs72761814	84316264	0.649	0.000338	0.652	0.652	1	BNC1	83953466	0.307076	0.900028
ENSG00000107882;ENSG00000171206;ENSG00000138175;ENSG00000156398;ENSG00000166272	SUFU;TRIM8;ARL3;SFXN2;WBP1L	chr10	104315690	104515690	7.58e-09	rs75950986	104415690	1.14294	0.0008231	rs117714998	104440062	0.636	0.000245	0.639	0.656	1	NPM3	103543170	0.87252	0.105064
ENSG00000107249	GLIS3	chr9	3891777	4091777	2.2e-08	rs150247841	3991777	0.81318	1.81e-05	rs139479120	3997076	0.659	2.99e-06	0.66	0.66	1	CDC37L1	4679566	0.687789	0.338701
ENSG00000104219;ENSG00000198791;ENSG00000155975;ENSG00000003987	ZDHHC2;CNOT7;VPS37A;MTMR7	chr8	17042316	17242316	4e-08	rs17587134	17142316	1.1293	0.0005476	rs139403191	17236225	0.66	3.21e-11	0.66	0.66	1	ASAH1	17942477	0.800161	0.565581
ENSG00000104219;ENSG00000198791;ENSG00000155975;ENSG00000003987	ZDHHC2;CNOT7;VPS37A;MTMR7	chr8	17042316	17242316	4e-08	rs17587134	17142316	1.1293	0.0005476	rs139403191	17236225	0.66	0.000213	0.662	0.662	1	FGL1	17753047	0.610731	0.0682202
ENSG00000104219;ENSG00000198791;ENSG00000155975;ENSG00000003987	ZDHHC2;CNOT7;VPS37A;MTMR7	chr8	17042316	17242316	4e-08	rs17587134	17142316	1.1293	0.0005476	rs139403191	17236225	0.66	0.000395	0.662	0.662	1	FGF20	16859690	0.282626	0.403173
ENSG00000096872;ENSG00000120156	IFT74;TEK	chr9	27035718	27235718	9.14e-09	rs62544595	27135718	0.89351	1.77e-05	rs111964955	27176625	0.66	3.26e-05	0.662	0.662	1	C9orf72	27573448	0.43773	0.443064
ENSG00000197933;ENSG00000197044;ENSG00000177599;ENSG00000171295;ENSG00000171291;ENSG00000198429	ZNF823;ZNF441;ZNF491;ZNF440;ZNF439;ZNF69	chr19	11819620	12019620	5.36e-11	rs3095917	11919620	0.90204	1.57e-06	rs146452126	11892255	0.663	4.19e-05	0.664	0.664	1	YIPF2	11039357	0.880263	0.636803
ENSG00000198551;ENSG00000197933;ENSG00000197044	ZNF627;ZNF823;ZNF441	chr19	11694082	11894082	6.2e-10	rs187193410	11794082	1.18519	0.0001496	rs143383743	11859709	0.81	0.000202	0.81	0.665	1	MAN2B1	12777556	0.983474	0.400103
ENSG00000197933;ENSG00000197044;ENSG00000177599;ENSG00000171295;ENSG00000171291;ENSG00000198429	ZNF823;ZNF441;ZNF491;ZNF440;ZNF439;ZNF69	chr19	11819620	12019620	5.36e-11	rs3095917	11919620	0.90204	1.57e-06	rs143383743	11859709	0.81	0.000202	0.81	0.665	1	MAN2B1	12777556	0.857936	0.400103
ENSG00000151067	CACNA1C	chr12	2423298	2623298	1.92e-09	chr12_2523298_I	2523298	1.06876	2.37e-07	rs2239075	2538941	0.392	0.000635	0.406	0.67	1	CACNA1C	2162464	0.360834	0.969749
ENSG00000110497;ENSG00000180423	AMBRA1;HARBI1	chr11	46431807	46631807	4.58e-09	rs61882716	46531807	0.89146	0.0001796	rs76018124	46482959	0.668	0.000235	0.67	0.67	1	ARFGAP2	47198633	0.666826	0.187227
ENSG00000188641	DPYD	chr1	97769006	97969006	3.59e-08	rs116620462	97869006	0.81701	4.21e-06	rs7517899	97907753	0.671	0.000471	0.673	0.673	1	DPYD	98386579	0.517573	0.824625
ENSG00000146250;ENSG00000065609	PRSS35;SNAP91	chr6	84180274	84380274	3.12e-09	chr6_84280274_D	84280274	0.934911	8.57e-10	rs143021491	84279544	0.671	0.000952	0.674	0.674	1	DOPEY1	83777385	0.502889	0.989027
ENSG00000146013;ENSG00000158402;ENSG00000120709;ENSG00000120733	GFRA3;CDC25C;FAM53C;KDM3B	chr5	137573167	137773167	3e-09	rs3756766	137673167	0.935104	2.19e-08	rs76249205	137598356	0.674	0.00052	0.676	0.676	1	KDM3B	137688285	0.015118	0.655828
ENSG00000198551;ENSG00000197933;ENSG00000197044	ZNF627;ZNF823;ZNF441	chr19	11694082	11894082	6.2e-10	rs187193410	11794082	1.18519	0.0001496	rs150884081	11706437	0.678	0.000714	0.68	0.68	1	LDLR	11200038	0.594044	0.280045
ENSG00000250305	KIAA1456	chr8	12700542	12900542	2.62e-09	rs77594151	12800542	0.897449	0.0006582	rs117218366	12746831	0.296	3.68e-07	0.306	0.684	1	DLC1	13372396	0.571854	0.872115
ENSG00000165495	PKNOX2	chr11	125032921	125232921	2.02e-08	rs118013503	125132921	0.81571	0.0006663	rs79244696	125074696	0.69	0.000585	0.691	0.691	1	PUS3	125773116	0.640195	0.469679
ENSG00000127663;ENSG00000105426	KDM4B;PTPRS	chr19	5076498	5276498	1.4e-08	rs149160721	5176498	1.1557	9.63e-05	rs146950415	5208623	0.69	0.000488	0.692	0.692	1	FUT5	5870551	0.694053	0.459438
ENSG00000146250;ENSG00000065609	PRSS35;SNAP91	chr6	84180274	84380274	3.12e-09	chr6_84280274_D	84280274	0.934911	8.57e-10	rs184008900	84300159	0.691	0.000286	0.692	0.692	1	ME1	84140790	0.139484	0.961028
ENSG00000146250;ENSG00000065609	PRSS35;SNAP91	chr6	84180274	84380274	3.12e-09	chr6_84280274_D	84280274	0.934911	8.57e-10	rs184008900	84300159	0.691	1.24e-05	0.692	0.692	1	CYB5R4	84569362	0.289088	0.00547954
ENSG00000065609	SNAP91	chr6	84284971	84484971	4.62e-09	rs112668144	84384971	0.84072	0.0004716	rs184008900	84300159	0.691	1.24e-05	0.692	0.692	1	CYB5R4	84569362	0.184391	0.00547954
ENSG00000065609	SNAP91	chr6	84284971	84484971	4.62e-09	rs112668144	84384971	0.84072	0.0004716	rs184008900	84300159	0.691	0.000286	0.692	0.692	1	ME1	84140790	0.244181	0.961028
ENSG00000146250;ENSG00000065609	PRSS35;SNAP91	chr6	84180274	84380274	3.12e-09	chr6_84280274_D	84280274	0.934911	8.57e-10	rs184008900	84300159	0.691	0.000945	0.693	0.693	1	SNAP91	84419127	0.138853	0.509134
ENSG00000065609	SNAP91	chr6	84284971	84484971	4.62e-09	rs112668144	84384971	0.84072	0.0004716	rs184008900	84300159	0.691	0.000945	0.693	0.693	1	SNAP91	84419127	0.034156	0.509134
ENSG00000146250;ENSG00000065609	PRSS35;SNAP91	chr6	84180274	84380274	3.12e-09	chr6_84280274_D	84280274	0.934911	8.57e-10	rs150034149	84353259	0.664	7.25e-05	0.666	0.696	1	PGM3	83903012	0.377262	0.784687
ENSG00000100418;ENSG00000196419;ENSG00000100138;ENSG00000184208;ENSG00000167077;ENSG00000100147	DESI1;XRCC6;NHP2L1;C22orf46;MEI1;CCDC134	chr22	42012437	42212437	5.53e-09	rs140896553	42112437	1.24932	2.1e-05	rs6002488	42191540	0.697	0.000407	0.699	0.699	1	DNAJB7	41258130	0.854307	0.328662
ENSG00000167077;ENSG00000100147;ENSG00000198911;ENSG00000234965;ENSG00000159958;ENSG00000100162	MEI1;CCDC134;SREBF2;SHISA8;TNFRSF13C;CENPM	chr22	42148289	42348289	4.35e-08	rs80094991	42248289	0.865284	1.07e-06	rs6002488	42191540	0.697	0.000407	0.699	0.699	1	DNAJB7	41258130	0.990159	0.328662
ENSG00000146013;ENSG00000158402;ENSG00000120709;ENSG00000120733	GFRA3;CDC25C;FAM53C;KDM3B	chr5	137573167	137773167	3e-09	rs3756766	137673167	0.935104	2.19e-08	rs114801866	137595914	0.699	0.000811	0.701	0.701	1	SPOCK1	136835037	0.83813	0.992756
ENSG00000120705;ENSG00000113013;ENSG00000044115	ETF1;HSPA9;CTNNA1	chr5	137839614	138039614	4.28e-08	rs114071084	137939614	0.88135	0.0009912	rs41295699	137907873	0.705	0.00089	0.707	0.707	1	HSPA9	137911133	0.028481	0.74382
ENSG00000142949;ENSG00000066135	PTPRF;KDM4A	chr1	43967080	44167080	9.73e-09	rs112410202	44067080	0.905649	0.0009565	rs75785263	44025532	0.707	2.58e-06	0.708	0.708	1	B4GALT2	44444866	0.377786	0.301753
ENSG00000110497;ENSG00000180423	AMBRA1;HARBI1	chr11	46431807	46631807	4.58e-09	rs61882716	46531807	0.89146	0.0001796	rs182464262	46499178	0.712	7.6e-06	0.713	0.713	1	MDK	46403226	0.128581	0.426584
ENSG00000128918;ENSG00000166035	ALDH1A2;LIPC	chr15	58638075	58838075	2.83e-08	rs694949	58738075	0.931558	6.28e-05	rs78423831	58686540	0.654	0.000555	0.657	0.713	1	ADAM10	59042177	0.304102	0.159991
ENSG00000065609	SNAP91	chr6	84284971	84484971	4.62e-09	rs112668144	84384971	0.84072	0.0004716	rs138678065	84344745	0.715	0.000984	0.717	0.717	1	DOPEY1	83777385	0.607586	0.989027
ENSG00000138311	ZNF365	chr10	64201873	64401873	2.19e-09	rs80028601	64301873	1.09024	0.0004724	rs28559800	64261872	0.53	2.33e-08	0.533	0.722	1	EGR2	64576115	0.274242	0.13177
ENSG00000226524;ENSG00000203871;ENSG00000272514;ENSG00000213204;ENSG00000164414;ENSG00000146282;ENSG00000135336	RP1-102H19.8;C6orf164;C6ORF165;C6orf165;SLC35A1;RARS2;ORC3	chr6	88104130	88304130	3.57e-08	rs147407746	88204130	1.23788	0.0001013	rs74507171	88138218	0.891	0.000106	0.891	0.731	1	CNR1	88854993	0.650863	0.339809
ENSG00000197933;ENSG00000197044;ENSG00000177599;ENSG00000171295;ENSG00000171291;ENSG00000198429	ZNF823;ZNF441;ZNF491;ZNF440;ZNF439;ZNF69	chr19	11819620	12019620	5.36e-11	rs3095917	11919620	0.90204	1.57e-06	rs35646289	11896124	0.737	0.000344	0.738	0.738	1	ZNF627	11708235	0.211385	0.521889
ENSG00000118689	FOXO3	chr6	108933813	109133813	2.53e-08	rs111435384	109033813	0.89467	9.68e-05	rs1268135	109102901	0.666	0.00043	0.668	0.739	1	SNX3	108582168	0.451645	0.319331
ENSG00000126214;ENSG00000256500;ENSG00000126215;ENSG00000224997;ENSG00000100711;ENSG00000088808	KLC1;RP11-73M18.2;XRCC3;AL049840.1;ZFYVE21;PPP1R13B	chr14	104080393	104280393	1.14e-11	rs3212028	104180393	0.90384	1.11e-08	rs2307731	104178445	0.743	0.000499	0.744	0.744	1	EIF5	103801198	0.379195	0.512763
ENSG00000173706;ENSG00000221955;ENSG00000163848	HEG1;SLC12A8;ZNF148	chr3	124744993	124944993	2.53e-08	rs74534074	124844993	1.09779	0.0005148	rs146310997	124882101	0.752	3.66e-05	0.753	0.753	1	KALRN	124303506	0.541487	0.703556
ENSG00000182319	SGK223	chr8	8177522	8377522	5.41e-09	rs117287823	8277522	0.88391	0.0004258	rs73184400	8299903	0.831	0.000407	0.832	0.76	1	ERI1	8860314	0.582792	0.89649
		chr16	26417133	26617133	1.67e-08	rs79090407	26517133	1.12502	1.45e-06	rs72786070	26470792	0.701	5.93e-08	0.702	0.764	1	IL21R	27438565	0.921432	0.902585
ENSG00000171385	KCND3	chr1	112384693	112584693	2.11e-08	rs182003661	112484693	0.813749	0.0002479	rs143383674	112481665	0.768	5.84e-05	0.769	0.769	1	DENND2D	111743311	0.741382	0.973141
ENSG00000079841	RIMS1	chr6	73009012	73209012	7.12e-09	rs117947655	73109012	1.09647	0.0008884	rs71557820	73064731	0.557	1.52e-05	0.56	0.77	1	KCNQ5	73331809	0.222797	0.886728
ENSG00000120903;ENSG00000120915;ENSG00000120885;ENSG00000168077	CHRNA2;EPHX2;CLU;SCARA3	chr8	27326057	27526057	1.78e-08	rs75560813	27426057	1.15039	0.000138	rs2472553	27328511	0.773	0.000409	0.773	0.773	1	ADRA1A	26722686	0.703371	0.538736
ENSG00000157613;ENSG00000149091	CREB3L1;DGKZ	chr11	46173454	46373454	3.53e-11	rs28668543	46273454	0.924967	0.0004542	rs138360262	46228369	0.773	0.000732	0.773	0.773	1	DGKZ	46366987	0.093533	0.940798
ENSG00000157613;ENSG00000149091	CREB3L1;DGKZ	chr11	46173454	46373454	3.53e-11	rs28668543	46273454	0.924967	0.0004542	rs138360262	46228369	0.773	0.000137	0.773	0.773	1	CREB3L1	46299212	0.025758	0.935325
ENSG00000169876;ENSG00000169871;ENSG00000106366;ENSG00000106367;ENSG00000128564;ENSG00000167011;ENSG00000106384;ENSG00000106397;ENSG00000106400	MUC17;TRIM56;SERPINE1;AP1S1;VGF;NAT16;MOGAT3;PLOD3;ZNHIT1	chr7	100664188	100864188	7.35e-09	rs140454943	100764188	1.14832	0.0001307	rs138873624	100678514	0.773	0.000493	0.774	0.774	1	ACHE	100493541	0.270647	0.0860081
ENSG00000079841	RIMS1	chr6	73009012	73209012	7.12e-09	rs117947655	73109012	1.09647	0.0008884	rs200708953	73191643	0.643	0.000297	0.646	0.778	1	RIMS1	72596727	0.512285	0.217415
ENSG00000144306;ENSG00000138430;ENSG00000217236;ENSG00000268241;ENSG00000138433	SCRN3;OLA1;SP9;AC018470.1;CIR1	chr2	175084335	175284335	6.98e-10	rs145145057	175184335	0.87433	0.0006994	rs113718717	175167884	0.777	0.000137	0.778	0.778	1	CDCA7	174219589	0.964746	0.278082
ENSG00000214595	EML6	chr2	54997151	55197151	3.53e-11	chr2_55097151_D	55097151	1.17	0.0002169	rs115753982	55069676	0.786	1.16e-07	0.786	0.786	1	SPTBN1	54785531	0.31162	0.713969
ENSG00000214595	EML6	chr2	54997151	55197151	3.53e-11	chr2_55097151_D	55097151	1.17	0.0002169	rs115753982	55069676	0.786	2.94e-06	0.786	0.786	1	SPTBN1	54785531	0.31162	0.713969
ENSG00000214595	EML6	chr2	54997151	55197151	3.53e-11	chr2_55097151_D	55097151	1.17	0.0002169	rs115753982	55069676	0.786	9.62e-06	0.786	0.786	1	PSME4	54197977	0.899174	0.587998
ENSG00000162426;ENSG00000142599	SLC45A1;RERE	chr1	8287069	8487069	7.09e-12	rs116024147	8387069	1.18946	0.0001384	rs116209262	8323168	0.787	0.000215	0.787	0.787	1	ERRFI1	8086368	0.300701	0.938421
ENSG00000214595	EML6	chr2	54997151	55197151	3.53e-11	chr2_55097151_D	55097151	1.17	0.0002169	rs115753982	55069676	0.786	0.000188	0.787	0.787	1	RPS27A	55459538	0.362387	0.802585
ENSG00000136631;ENSG00000023902;ENSG00000143401;ENSG00000118298	VPS45;PLEKHO1;ANP32E;CA14	chr1	150030096	150230096	3.7e-08	rs78681982	150130096	1.16509	8.15e-09	rs72135893	150048912	0.819	0.000482	0.819	0.787	1	TMOD4	151148492	1.0184	0.42984
ENSG00000149179;ENSG00000149182;ENSG00000165912;ENSG00000134574;ENSG00000134575;ENSG00000025434;ENSG00000110514;ENSG00000134571;ENSG00000066336	C11orf49;ARFGAP2;PACSIN3;DDB2;ACP2;NR1H3;MADD;MYBPC3;SPI1	chr11	47183415	47383415	1.12e-08	rs41275186	47283415	0.90041	0.0005218	rs6144337	47284302	0.84	0.000614	0.84	0.792	1	RAPSN	47470695	0.18728	0.884545
ENSG00000188266;ENSG00000268838;ENSG00000041357;ENSG00000169684;ENSG00000080644;ENSG00000117971	HYKK;AC027228.1;PSMA4;CHRNA5;CHRNA3;CHRNB4	chr15	78800279	79000279	1.11e-11	rs117287587	78900279	1.26239	0.0005217	rs80178211	78939043	0.791	2.87e-06	0.792	0.792	1	RASGRF1	79298007	0.397728	0.0408745
ENSG00000080644;ENSG00000117971;ENSG00000136378;ENSG00000185787	CHRNA3;CHRNB4;ADAMTS7;MORF4L1	chr15	78904705	79104705	5.94e-09	rs140635457	79004705	1.24284	0.0001013	rs80178211	78939043	0.791	2.87e-06	0.792	0.792	1	RASGRF1	79298007	0.293302	0.0408745
ENSG00000075043;ENSG00000101210;ENSG00000125534;ENSG00000101213;ENSG00000125508;ENSG00000125531;ENSG00000130589;ENSG00000101216	KCNQ2;EEF1A2;PPDPF;PTK6;SRMS;C20orf195;HELZ2;GMEB2	chr20	62057049	62257049	1.04e-09	rs146431223	62157049	0.77756	2.35e-05	rs150288335	62068109	0.696	5.81e-05	0.697	0.793	1	ARFRP1	62339355	0.182306	0.278091
ENSG00000128918;ENSG00000166035	ALDH1A2;LIPC	chr15	58638075	58838075	2.83e-08	rs694949	58738075	0.931558	6.28e-05	rs181134662	58782821	0.801	0.000153	0.801	0.801	1	ALDH1A2	58306299	0.431776	0.573255
ENSG00000134259	NGF	chr1	115707120	115907120	4.09e-08	rs72699533	115807120	1.11472	0.0001193	rs57710186	115797758	0.802	9.75e-08	0.802	0.802	1	NRAS	115259515	0.547605	0.699561
ENSG00000100711;ENSG00000088808;ENSG00000156411	ZFYVE21;PPP1R13B;C14orf2	chr14	104194628	104394628	2.74e-10	rs138358446	104294628	0.869444	4.04e-05	rs148535871	104317628	0.808	8.2e-08	0.808	0.808	1	APOPT1	104029299	0.265329	0.382347
ENSG00000088808;ENSG00000156411;ENSG00000156414;ENSG00000227729	PPP1R13B;C14orf2;TDRD9;RD3L	chr14	104295926	104495926	4.91e-10	rs113644913	104395926	0.911926	3.02e-07	rs148535871	104317628	0.808	8.2e-08	0.808	0.808	1	APOPT1	104029299	0.366627	0.382347
ENSG00000120903;ENSG00000120915;ENSG00000120885;ENSG00000168077	CHRNA2;EPHX2;CLU;SCARA3	chr8	27326057	27526057	1.78e-08	rs75560813	27426057	1.15039	0.000138	rs77532824	27435766	0.729	3.62e-05	0.73	0.811	1	PTK2B	27168999	0.257058	0.247249
ENSG00000140600;ENSG00000156218	SH3GL3;ADAMTSL3	chr15	84160542	84360542	4.3e-10	rs141308780	84260542	0.76292	2.82e-06	rs151094088	84309196	0.818	0.000305	0.818	0.818	1	HOMER2	83621473	0.639069	0.902308
ENSG00000065413	ANKRD44	chr2	198046381	198246381	4.39e-09	rs2043016	198146381	0.940168	1.57e-08	rs78708035	198158422	0.818	0.00015	0.818	0.818	1	PLCL1	198669426	0.523045	0.894665
ENSG00000182732;ENSG00000257040	RGS6;AC005477.1	chr14	72256995	72456995	2.32e-12	rs17768114	72356995	0.93034	0.00046	rs72734039	72351835	0.906	1.59e-05	0.906	0.819	1	PCNX	71374122	0.982873	0.913558
ENSG00000136631;ENSG00000023902;ENSG00000143401;ENSG00000118298	VPS45;PLEKHO1;ANP32E;CA14	chr1	150030096	150230096	3.7e-08	rs78681982	150130096	1.16509	8.15e-09	rs72135893	150048912	0.819	1.6e-06	0.819	0.819	1	ECM1	150480583	0.350487	0.000102569
ENSG00000136631;ENSG00000023902;ENSG00000143401;ENSG00000118298	VPS45;PLEKHO1;ANP32E;CA14	chr1	150030096	150230096	3.7e-08	rs78681982	150130096	1.16509	8.15e-09	rs72135893	150048912	0.819	5.99e-05	0.819	0.819	1	GABPB2	151043080	0.912984	0.0348239
ENSG00000090273;ENSG00000175707;ENSG00000253368;ENSG00000158246;ENSG00000090020	NUDC;C1orf172;TRNP1;FAM46B;SLC9A1	chr1	27265193	27465193	9.76e-09	rs147818803	27365193	1.25294	0.0009983	rs139240410	27465118	0.828	1.09e-05	0.828	0.828	1	RPS6KA1	26856258	0.508935	0.97463
ENSG00000150667;ENSG00000166073	FSIP1;GPR176	chr15	39980373	40180373	6.48e-10	rs75425881	40080373	1.17469	0.0001498	rs11633436	40175097	0.828	0.00014	0.828	0.828	1	CHST14	40763160	0.682787	0.973048
ENSG00000156395	SORCS3	chr10	106543102	106743102	4.6e-08	rs72815677	106643102	0.86936	3.14e-05	rs185605335	106687413	0.698	0.000199	0.7	0.84	1	COL17A1	105845760	0.797342	0.481105
ENSG00000214595	EML6	chr2	54997151	55197151	3.53e-11	chr2_55097151_D	55097151	1.17	0.0002169	rs11690558	55023138	0.845	0.000487	0.846	0.846	1	GPR75-ASB3	54014079	1.08307	0.0441511
ENSG00000065609	SNAP91	chr6	84284971	84484971	4.62e-09	rs112668144	84384971	0.84072	0.0004716	rs150034149	84353259	0.664	7.25e-05	0.666	0.848	1	PGM3	83903012	0.481959	0.784687
ENSG00000197933;ENSG00000197044;ENSG00000177599;ENSG00000171295;ENSG00000171291;ENSG00000198429	ZNF823;ZNF441;ZNF491;ZNF440;ZNF439;ZNF69	chr19	11819620	12019620	5.36e-11	rs3095917	11919620	0.90204	1.57e-06	rs118167470	11940643	0.641	0.000265	0.643	0.853	1	DKFZP761J1410	11466062	0.453558	0.378309
ENSG00000056972;ENSG00000010810	TRAF3IP2;FYN	chr6	111838325	112038325	2.11e-08	rs140933943	111938325	0.94054	8.57e-05	rs189513285	111933258	0.97	0.000463	0.97	0.853	1	CDK19	111136519	0.801806	0.541589
ENSG00000144619	CNTN4	chr3	2444644	2644644	2.86e-12	rs73000032	2544644	0.848234	5.85e-05	rs4640543	2617136	0.854	0.000304	0.854	0.854	1	CRBN	3221394	0.67675	0.487715
ENSG00000214872;ENSG00000156587;ENSG00000149131;ENSG00000166793;ENSG00000172409;ENSG00000156599;ENSG00000156603;ENSG00000213593;ENSG00000254462	SMTNL1;UBE2L6;SERPING1;YPEL4;CLP1;ZDHHC5;MED19;TMX2;TMX2-CTNND1	chr11	57306769	57506769	3.48e-08	rs77538079	57406769	0.888344	0.0006818	rs143262971	57468415	0.771	1.19e-05	0.771	0.861	1	SLC43A3	57195053	0.211716	0.843458
ENSG00000172878;ENSG00000144355;ENSG00000115844	METAP1D;DLX1;DLX2	chr2	172875025	173075025	2.43e-08	rs138208141	172975025	1.15165	0.0008146	rs200958524	173049384	0.862	0.000647	0.862	0.862	1	ITGA6	173292283	0.317258	0.0330517
ENSG00000080644;ENSG00000117971;ENSG00000136378;ENSG00000185787	CHRNA3;CHRNB4;ADAMTS7;MORF4L1	chr15	78904705	79104705	5.94e-09	rs140635457	79004705	1.24284	0.0001013	rs12899628	79019544	0.864	9.81e-05	0.864	0.864	1	RASGRF1	79298007	0.293302	0.0408745
ENSG00000100346;ENSG00000176177	CACNA1I;ENTHD1	chr22	39944389	40144389	7.06e-13	rs5750866	40044389	0.918417	0.0002164	rs10427962	40121441	0.866	1.4e-05	0.866	0.866	1	MKL1	41032689	0.9883	0.594668
ENSG00000254667;ENSG00000023171	AP000783.1;GRAMD1B	chr11	123263540	123463540	4.6e-11	chr11_123363540_D	123363540	1.18046	0.0001032	rs146582003	123376881	0.866	6.16e-05	0.866	0.866	1	CRTAM	122709208	0.654332	0.857199
ENSG00000100346;ENSG00000176177	CACNA1I;ENTHD1	chr22	39944389	40144389	7.06e-13	rs5750866	40044389	0.918417	0.0002164	rs10427962	40121441	0.866	0.000911	0.867	0.867	1	MCHR1	41074754	1.03036	0.00758788
ENSG00000172878;ENSG00000144355;ENSG00000115844	METAP1D;DLX1;DLX2	chr2	172875025	173075025	2.43e-08	rs138208141	172975025	1.15165	0.0008146	rs72877582	172944454	0.868	0.00099	0.868	0.868	1	MLTK	173940687	0.965662	0.918446
ENSG00000127663;ENSG00000105426	KDM4B;PTPRS	chr19	5076498	5276498	1.4e-08	rs149160721	5176498	1.1557	9.63e-05	rs72981091	5237086	0.729	1.14e-05	0.729	0.87	1	FUT3	5851482	0.674984	0.815071
ENSG00000167522;ENSG00000197912;ENSG00000167526;ENSG00000178773;ENSG00000015413;ENSG00000131165;ENSG00000167523;ENSG00000185324	ANKRD11;SPG7;RPL13;CPNE7;DPEP1;CHMP1A;SPATA33;CDK10	chr16	89547670	89747670	4.99e-09	rs117026658	89647670	1.11138	0.0002006	rs140261825	89653372	0.869	0.000214	0.87	0.87	1	CDH15	89238175	0.409495	0.885583
ENSG00000184206	GOLGA6L4	chr15	84852453	85052453	1.11e-08	rs78982034	84952453	1.09911	8.25e-06	rs189439782	84923783	0.874	0.000435	0.874	0.874	1	SH3GL3	84115980	0.836473	0.971631
ENSG00000167522;ENSG00000197912;ENSG00000167526;ENSG00000178773;ENSG00000015413;ENSG00000131165;ENSG00000167523;ENSG00000185324	ANKRD11;SPG7;RPL13;CPNE7;DPEP1;CHMP1A;SPATA33;CDK10	chr16	89547670	89747670	4.99e-09	rs117026658	89647670	1.11138	0.0002006	rs79201073	89611199	0.88	0.000261	0.88	0.88	1	CYBA	88717560	0.93011	0.321126
ENSG00000198551;ENSG00000197933;ENSG00000197044	ZNF627;ZNF823;ZNF441	chr19	11694082	11894082	6.2e-10	rs187193410	11794082	1.18519	0.0001496	rs77023463	11769316	0.878	0.000103	0.878	0.882	1	DNM2	10828769	0.965313	0.900572
ENSG00000166682;ENSG00000086827	TMPRSS5;ZW10	chr11	113409453	113609453	1.09e-10	rs112675705	113509453	1.17257	7.07e-05	rs7126925	113473312	0.882	0.000393	0.883	0.883	1	ZW10	113644533	0.13508	0.0015466
ENSG00000105717;ENSG00000064547;ENSG00000089639;ENSG00000105726;ENSG00000181896;ENSG00000105708	PBX4;LPAR2;GMIP;ATP13A1;ZNF101;ZNF14	chr19	19682812	19882812	3.74e-08	rs141208788	19782812	1.14775	0.0001377	rs147141615	19786921	0.888	0.000682	0.888	0.888	1	ZNF682	20150315	0.367503	0.239364
		chr20	20745284	20945284	3.99e-08	rs73128463	20845284	0.928298	0.0001635	rs74711945	20888932	0.889	5.86e-05	0.889	0.889	1	INSM1	20348765	0.496519	0.129098
ENSG00000140600	SH3GL3	chr15	84056773	84256773	4.78e-09	rs147173821	84156773	1.11127	7.46e-05	rs150519319	84098079	0.896	0.000713	0.896	0.896	1	SH3GL3	84115980	0.040793	0.971631
ENSG00000198551;ENSG00000197933;ENSG00000197044	ZNF627;ZNF823;ZNF441	chr19	11694082	11894082	6.2e-10	rs187193410	11794082	1.18519	0.0001496	rs146452126	11892255	0.663	4.19e-05	0.664	0.898	1	YIPF2	11039357	0.754725	0.636803
		chr15	61905027	62105027	6.46e-09	rs111972052	62005027	0.85659	0.0001159	rs76156179	62080910	0.901	4.67e-06	0.901	0.901	1	VPS13C	62352672	0.347645	0.77275
ENSG00000156970;ENSG00000137843;ENSG00000259288;ENSG00000176753;ENSG00000137841;ENSG00000230778;ENSG00000188549;ENSG00000233041;ENSG00000140323	BUB1B;PAK6;RP11-133K1.2;C15orf56;PLCB2;ANKRD63;C15orf52;PHGR1;DISP2	chr15	40453306	40653306	6.05e-10	rs189170085	40553306	1.11639	0.000229	rs28521889	40513622	0.878	3.66e-05	0.878	0.905	1	DISP2	40650436	0.09713	0.305044
ENSG00000197933;ENSG00000197044;ENSG00000177599;ENSG00000171295;ENSG00000171291;ENSG00000198429	ZNF823;ZNF441;ZNF491;ZNF440;ZNF439;ZNF69	chr19	11819620	12019620	5.36e-11	rs3095917	11919620	0.90204	1.57e-06	rs118135492	12003839	0.907	0.000846	0.907	0.907	1	KLF1	12997995	1.07838	0.255343
ENSG00000184903	IMMP2L	chr7	111080444	111280444	1.28e-09	rs2529484	111180444	1.07326	1.7e-10	rs114211711	111162137	0.815	9.87e-08	0.815	0.909	1	LSMEM1	112121046	0.940602	0.934296
ENSG00000198551;ENSG00000197933;ENSG00000197044	ZNF627;ZNF823;ZNF441	chr19	11694082	11894082	6.2e-10	rs187193410	11794082	1.18519	0.0001496	rs77023463	11769316	0.878	3.5e-09	0.878	0.915	1	PRKCSH	11546269	0.247813	0.320916
ENSG00000184903	IMMP2L	chr7	110978912	111178912	2.4e-10	rs38752	111078912	1.07993	5.05e-12	rs117474785	111012276	0.919	8.8e-08	0.919	0.919	1	LSMEM1	112121046	1.04213	0.934296
ENSG00000122986;ENSG00000186298;ENSG00000173093	HVCN1;PPP1CC;CCDC63	chr12	111112337	111312337	3.85e-09	rs183474396	111212337	1.2214	0.0004717	rs79248018	111129865	0.924	0.000953	0.924	0.924	1	ACAD10	112123902	0.911565	0.665272
ENSG00000122986;ENSG00000186298;ENSG00000173093	HVCN1;PPP1CC;CCDC63	chr12	111112337	111312337	3.85e-09	rs183474396	111212337	1.2214	0.0004717	rs79248018	111129865	0.924	6.58e-05	0.924	0.924	1	GIT2	110434101	0.778236	0.964741
ENSG00000122986;ENSG00000186298;ENSG00000173093	HVCN1;PPP1CC;CCDC63	chr12	111112337	111312337	3.85e-09	rs183474396	111212337	1.2214	0.0004717	rs79248018	111129865	0.924	0.000443	0.924	0.924	1	RAD9B	110940044	0.272293	0.560365
ENSG00000120733;ENSG00000132563;ENSG00000120738;ENSG00000120705;ENSG00000113013	KDM3B;REEP2;EGR1;ETF1;HSPA9	chr5	137693946	137893946	5.58e-11	rs114318690	137793946	0.838364	0.0001472	rs116715588	137820279	0.933	0.000195	0.933	0.933	1	KIF20A	137514687	0.279259	0.931844
ENSG00000183066;ENSG00000198951;ENSG00000177096;ENSG00000183172;ENSG00000184983;ENSG00000100197;ENSG00000100207	WBP2NL;NAGA;FAM109B;SMDT1;NDUFA6;CYP2D6;TCF20	chr22	42424243	42624243	7.19e-09	rs35742686	42524243	0.85753	0.0001277	rs143333223	42425480	0.594	NA	NA	0.936	1	CYB5R3	43045574	0.521331	0.0788648
ENSG00000127663;ENSG00000105426	KDM4B;PTPRS	chr19	5076498	5276498	1.4e-08	rs149160721	5176498	1.1557	9.63e-05	rs72620529	5081998	0.937	0.000844	0.937	0.937	1	CAPS	5914247	0.737749	0.937562
ENSG00000150667;ENSG00000166073	FSIP1;GPR176	chr15	39980373	40180373	6.48e-10	rs75425881	40080373	1.17469	0.0001498	rs624191	40092835	0.937	0.000725	0.937	0.937	1	GPR176	40213093	0.13272	0.0334434
ENSG00000148835;ENSG00000173915;ENSG00000148843;ENSG00000138172;ENSG00000185933;ENSG00000183128;ENSG00000107954	TAF5;USMG5;PDCD11;CALHM2;CALHM1;CALHM3;NEURL1	chr10	105113194	105313194	2.93e-08	rs192524959	105213194	1.16498	0.0001008	rs2986038	105248507	0.937	0.000714	0.937	0.937	1	C10orf32	104613980	0.599214	0.651072
ENSG00000149932;ENSG00000149930;ENSG00000149929;ENSG00000169592;ENSG00000149927;ENSG00000167194;ENSG00000149926;ENSG00000149925;ENSG00000149923;ENSG00000149922;ENSG00000090238;ENSG00000102886;ENSG00000102882	TMEM219;TAOK2;HIRIP3;INO80E;DOC2A;C16orf92;FAM57B;ALDOA;PPP4C;TBX6;YPEL3;GDPD3;MAPK3	chr16	29966330	30166330	1.59e-08	chr16_30066330_D	30066330	1.06099	7.92e-08	rs199996702	30110995	0.944	1.29e-05	0.944	0.944	1	ALDOA	30077098	0.010768	0.477208
ENSG00000159231;ENSG00000142197	CBR3;DOPEY2	chr21	37487698	37687698	1.1e-08	rs62229348	37587698	1.05253	0.0004719	rs138255779	37493395	0.945	0.000578	0.945	0.945	1	SIM2	38071434	0.483736	0.69242
ENSG00000119866	BCL11A	chr2	60524263	60724263	1.44e-08	rs183608	60624263	1.03914	0.0003297	rs45476599	60708009	0.949	0.000451	0.949	0.949	1	USP34	61697904	1.07364	0.516936
ENSG00000154146;ENSG00000019102;ENSG00000149564;ENSG00000120458;ENSG00000154134;ENSG00000154133;ENSG00000254943	NRGN;VSIG2;ESAM;MSANTD2;ROBO3;ROBO4;RP11-664I21.6	chr11	124575825	124775825	4.72e-12	rs4936954	124675825	0.811478	0.0006904	rs55841630	124755491	0.955	2.29e-05	0.955	0.955	1	HEPACAM	124806308	0.130483	0.0168499
ENSG00000159231;ENSG00000142197	CBR3;DOPEY2	chr21	37487698	37687698	1.1e-08	rs62229348	37587698	1.05253	0.0004719	rs114204032	37528350	0.919	5.1e-05	0.919	0.959	1	SETD4	37432848	0.15485	0.43952
ENSG00000112893	MAN2A1	chr5	108917938	109117938	2.28e-08	rs845737	109017938	0.86485	8.36e-06	rs35865108	109085571	0.959	4.9e-06	0.959	0.959	1	SLC25A46	110074695	1.05676	0.00563662
ENSG00000165995	CACNB2	chr10	18501928	18701928	5.87e-09	rs2799573	18601928	1.05929	4.53e-06	rs1972396	18599137	0.963	0.000514	0.963	0.963	1	CACNB2	18689742	0.087814	0.871916
ENSG00000128918;ENSG00000166035	ALDH1A2;LIPC	chr15	58638075	58838075	2.83e-08	rs694949	58738075	0.931558	6.28e-05	rs12324273	58654676	0.969	0.000231	0.969	0.968	1	CCNB2	59397277	0.659202	0.985301
ENSG00000196141	SPATS2L	chr2	201037988	201237988	6.59e-14	rs66473269	201137988	1.16241	6.35e-06	rs200906700	201184697	0.971	1.81e-05	0.971	0.971	1	CASP10	202047855	0.909867	0.415857
ENSG00000172878;ENSG00000144355;ENSG00000115844	METAP1D;DLX1;DLX2	chr2	172875025	173075025	2.43e-08	rs138208141	172975025	1.15165	0.0008146	rs73976593	173073422	0.973	0.000332	0.973	0.973	1	PDK1	173420779	0.445754	0.658299
ENSG00000169876;ENSG00000169871;ENSG00000106366;ENSG00000106367;ENSG00000128564;ENSG00000167011;ENSG00000106384;ENSG00000106397;ENSG00000106400	MUC17;TRIM56;SERPINE1;AP1S1;VGF;NAT16;MOGAT3;PLOD3;ZNHIT1	chr7	100664188	100864188	7.35e-09	rs140454943	100764188	1.14832	0.0001307	rs67321422	100745790	0.969	0.000261	0.969	0.982	1	TRIP6	100464760	0.299428	0.0154191
ENSG00000126214;ENSG00000256500;ENSG00000126215;ENSG00000224997;ENSG00000100711;ENSG00000088808	KLC1;RP11-73M18.2;XRCC3;AL049840.1;ZFYVE21;PPP1R13B	chr14	104080393	104280393	1.14e-11	rs3212028	104180393	0.90384	1.11e-08	rs118164530	104190461	1	0.000385	1	1	1	TDRD9	104394799	0.214406	0.0155545
