# Supplementary material for: Downregulation by CNNM2 of ATP5MD expression in the 10q24.32 schizophrenia-associated locus involved in impaired ATP production and neurodevelopment
Source: NPJ Schizophr. 2021 May 21;7:27. doi: 10.1038/s41537-021-00159-y (PMC8139961; doi:10.1038/s41537-021-00159-y)
Supplement: Supplementary file 4 — Supplementary Data 3 [file 41537_2021_159_MOESM4_ESM.xlsx]

## Sheet: Dataset 3
EnsemblGeneID	Symbol	Feature	Type	CMC			LIBD
				CMC_tstat_qsva	CMC_log2FC_qsva	CMC_pval_qsva	meanExprsAdult	log2FC_qsva	pval_qsva
ENSG00000173915	USMG5	chr10:105152224-105155733(*)	Junction	2.81562	0.124643	0.00518286	0.177324	-0.0782771	0.178506
ENSG00000173915	USMG5	chr10:105152041-105152138(*)	Junction	-2.01852	-0.217081	0.0444053	16.1546	-0.058604	0.468114
ENSG00000173915	USMG5	chr10:105155790-105156165(*)	Junction	-0.895464	-0.0366217	0.37124	134.083	-0.0807743	0.0498612
ENSG00000173915	USMG5	er209273	ER	-0.725478	-0.0618564	0.468706	35.2674	0.139371	0.00793707
ENSG00000173915	USMG5	er209302	ER	-0.191162	-0.0063265	0.848524	372.887	-0.0732192	0.0229571
ENSG00000173915	USMG5	e639772	Exon	-0.0770009	-0.0023454	0.938673	19.7809	-0.0664504	0.0269293
ENSG00000173915	USMG5	e639767	Exon	-0.0715208	-0.00222831	0.94303	23.2725	-0.0676003	0.0253005
ENSG00000173915	USMG5	e639777	Exon	-0.0518006	-0.00160635	0.958721	22.5882	-0.0672559	0.0259414
ENSG00000173915	USMG5	chr10:105152208-105156165(*)	Junction	-1.73625	-0.0385788	0.0835221	0.875173	-0.0940172	0.263423
ENSG00000173915	USMG5	TCONS_00092139	Transcript	-1.69133	-0.0138068	0.0917859	0.0276908	-0.0156007	0.448474
ENSG00000173915	USMG5	chr10:105155790-105156054(*)	Junction	-1.61396	-0.0792503	0.107563	0.564129	0.0665575	0.48255
ENSG00000173915	USMG5	er209277	ER	-1.51125	-0.121185	0.131742	25.2495	0.070729	0.320987
ENSG00000173915	USMG5	chr10:105154365-105155502(*)	Junction	1.50633	0.0235932	0.133009	0.0213537	0.022402	0.256319
ENSG00000173915	USMG5	chr10:105152041-105156165(*)	Junction	1.4891	0.0952365	0.137486	0.452661	0.0017257	0.982153
ENSG00000173915	USMG5	chr10:105152224-105156169(*)	Junction	1.36154	0.00772183	0.17434	0.00283796	0.00307386	0.675183
ENSG00000173915	USMG5	chr10:105154152-105154280(*)	Junction	1.31603	0.0243835	0.189144	0.0585393	-0.0195768	0.565128
ENSG00000173915	USMG5	chr10:105148884-105151947(*)	Junction	1.26337	0.0253752	0.207414	0.00852429	0.0226033	0.0557963
ENSG00000173915	USMG5	chr10:105152224-105155502(*)	Junction	1.24216	0.0519158	0.215123	109.381	-0.0739449	0.0782555
ENSG00000173915	USMG5	er209282	ER	1.23503	0.0443902	0.217753	1889.71	-0.0427234	0.280578
ENSG00000173915	USMG5	chr10:105151990-105152127(*)	Junction	1.23315	0.0137747	0.21846	0.026412	0.0159339	0.469569
ENSG00000173915	USMG5	chr10:105152224-105153955(*)	Junction	1.18459	0.159284	0.237096	29.5095	0.0486463	0.766509
ENSG00000173915	USMG5	chr10:105150688-105151947(*)	Junction	1.17522	0.0318462	0.240816	0.108886	0.0583865	0.206456
ENSG00000173915	USMG5	er209285	ER	-1.15671	-0.10058	0.248282	12.2605	0.0747081	0.40998
ENSG00000173915	USMG5	chr10:105152070-105152127(*)	Junction	-1.15031	-0.0429762	0.250911	0.283524	0.00113113	0.987014
ENSG00000173915	USMG5	chr10:105151841-105151947(*)	Junction	1.13444	0.00693091	0.257494	0.00289601	0.0105403	0.158433
ENSG00000173915	USMG5	chr10:105152041-105152127(*)	Junction	1.07961	0.0303514	0.281164	2380.22	-0.0365793	0.298997
ENSG00000173915	USMG5	er209270	ER	1.05971	0.0785641	0.290103	3.94346	0.028368	0.733834
ENSG00000173915	USMG5	e639769	Exon	1.0523	0.0339648	0.29349	481.2	-0.0378279	0.292615
ENSG00000173915	USMG5	chr10:105154152-105155502(*)	Junction	-1.01582	-0.111963	0.310513	2.00978	0.0170054	0.906881
ENSG00000173915	USMG5	chr10:105154178-105156165(*)	Junction	-0.987854	-0.0225364	0.324001	0.0249397	0.00590859	0.788681
ENSG00000173915	USMG5	chr10:105154146-105156165(*)	Junction	-0.960191	-0.00696391	0.337714	0.0301982	-0.0190391	0.467916
ENSG00000173915	USMG5	TCONS_00092138	Transcript	-0.927337	-0.0997752	0.354478	1.62183	0.0806484	0.397449
ENSG00000173915	USMG5	chr10:105134279-105151947(*)	Junction	0.921411	0.00282683	0.357559	0.00947749	0.0204623	0.0880085
ENSG00000173915	USMG5	er209274	ER	0.908765	0.04642	0.364179	1.9625	0.0591145	0.336617
ENSG00000173915	USMG5	chr10:105148924-105152127(*)	Junction	-0.878277	-0.00540648	0.38048	0.0188246	0.0164096	0.34605
ENSG00000173915	USMG5	chr10:105148924-105151959(*)	Junction	-0.841888	-0.00558743	0.400505	0.0145969	0.0256675	0.168582
ENSG00000173915	USMG5	chr10:105154152-105156054(*)	Junction	0.795708	0.00384586	0.426816	0.0121212	-0.0180741	0.229075
ENSG00000173915	USMG5	TCONS_00092140	Transcript	0.792591	0.0542115	0.428626	0.728757	-0.007082	0.876387
ENSG00000173915	USMG5	ENSG00000173915	Gene	0.777597	0.018853	0.437405	75.3769	-0.0396605	0.182862
ENSG00000173915	USMG5	er209278	ER	-0.746867	-0.0749528	0.45571	14.3641	0.00397025	0.962454
ENSG00000173915	USMG5	e639770	Exon	0.741252	0.0183259	0.459106	488.446	-0.0343304	0.263075
ENSG00000173915	USMG5	chr10:105154152-105155733(*)	Junction	-0.717916	-0.00655641	0.473355	0.00179915	-0.00281024	0.589177
ENSG00000173915	USMG5	chr10:105148924-105149868(*)	Junction	0.693683	0.0134126	0.488405	0.0241181	-0.0291266	0.163601
ENSG00000173915	USMG5	chr10:105152224-105156054(*)	Junction	-0.668655	-0.0431591	0.504217	1.40362	-0.00657035	0.957636
ENSG00000173915	USMG5	chr10:105152222-105156165(*)	Junction	-0.657666	-0.00514381	0.511245	0.00280563	0.00528753	0.459593
ENSG00000173915	USMG5	er209300	ER	0.643327	0.090692	0.520487	52.1568	0.110435	0.503674
ENSG00000173915	USMG5	chr10:105155616-105156165(*)	Junction	0.636078	0.0241097	0.525199	0.162514	0.0424942	0.418259
ENSG00000173915	USMG5	chr10:105152224-105156165(*)	Junction	0.568917	0.0526848	0.569828	1209.2	-0.0435069	0.461795
ENSG00000173915	USMG5	e639781	Exon	0.499037	0.0312173	0.61811	296.547	-0.045508	0.374416
ENSG00000173915	USMG5	e639776	Exon	0.495768	0.0313134	0.620412	520.55	-0.0456827	0.373857
ENSG00000173915	USMG5	e639768	Exon	0.491241	0.0515684	0.623607	5.37596	0.0658962	0.618247
ENSG00000173915	USMG5	er209298	ER	0.464926	0.0209612	0.64231	0.753991	0.0480502	0.309324
ENSG00000173915	USMG5	er209286	ER	-0.455904	-0.0366767	0.648778	5.43695	0.0209154	0.811807
ENSG00000173915	USMG5	er209288	ER	0.448907	0.020911	0.653812	1.03753	-0.0114736	0.833362
ENSG00000173915	USMG5	er209296	ER	-0.426629	-0.0159314	0.669945	0.544018	0.0140314	0.71468
ENSG00000173915	USMG5	er209304	ER	0.394	0.0243635	0.693852	463.042	-0.0465754	0.373989
ENSG00000173915	USMG5	er209294	ER	0.387732	0.0186079	0.69848	0.887804	0.028564	0.567452
ENSG00000173915	USMG5	er209279	ER	-0.382906	-0.0227521	0.702052	81.3182	0.0622588	0.171281
ENSG00000173915	USMG5	er209280	ER	0.375836	0.00882225	0.707296	1526.75	-0.0388252	0.195697
ENSG00000173915	USMG5	chr10:105148924-105151947(*)	Junction	0.370785	0.0111555	0.711053	1339.76	-0.0498585	0.0968669
ENSG00000173915	USMG5	chr10:105155605-105156165(*)	Junction	-0.354755	-0.00328509	0.723016	0.00261173	-0.00941922	0.170186
ENSG00000173915	USMG5	TCONS_00092143	Transcript	0.270155	0.038138	0.787222	3.63368	0.101699	0.416982
ENSG00000173915	USMG5	TCONS_00092141	Transcript	0.225134	0.0115399	0.822024	15.2169	-0.0741635	0.0612123
ENSG00000173915	USMG5	er209283	ER	0.180317	0.00860622	0.857021	1.07495	0.0878742	0.0950577
ENSG00000173915	USMG5	TCONS_00092142	Transcript	0.173976	0.0112532	0.861998	126.217	-0.0454104	0.296862
ENSG00000173915	USMG5	er209297	ER	0.154443	0.00990653	0.877361	1.88056	0.068628	0.318811
ENSG00000173915	USMG5	chr10:105152224-105154280(*)	Junction	0.150639	0.00417029	0.880359	0.0263976	0.0349156	0.0996504
ENSG00000173915	USMG5	TCONS_00092137	Transcript	-0.122666	-0.005041	0.902452	0.268233	0.0201299	0.547391
ENSG00000173915	USMG5	chr10:105154365-105156165(*)	Junction	-0.110937	-0.00235159	0.911738	0.0523856	-0.0434728	0.161613
ENSG00000173915	USMG5	er209284	ER	0.088661	0.00383581	0.929409	0.883058	0.0854966	0.0944252
ENSG00000173915	USMG5	chr10:105154152-105156165(*)	Junction	0.0880491	0.0165527	0.929895	25.455	0.142021	0.481675
ENSG00000173915	USMG5	e639775	Exon	0.0832674	0.00185558	0.933693	163.672	-0.0405559	0.164907
ENSG00000173915	USMG5	er209303	ER	0.0753862	0.00455535	0.939956	5.88341	0.00802283	0.93065
ENSG00000173915	USMG5	e639771	Exon	0.0638339	0.00141871	0.949144	152.096	-0.0406713	0.163393
ENSG00000173915	USMG5	er209295	ER	-0.0532773	-0.00206331	0.957545	0.540814	0.014396	0.701516
ENSG00000173915	USMG5	er209293	ER	0.0317474	0.00116861	0.974694	0.501933	0.00632836	0.862544
ENSG00000173915	USMG5	chr10:105152041-105152174(*)	Junction	-0.0157794	-0.000130219	0.987421	0.00474032	-0.00143881	0.889511
ENSG00000173915	USMG5	chr10:105149016-105151947(*)	Junction	0	0	1	0.00147758	-0.000597506	0.892364
ENSG00000173915	USMG5	chr10:105151985-105152127(*)	Junction	0	0	1	0.00587101	0.00250736	0.830171
ENSG00000173915	USMG5	chr10:105152041-105155502(*)	Junction	0	0	1	0.017182	0.0265816	0.0903456
ENSG00000173915	USMG5	chr10:105152208-105155502(*)	Junction	0	0	1	0	0	1
ENSG00000173915	USMG5	chr10:105155761-105156165(*)	Junction	0	0	1	0	0	1
ENSG00000173915	USMG5	chr10:105133167-105151947(*)	Junction	NA	NA	NA	0	0	1
ENSG00000173915	USMG5	chr10:105138282-105151947(*)	Junction	NA	NA	NA	0.00489059	0.00783742	0.386574
ENSG00000173915	USMG5	chr10:105148884-105152127(*)	Junction	NA	NA	NA	0.00268043	-0.00609116	0.387291
ENSG00000173915	USMG5	chr10:105148924-105150946(*)	Junction	NA	NA	NA	0.00894854	0.022428	0.134454
ENSG00000173915	USMG5	chr10:105148924-105152310(*)	Junction	NA	NA	NA	0	0	1
ENSG00000173915	USMG5	chr10:105149930-105151947(*)	Junction	NA	NA	NA	0.0209209	-0.0159786	0.439982
ENSG00000173915	USMG5	chr10:105150885-105151947(*)	Junction	NA	NA	NA	0.00353984	0.0139763	0.100723
ENSG00000173915	USMG5	chr10:105151035-105151947(*)	Junction	NA	NA	NA	0.00190653	0.00704313	0.193158
ENSG00000173915	USMG5	chr10:105152182-105156165(*)	Junction	NA	NA	NA	0.00381307	0.0116775	0.193155
ENSG00000173915	USMG5	chr10:105152208-105153955(*)	Junction	NA	NA	NA	0.0813535	0.0178816	0.617045
ENSG00000173915	USMG5	chr10:105152222-105155502(*)	Junction	NA	NA	NA	0.0076777	-0.0239407	0.0802677
ENSG00000173915	USMG5	chr10:105152224-105152357(*)	Junction	NA	NA	NA	0	0	1
ENSG00000173915	USMG5	chr10:105152224-105152428(*)	Junction	NA	NA	NA	0.00549219	-0.000258776	0.980935
ENSG00000173915	USMG5	chr10:105152224-105154057(*)	Junction	NA	NA	NA	0.00143594	0.00636766	0.140003
ENSG00000173915	USMG5	chr10:105152224-105154719(*)	Junction	NA	NA	NA	0.00215435	-0.0067647	0.246022
ENSG00000173915	USMG5	chr10:105152224-105155593(*)	Junction	NA	NA	NA	0.00349077	-0.0103463	0.20967
ENSG00000173915	USMG5	chr10:105152224-105155660(*)	Junction	NA	NA	NA	0	0	1
ENSG00000173915	USMG5	chr10:105152224-105155983(*)	Junction	NA	NA	NA	0.00829207	-0.00646994	0.596349
ENSG00000173915	USMG5	chr10:105154152-105155612(*)	Junction	NA	NA	NA	0.00340631	0.00809918	0.236651
ENSG00000173915	USMG5	chr10:105154414-105155502(*)	Junction	NA	NA	NA	0.00111919	0.00101015	0.773876
ENSG00000173915	USMG5	chr10:105154955-105156165(*)	Junction	NA	NA	NA	0.00215435	-0.0067647	0.246022
ENSG00000173915	USMG5	chr10:105155649-105156165(*)	Junction	NA	NA	NA	0.00166313	0.00889891	0.065796
ENSG00000173915	USMG5	chr10:105155684-105156165(*)	Junction	NA	NA	NA	0.00893874	0.00162009	0.908585
ENSG00000173915	USMG5	chr10:105155790-105155983(*)	Junction	NA	NA	NA	0.00292077	0.00822522	0.265341
ENSG00000173915	USMG5	chr10:105155846-105156165(*)	Junction	NA	NA	NA	0.00350525	-0.00571197	0.499563
